# Supplementary material for: Prioritizing long COVID related single nucleotide polymorphisms by mining genome-wide association studies of COVID-19 susceptibility and hospitalization
Source: Front Syst Biol. 2026 Jun 5;6:1797543. doi: 10.3389/fsysb.2026.1797543 (PMC13279042; doi:10.3389/fsysb.2026.1797543)
Supplement: Supplementary file 1 [file DataSheet1.zip]

Archive with 10 entries (9 files):
- SuppFiguresTables4Frontiers/
- SuppFiguresTables4Frontiers/Document S1.docx
- SuppFiguresTables4Frontiers/SupplementaryFigures1-24.pdf
- SuppFiguresTables4Frontiers/Table S1 LongCOVID_signals_for_62_candidate_SNPs.xlsx
- SuppFiguresTables4Frontiers/Table S2 top SNP adjacent SNP associated with long COVID.xlsx
- SuppFiguresTables4Frontiers/Table S3 published long COVID SNPs across 4 HGI COVID-19 GWASs.xlsx
- SuppFiguresTables4Frontiers/Table S4 TWAS Association of Candidate Genes with Long COVID.xlsx
- SuppFiguresTables4Frontiers/Table S5 Pheno-TWAS associaiton for Candidate Genes.xlsx
- SuppFiguresTables4Frontiers/Table S7 Phenome-TWASs.xlsx
- SuppFiguresTables4Frontiers/Table_S6_Top_TWAS_HGI_hits.xlsx
