# Supplementary material for: Prioritizing long COVID related single nucleotide polymorphisms by mining genome-wide association studies of COVID-19 susceptibility and hospitalization
Source: Front Syst Biol. 2026 Jun 5;6:1797543. doi: 10.3389/fsysb.2026.1797543 (PMC13279042; doi:10.3389/fsysb.2026.1797543)
Supplement: Supplementary file 1 [file DataSheet1.zip › SuppFiguresTables4Frontiers/Table S1 LongCOVID_signals_for_62_candidate_SNPs.xlsx]

## Sheet: LongCOVID_signals_for_62_SNPs
chr	pos	rsid	allele	gene	SNP_grp	P	Beta	SE	GWAS
1	47275770	rs10890422	C	CYP4B1	Hosp	0.997619	6.87165e-05	0.0230268	HGI_DF4_W1
1	47275770	rs10890422	C	CYP4B1	Hosp	0.724946	0.00714256	0.0202996	HGI_DF4_W2
1	47275770	rs10890422	C	CYP4B1	Hosp	0.913392	-0.00332117	0.0305366	HGI_DF4_N2
1	47275770	rs10890422	C	CYP4B1	Hosp	0.984889	0.000614137	0.0324248	HGI_DF4_N1
1	65412830	rs11208552	T	JAK1	Both	0.830701	-0.00455512	0.0213053	HGI_DF4_W2
1	65412830	rs11208552	T	JAK1	Both	0.785378	0.0064926	0.0238421	HGI_DF4_W1
1	65412830	rs11208552	T	JAK1	Both	0.594463	0.0171685	0.0322486	HGI_DF4_N2
1	65412830	rs11208552	T	JAK1	Both	0.679499	0.0137832	0.0333614	HGI_DF4_N1
1	77949123	rs7515509	A	AK5	Hosp	0.28687	-0.0329399	0.0309291	HGI_DF4_N2
1	77949123	rs7515509	A	AK5	Hosp	0.372558	-0.0286993	0.0321852	HGI_DF4_N1
1	77949123	rs7515509	A	AK5	Hosp	0.650519	0.00948538	0.0209371	HGI_DF4_W2
1	77949123	rs7515509	A	AK5	Hosp	0.990606	-0.000277206	0.0235447	HGI_DF4_W1
6	41488378	rs12660421	A	FOXP4	Hosp	1.00957e-09	0.4317	0.0706791	HGI_DF4_N2
1	155167786	rs41264915	G	THBS3	Hosp	0.292347	-0.0408712	0.0388145	HGI_DF4_W1
1	155167786	rs41264915	G	THBS3	Hosp	0.238062	-0.0622493	0.0527606	HGI_DF4_N2
1	155167786	rs41264915	G	THBS3	Hosp	0.961151	-0.00266461	0.0547041	HGI_DF4_N1
2	26833309	rs1275969	T	CIB4	Hosp	0.125427	0.0309445	0.0201937	HGI_DF4_W2
2	26833309	rs1275969	T	CIB4	Hosp	0.513803	0.0212258	0.0325087	HGI_DF4_N1
2	26833309	rs1275969	T	CIB4	Hosp	0.343553	0.0291584	0.0307849	HGI_DF4_N2
2	26833309	rs1275969	T	CIB4	Hosp	0.178944	0.0306371	0.0227952	HGI_DF4_W1
2	60707588	rs1123573	G	BCL11A	Both	0.367566	0.0188907	0.0209654	HGI_DF4_W2
2	60707588	rs1123573	G	BCL11A	Both	0.446022	0.018207	0.0238917	HGI_DF4_W1
2	60707588	rs1123573	G	BCL11A	Both	0.784599	-0.00881735	0.0322589	HGI_DF4_N2
2	60707588	rs1123573	G	BCL11A	Both	0.650427	-0.0155099	0.0342253	HGI_DF4_N1
2	198245297	rs150345524	A	SF3B1	Hosp	0.811964	0.00484316	0.0203586	HGI_DF4_W2
2	198245297	rs150345524	A	SF3B1	Hosp	0.889654	-0.00446622	0.0321908	HGI_DF4_N1
2	198245297	rs150345524	A	SF3B1	Hosp	0.941699	0.00167314	0.0228775	HGI_DF4_W1
2	198245297	rs150345524	A	SF3B1	Hosp	0.71267	0.0114701	0.0311456	HGI_DF4_N2
6	41488378	rs12660421	A	FOXP4	Hosp	9.70239e-07	0.252248	0.0515045	HGI_DF4_W2
3	45847241	rs17078348	G	SLC6A20	Hosp	0.328578	0.0489772	0.0501311	HGI_DF4_N1
9	136149229	rs505922	T	ABO	Both	0.000237035	-0.075095	0.0204292	HGI_DF4_W2
9	136149229	rs505922	T	ABO	Both	0.00103173	-0.101915	0.0310552	HGI_DF4_N2
3	101525625	rs2290859	T	NXPE3	Both	0.384446	0.0263984	0.0303523	HGI_DF4_N1
3	101525625	rs2290859	T	NXPE3	Both	0.219185	-0.0383397	0.0312035	HGI_DF4_N2
6	41488378	rs12660421	A	FOXP4	Hosp	0.00434278	0.23671	0.0829942	HGI_DF4_N1
3	101525625	rs2290859	T	NXPE3	Both	0.807161	-0.00515227	0.0211081	HGI_DF4_W2
21	35353264	rs76608815	T	SLC5A3	Hosp	0.0143424	0.0795543	0.0324901	HGI_DF4_W2
4	25435159	rs7684660	C	ANAPC4	Hosp	0.176962	-0.0390615	0.0289309	HGI_DF4_W1
4	25435159	rs7684660	C	ANAPC4	Hosp	0.201332	-0.03389	0.0265228	HGI_DF4_W2
10	81723695	rs61860402	T	SFTPD	Hosp	0.0149155	0.0785208	0.0322544	HGI_DF4_W2
21	34621948	rs2834164	C	IFNAR2	Hosp	0.015407	-0.0722908	0.0298393	HGI_DF4_N2
5	131776967	rs10066378	C	SLC22A5	Hosp	0.1984	0.0432151	0.033601	HGI_DF4_W1
5	131776967	rs10066378	C	SLC22A5	Hosp	0.551629	0.0272631	0.0457956	HGI_DF4_N2
5	131776967	rs10066378	C	SLC22A5	Hosp	0.631357	0.0229829	0.0478992	HGI_DF4_N1
6	29907544	rs9260038	G	HLA-A	Hosp	0.258943	0.0475425	0.0421143	HGI_DF4_N1
6	29907544	rs9260038	G	HLA-A	Hosp	0.672642	0.0111005	0.0262719	HGI_DF4_W2
6	29907544	rs9260038	G	HLA-A	Hosp	0.665737	0.0129493	0.0299748	HGI_DF4_W1
12	113374748	rs10774679	T	OAS3	Hosp	0.0202566	0.0492019	0.0211935	HGI_DF4_W2
6	31274027	rs1634761	T	HLA-C	Hosp	0.338723	0.028638	0.0299344	HGI_DF4_N2
6	31274027	rs1634761	T	HLA-C	Hosp	0.328852	-0.0208094	0.0213117	HGI_DF4_W2
6	31274027	rs1634761	T	HLA-C	Hosp	0.346087	-0.021818	0.0231563	HGI_DF4_W1
6	31274027	rs1634761	T	HLA-C	Hosp	0.501808	0.0202267	0.030115	HGI_DF4_N1
6	32675645	rs17219281	A	HLA-DQA1	Hosp	0.151794	-0.0589061	0.0411004	HGI_DF4_W2
3	101525625	rs2290859	T	NXPE3	Both	0.0257893	0.0509569	0.0228571	HGI_DF4_W1
6	32675645	rs17219281	A	HLA-DQA1	Hosp	0.155692	-0.0823319	0.057992	HGI_DF4_N2
3	45847241	rs17078348	G	SLC6A20	Hosp	0.0258105	0.112552	0.0504934	HGI_DF4_N2
3	45847241	rs17078348	G	SLC6A20	Hosp	0.0267277	0.0726488	0.0327916	HGI_DF4_W2
10	81723695	rs61860402	T	SFTPD	Hosp	0.0334875	0.100546	0.0472892	HGI_DF4_N2
5	175248251	rs112842080	T	CPLX2	Mild	0.0352443	0.167664	0.0796299	HGI_DF4_W2
21	35353264	rs76608815	T	SLC5A3	Hosp	0.0364163	0.0784757	0.0375078	HGI_DF4_W1
6	41488378	rs12660421	A	FOXP4	Hosp	0.0495128	0.119526	0.060854	HGI_DF4_W1
7	99630342	rs2897075	T	ZKSCAN1	Both	0.317457	0.0229174	0.0229243	HGI_DF4_W1
7	99630342	rs2897075	T	ZKSCAN1	Both	0.111451	0.0325713	0.0204632	HGI_DF4_W2
7	99630342	rs2897075	T	ZKSCAN1	Both	0.68728	0.0126481	0.0314201	HGI_DF4_N1
7	100220850	rs11766643	G	TFR2	Hosp	0.541926	0.014853	0.0243531	HGI_DF4_W2
7	100220850	rs11766643	G	TFR2	Hosp	0.830204	-0.00791757	0.0369222	HGI_DF4_N2
7	100220850	rs11766643	G	TFR2	Hosp	0.209767	0.03453	0.0275313	HGI_DF4_W1
7	100220850	rs11766643	G	TFR2	Hosp	0.967844	0.00155775	0.0386415	HGI_DF4_N1
8	61537523	rs1120591	C	RAB2A	Both	0.582143	-0.0125379	0.0227855	HGI_DF4_W1
8	61537523	rs1120591	C	RAB2A	Both	0.647782	-0.00929386	0.0203435	HGI_DF4_W2
8	61537523	rs1120591	C	RAB2A	Both	0.451085	-0.0236269	0.0313517	HGI_DF4_N1
8	61537523	rs1120591	C	RAB2A	Both	0.596838	-0.0160953	0.0304286	HGI_DF4_N2
9	15795833	rs79611697	T	CCDC171	Hosp	0.163966	0.0519338	0.0373126	HGI_DF4_W2
9	15795833	rs79611697	T	CCDC171	Hosp	0.116757	0.0973183	0.0620443	HGI_DF4_N2
9	15795833	rs79611697	T	CCDC171	Hosp	0.292394	0.0662476	0.0629201	HGI_DF4_N1
9	15795833	rs79611697	T	CCDC171	Hosp	0.290846	0.044583	0.0422081	HGI_DF4_W1
9	21172825	rs149533170	A	IFNA21	Both	.	.	.
4	25435159	rs7684660	C	ANAPC4	Hosp	0.0528376	-0.0770791	0.0398085	HGI_DF4_N2
9	136149229	rs505922	T	ABO	Both	0.412162	-0.0179542	0.0218928	HGI_DF4_W1
3	45847241	rs17078348	G	SLC6A20	Hosp	0.0528487	0.0699994	0.0361538	HGI_DF4_W1
9	136149229	rs505922	T	ABO	Both	0.455868	-0.0218951	0.0293631	HGI_DF4_N1
10	81723695	rs61860402	T	SFTPD	Hosp	0.786338	0.0139049	0.0512963	HGI_DF4_N1
1	155167786	rs41264915	G	THBS3	Hosp	0.0536204	-0.0666678	0.0345448	HGI_DF4_W2
10	81723695	rs61860402	T	SFTPD	Hosp	0.17171	0.0506886	0.0370875	HGI_DF4_W1
16	84887921	rs113067468	G	CRISPLD2	Mild	0.0599804	-0.13557	0.0720757	HGI_DF4_W2
11	1241221	rs35705950	T	MUC5B	Hosp	0.934564	-0.00316163	0.0385077	HGI_DF4_W2
11	1241221	rs35705950	T	MUC5B	Hosp	0.832303	0.0130634	0.0616932	HGI_DF4_N1
11	1241221	rs35705950	T	MUC5B	Hosp	0.821294	0.0145173	0.0642696	HGI_DF4_N2
11	1241221	rs35705950	T	MUC5B	Hosp	0.901423	-0.00523102	0.0422321	HGI_DF4_W1
11	34529831	rs2924480	C	ELF5	Both	0.385424	-0.0228345	0.0263086	HGI_DF4_W1
11	34529831	rs2924480	C	ELF5	Both	0.4334	-0.0180078	0.0229872	HGI_DF4_W2
11	34529831	rs2924480	C	ELF5	Both	0.900942	-0.00522018	0.0419388	HGI_DF4_N1
11	34529831	rs2924480	C	ELF5	Both	0.895103	-0.00533683	0.0404767	HGI_DF4_N2
17	44057595	rs3785884	A	MAPT	Hosp	0.0620305	-0.0703387	0.0376933	HGI_DF4_N2
12	113374748	rs10774679	T	OAS3	Hosp	0.484028	0.0163512	0.0233642	HGI_DF4_W1
21	35353264	rs76608815	T	SLC5A3	Hosp	0.0622032	0.0920176	0.0493433	HGI_DF4_N2
12	113374748	rs10774679	T	OAS3	Hosp	0.746019	0.010406	0.0321279	HGI_DF4_N1
12	133141973	rs5023077	C	FBRSL1	Hosp	0.737481	0.0104707	0.0312379	HGI_DF4_N1
12	133141973	rs5023077	C	FBRSL1	Hosp	0.922294	0.00293991	0.030139	HGI_DF4_N2
12	133141973	rs5023077	C	FBRSL1	Hosp	0.780934	-0.00626048	0.0225115	HGI_DF4_W1
12	133141973	rs5023077	C	FBRSL1	Hosp	0.657623	-0.00887046	0.0200147	HGI_DF4_W2
13	113535741	rs12585036	T	ATP11A	Hosp	0.372268	0.0210031	0.0235399	HGI_DF4_W2
13	113535741	rs12585036	T	ATP11A	Hosp	0.525045	0.016877	0.0265534	HGI_DF4_W1
6	29907544	rs9260038	G	HLA-A	Hosp	0.0636765	0.0733658	0.0395623	HGI_DF4_N2
13	113535741	rs12585036	T	ATP11A	Hosp	0.169419	0.0512442	0.0372936	HGI_DF4_N1
14	29497258	rs150497803	T	FOXG1	Both	0.808034	0.0118693	0.0488524	HGI_DF4_W2
14	29497258	rs150497803	T	FOXG1	Both	0.494193	0.0367709	0.0537857	HGI_DF4_W1
14	29497258	rs150497803	T	FOXG1	Both	0.501501	-0.0481885	0.0716953	HGI_DF4_N2
14	29497258	rs150497803	T	FOXG1	Both	0.912137	0.00783581	0.0710125	HGI_DF4_N1
16	89262657	rs117169628	A	SLC22A31	Hosp	0.754163	-0.00885149	0.0282656	HGI_DF4_W2
16	89262657	rs117169628	A	SLC22A31	Hosp	0.778872	0.0122575	0.0436537	HGI_DF4_N1
16	89262657	rs117169628	A	SLC22A31	Hosp	0.76761	0.012875	0.0435696	HGI_DF4_N2
16	89262657	rs117169628	A	SLC22A31	Hosp	0.687112	-0.0125619	0.0311882	HGI_DF4_W1
17	38182229	rs9916158	T	GSDMA/B	Both	0.841539	0.00405315	0.0202732	HGI_DF4_W2
17	38182229	rs9916158	T	GSDMA/B	Both	0.353994	0.0294052	0.0317253	HGI_DF4_N1
17	38182229	rs9916158	T	GSDMA/B	Both	0.405085	0.0253435	0.0304399	HGI_DF4_N2
17	38182229	rs9916158	T	GSDMA/B	Both	0.83639	0.00470974	0.022806	HGI_DF4_W1
17	44057595	rs3785884	A	MAPT	Hosp	0.117935	-0.0627537	0.0401367	HGI_DF4_N1
19	9009161	rs12976386	T	MUC16	Both	0.0665983	-0.102328	0.0557837	HGI_DF4_N2
17	44057595	rs3785884	A	MAPT	Hosp	0.959077	0.00150572	0.0293442	HGI_DF4_W1
17	44057595	rs3785884	A	MAPT	Hosp	0.375238	-0.0229467	0.0258787	HGI_DF4_W2
17	44787312	rs1378358	T	NSF	Both	0.204026	-0.0533208	0.0419794	HGI_DF4_N1
17	44787312	rs1378358	T	NSF	Both	0.862624	0.00536471	0.0310036	HGI_DF4_W1
17	44787312	rs1378358	T	NSF	Both	0.392087	-0.0236701	0.0276571	HGI_DF4_W2
17	44787312	rs1378358	T	NSF	Both	0.127809	-0.061527	0.0404039	HGI_DF4_N2
17	47950329	rs75432325	C	TAC4	Both	0.772457	-0.0222077	0.0768	HGI_DF4_N1
17	47950329	rs75432325	C	TAC4	Both	0.767892	0.015468	0.0524102	HGI_DF4_W2
17	47950329	rs75432325	C	TAC4	Both	0.884097	-0.00889764	0.0610357	HGI_DF4_W1
17	47950329	rs75432325	C	TAC4	Both	0.906003	0.00801035	0.0678377	HGI_DF4_N2
19	4714468	rs7251000	T	DPP9	Hosp	0.905144	-0.00296492	0.0248806	HGI_DF4_W1
19	4714468	rs7251000	T	DPP9	Hosp	0.35691	-0.020458	0.0222063	HGI_DF4_W2
19	4714468	rs7251000	T	DPP9	Hosp	0.651892	0.0172816	0.0383069	HGI_DF4_N2
19	4714468	rs7251000	T	DPP9	Hosp	0.236686	0.045249	0.0382394	HGI_DF4_N1
19	9009161	rs12976386	T	MUC16	Both	0.713743	-0.00952368	0.0259618	HGI_DF4_W2
6	32675645	rs17219281	A	HLA-DQA1	Hosp	0.0666322	-0.10629	0.0579505	HGI_DF4_N1
19	9009161	rs12976386	T	MUC16	Both	0.73138	0.0098529	0.0287014	HGI_DF4_W1
19	10463118	rs34536443	C	TYK2	Both	0.74738	0.025647	0.0796254	HGI_DF4_N1
19	10463118	rs34536443	C	TYK2	Both	0.594489	0.0421143	0.0791115	HGI_DF4_N2
19	10463118	rs34536443	C	TYK2	Both	0.315501	0.059896	0.0596725	HGI_DF4_W1
19	10463118	rs34536443	C	TYK2	Both	0.185242	0.071997	0.0543461	HGI_DF4_W2
19	49206417	rs492602	G	FUT2	Both	0.629109	0.0149331	0.0309186	HGI_DF4_N1
19	49206417	rs492602	G	FUT2	Both	0.907706	-0.00235659	0.0203273	HGI_DF4_W2
19	49206417	rs492602	G	FUT2	Both	0.861424	0.00392073	0.0224605	HGI_DF4_W1
19	49206417	rs492602	G	FUT2	Both	0.400426	-0.0258524	0.0307452	HGI_DF4_N2
19	50882619	rs1405655	C	NR1H2	Hosp	0.282027	0.0349423	0.032481	HGI_DF4_N1
19	50882619	rs1405655	C	NR1H2	Hosp	0.262874	0.0354098	0.0316265	HGI_DF4_N2
19	50882619	rs1405655	C	NR1H2	Hosp	0.417824	0.0188351	0.0232474	HGI_DF4_W1
19	50882619	rs1405655	C	NR1H2	Hosp	0.680843	0.00858464	0.0208713	HGI_DF4_W2
21	34621948	rs2834164	C	IFNAR2	Hosp	0.328245	-0.0302757	0.0309677	HGI_DF4_N1
6	32675645	rs17219281	A	HLA-DQA1	Hosp	0.0668576	-0.0815749	0.0445125	HGI_DF4_W1
21	34621948	rs2834164	C	IFNAR2	Hosp	0.745198	-0.00727188	0.0223766	HGI_DF4_W1
21	34621948	rs2834164	C	IFNAR2	Hosp	0.730307	-0.00688908	0.0199848	HGI_DF4_W2
21	35353264	rs76608815	T	SLC5A3	Hosp	0.166148	0.073974	0.0534229	HGI_DF4_N1
12	113374748	rs10774679	T	OAS3	Hosp	0.0668678	0.058831	0.0321032	HGI_DF4_N2
5	131776967	rs10066378	C	SLC22A5	Hosp	0.0712786	0.0537182	0.0297822	HGI_DF4_W2
13	63988259	rs9570861	A	PCDH20	Mild	0.0724	0.040039	0.022286	HGI_DF4_W1
21	42852497	rs12329760	T	TMPRSS2	Hosp	0.776498	-0.00711871	0.025076	HGI_DF4_W1
21	42852497	rs12329760	T	TMPRSS2	Hosp	0.358203	-0.0209962	0.0228518	HGI_DF4_W2
21	42852497	rs12329760	T	TMPRSS2	Hosp	0.591396	-0.0182779	0.0340488	HGI_DF4_N2
21	42852497	rs12329760	T	TMPRSS2	Hosp	0.956177	-0.00186791	0.0339922	HGI_DF4_N1
23	15620340	rs190509934	C	ACE2	Hosp	.	.	.
3	174147743	rs9799354	C	NLGN1	Mild	0.237459	-0.0235764	0.019957	HGI_DF4_W2
3	174147743	rs9799354	C	NLGN1	Mild	0.346198	-0.0210831	0.0223815	HGI_DF4_W1
3	174147743	rs9799354	C	NLGN1	Mild	0.807282	0.00727425	0.0298206	HGI_DF4_N2
3	174147743	rs9799354	C	NLGN1	Mild	0.665428	-0.0132376	0.030612	HGI_DF4_N1
5	128241667	rs201484359	G	SLC27A6	Mild	0.131143	0.0758213	0.0502257	HGI_DF4_N1
5	128241667	rs201484359	G	SLC27A6	Mild	0.404098	0.0235663	0.0282459	HGI_DF4_W2
5	128241667	rs201484359	G	SLC27A6	Mild	0.217566	0.03946	0.0320026	HGI_DF4_W1
5	128241667	rs201484359	G	SLC27A6	Mild	0.119922	0.0801551	0.0515434	HGI_DF4_N2
5	143904835	rs62401842	A	KCTD16	Mild	0.606317	0.0345264	0.0669975	HGI_DF4_W1
5	143904835	rs62401842	A	KCTD16	Mild	0.368594	0.0515871	0.0573757	HGI_DF4_W2
5	143904835	rs62401842	A	KCTD16	Mild	0.935352	0.0092165	0.113625	HGI_DF4_N1
5	143904835	rs62401842	A	KCTD16	Mild	0.637967	0.0511016	0.108601	HGI_DF4_N2
5	175248251	rs112842080	T	CPLX2	Mild	0.592771	0.0697553	0.130426	HGI_DF4_N1
7	99630342	rs2897075	T	ZKSCAN1	Both	0.0796608	0.0535522	0.0305549	HGI_DF4_N2
5	175248251	rs112842080	T	CPLX2	Mild	0.213209	0.176964	0.142164	HGI_DF4_N2
13	113535741	rs12585036	T	ATP11A	Hosp	0.0853233	0.0608511	0.0353662	HGI_DF4_N2
6	37086436	rs147171940	A	PIM1	Mild	0.634742	-0.029957	0.063059	HGI_DF4_W1
6	37086436	rs147171940	A	PIM1	Mild	0.965081	-0.00357943	0.0817635	HGI_DF4_N2
6	37086436	rs147171940	A	PIM1	Mild	0.950558	0.00518469	0.0836164	HGI_DF4_N1
6	37086436	rs147171940	A	PIM1	Mild	0.601799	-0.0300551	0.0575972	HGI_DF4_W2
6	151444801	rs76392050	T	MTHFD1L	Mild	.	.	.
8	57438048	rs4737438	A	PENK	Mild	0.814864	-0.00478863	0.0204506	HGI_DF4_W2
8	57438048	rs4737438	A	PENK	Mild	0.761826	-0.00686928	0.0226647	HGI_DF4_W1
8	57438048	rs4737438	A	PENK	Mild	0.403114	-0.0260252	0.0311279	HGI_DF4_N1
8	57438048	rs4737438	A	PENK	Mild	0.351753	-0.0287014	0.0308222	HGI_DF4_N2
8	68035003	rs148340257	T	CSPP1	Mild	0.339598	-0.0465585	0.0487543	HGI_DF4_W2
8	68035003	rs148340257	T	CSPP1	Mild	0.936725	0.00672529	0.0847153	HGI_DF4_N1
8	68035003	rs148340257	T	CSPP1	Mild	0.148986	0.115905	0.0803157	HGI_DF4_N2
8	68035003	rs148340257	T	CSPP1	Mild	0.241553	-0.0659216	0.0562896	HGI_DF4_W1
9	123344199	rs10760104	T	CDK5RAP2	Mild	0.567183	-0.0238036	0.0415998	HGI_DF4_N1
9	123344199	rs10760104	T	CDK5RAP2	Mild	0.261369	-0.0307882	0.0274121	HGI_DF4_W2
9	123344199	rs10760104	T	CDK5RAP2	Mild	0.463454	-0.0305304	0.0416415	HGI_DF4_N2
9	123344199	rs10760104	T	CDK5RAP2	Mild	0.418316	-0.0245177	0.0302932	HGI_DF4_W1
10	54976003	rs55654117	C	MBL2	Mild	0.71037	-0.0129261	0.0348076	HGI_DF4_N1
10	54976003	rs55654117	C	MBL2	Mild	0.896146	-0.00325932	0.0249696	HGI_DF4_W1
10	54976003	rs55654117	C	MBL2	Mild	0.243256	-0.0390422	0.0334585	HGI_DF4_N2
10	54976003	rs55654117	C	MBL2	Mild	0.280492	-0.0240092	0.0222469	HGI_DF4_W2
10	84981211	rs61858037	T	NRG3	Mild	0.500613	-0.0356175	0.0528822	HGI_DF4_N1
10	84981211	rs61858037	T	NRG3	Mild	0.993504	0.000293835	0.0360919	HGI_DF4_W1
10	84981211	rs61858037	T	NRG3	Mild	0.449705	0.0241554	0.0319555	HGI_DF4_W2
10	84981211	rs61858037	T	NRG3	Mild	0.589291	-0.027916	0.0517094	HGI_DF4_N2
12	39502966	rs61939166	G	KIF21A	Mild	0.27458	0.164084	0.150181	HGI_DF4_N1
12	39502966	rs61939166	G	KIF21A	Mild	0.118174	0.196602	0.125827	HGI_DF4_W1
12	78552292	rs367777	T	NAV3	Mild	0.994717	0.00020524	0.030994	HGI_DF4_N2
12	78552292	rs367777	T	NAV3	Mild	0.788442	0.00569953	0.0212405	HGI_DF4_W2
12	78552292	rs367777	T	NAV3	Mild	0.449441	0.0182042	0.0240685	HGI_DF4_W1
12	78552292	rs367777	T	NAV3	Mild	0.503711	0.0221292	0.0330948	HGI_DF4_N1
13	27062460	rs56143829	T	WASF3	Mild	0.312472	0.0895098	0.0886193	HGI_DF4_N2
13	27062460	rs56143829	T	WASF3	Mild	0.764431	-0.0190337	0.0635159	HGI_DF4_W2
13	27062460	rs56143829	T	WASF3	Mild	0.496697	-0.0469753	0.0691122	HGI_DF4_W1
13	27062460	rs56143829	T	WASF3	Mild	0.350549	0.0837038	0.0896642	HGI_DF4_N1
4	25435159	rs7684660	C	ANAPC4	Hosp	0.0929414	-0.0655466	0.0390139	HGI_DF4_N1
13	63988259	rs9570861	A	PCDH20	Mild	0.161011	0.028216	0.0201301	HGI_DF4_W2
13	63988259	rs9570861	A	PCDH20	Mild	0.614471	0.0151561	0.0300894	HGI_DF4_N2
13	63988259	rs9570861	A	PCDH20	Mild	0.487812	0.0211259	0.0304499	HGI_DF4_N1
14	32937383	rs11454577	G	AKAP6	Mild	0.303234	-0.0449391	0.0436504	HGI_DF4_N1
14	32937383	rs11454577	G	AKAP6	Mild	0.164292	-0.0341397	0.0245472	HGI_DF4_W2
14	32937383	rs11454577	G	AKAP6	Mild	0.134657	-0.0599656	0.0400843	HGI_DF4_N2
14	32937383	rs11454577	G	AKAP6	Mild	0.131437	-0.0431455	0.0286023	HGI_DF4_W1
5	175248251	rs112842080	T	CPLX2	Mild	0.0959546	0.145043	0.0871241	HGI_DF4_W1
16	84887921	rs113067468	G	CRISPLD2	Mild	0.456091	-0.0814515	0.109287	HGI_DF4_N2
16	84887921	rs113067468	G	CRISPLD2	Mild	0.161523	-0.112561	0.0804026	HGI_DF4_W1
16	84887921	rs113067468	G	CRISPLD2	Mild	0.738344	-0.0378268	0.113238	HGI_DF4_N1
17	3454928	rs115744301	G	TRPV3	Mild	.	.	.
17	13775336	rs11869231	T	COX10	Mild	0.971426	-0.000869325	0.0242692	HGI_DF4_W1
17	13775336	rs11869231	T	COX10	Mild	0.706999	-0.00820681	0.021833	HGI_DF4_W2
17	13775336	rs11869231	T	COX10	Mild	0.872345	0.00523226	0.0325633	HGI_DF4_N2
17	13775336	rs11869231	T	COX10	Mild	0.943126	0.0023711	0.0332358	HGI_DF4_N1
20	24627964	rs6049828	C	SYNDIG1	Mild	0.755665	-0.00949091	0.0304999	HGI_DF4_N2
20	24627964	rs6049828	C	SYNDIG1	Mild	0.688456	0.00902358	0.0225054	HGI_DF4_W1
20	24627964	rs6049828	C	SYNDIG1	Mild	0.641631	0.00942608	0.0202528	HGI_DF4_W2
20	24627964	rs6049828	C	SYNDIG1	Mild	0.829359	0.00667891	0.0309891	HGI_DF4_N1

## Sheet: tops
chr	pos	rsid	allele	gene	SNP_grp	P	Beta	SE	GWAS
6	41488378	rs12660421	A	FOXP4	Hosp	1.00957e-09	0.4317	0.0706791	HGI_DF4_N2
6	41488378	rs12660421	A	FOXP4	Hosp	9.70239e-07	0.252248	0.0515045	HGI_DF4_W2
9	136149229	rs505922	T	ABO	Both	0.000237035	-0.075095	0.0204292	HGI_DF4_W2
9	136149229	rs505922	T	ABO	Both	0.00103173	-0.101915	0.0310552	HGI_DF4_N2
6	41488378	rs12660421	A	FOXP4	Hosp	0.00434278	0.23671	0.0829942	HGI_DF4_N1
21	35353264	rs76608815	T	SLC5A3	Hosp	0.0143424	0.0795543	0.0324901	HGI_DF4_W2
10	81723695	rs61860402	T	SFTPD	Hosp	0.0149155	0.0785208	0.0322544	HGI_DF4_W2
21	34621948	rs2834164	C	IFNAR2	Hosp	0.015407	-0.0722908	0.0298393	HGI_DF4_N2
12	113374748	rs10774679	T	OAS3	Hosp	0.0202566	0.0492019	0.0211935	HGI_DF4_W2
3	101525625	rs2290859	T	NXPE3	Both	0.0257893	0.0509569	0.0228571	HGI_DF4_W1
3	45847241	rs17078348	G	SLC6A20	Hosp	0.0258105	0.112552	0.0504934	HGI_DF4_N2
3	45847241	rs17078348	G	SLC6A20	Hosp	0.0267277	0.0726488	0.0327916	HGI_DF4_W2
10	81723695	rs61860402	T	SFTPD	Hosp	0.0334875	0.100546	0.0472892	HGI_DF4_N2
5	175248251	rs112842080	T	CPLX2	Mild	0.0352443	0.167664	0.0796299	HGI_DF4_W2
21	35353264	rs76608815	T	SLC5A3	Hosp	0.0364163	0.0784757	0.0375078	HGI_DF4_W1
6	41488378	rs12660421	A	FOXP4	Hosp	0.0495128	0.119526	0.060854	HGI_DF4_W1
4	25435159	rs7684660	C	ANAPC4	Hosp	0.0528376	-0.0770791	0.0398085	HGI_DF4_N2
3	45847241	rs17078348	G	SLC6A20	Hosp	0.0528487	0.0699994	0.0361538	HGI_DF4_W1
1	155167786	rs41264915	G	THBS3	Hosp	0.0536204	-0.0666678	0.0345448	HGI_DF4_W2
16	84887921	rs113067468	G	CRISPLD2	Mild	0.0599804	-0.13557	0.0720757	HGI_DF4_W2
17	44057595	rs3785884	A	MAPT	Hosp	0.0620305	-0.0703387	0.0376933	HGI_DF4_N2
21	35353264	rs76608815	T	SLC5A3	Hosp	0.0622032	0.0920176	0.0493433	HGI_DF4_N2
6	29907544	rs9260038	G	HLA-A	Hosp	0.0636765	0.0733658	0.0395623	HGI_DF4_N2
19	9009161	rs12976386	T	MUC16	Both	0.0665983	-0.102328	0.0557837	HGI_DF4_N2
6	32675645	rs17219281	A	HLA-DQA1	Hosp	0.0666322	-0.10629	0.0579505	HGI_DF4_N1
6	32675645	rs17219281	A	HLA-DQA1	Hosp	0.0668576	-0.0815749	0.0445125	HGI_DF4_W1
12	113374748	rs10774679	T	OAS3	Hosp	0.0668678	0.058831	0.0321032	HGI_DF4_N2
5	131776967	rs10066378	C	SLC22A5	Hosp	0.0712786	0.0537182	0.0297822	HGI_DF4_W2
13	63988259	rs9570861	A	PCDH20	Mild	0.0724	0.040039	0.022286	HGI_DF4_W1
7	99630342	rs2897075	T	ZKSCAN1	Both	0.0796608	0.0535522	0.0305549	HGI_DF4_N2
13	113535741	rs12585036	T	ATP11A	Hosp	0.0853233	0.0608511	0.0353662	HGI_DF4_N2
4	25435159	rs7684660	C	ANAPC4	Hosp	0.0929414	-0.0655466	0.0390139	HGI_DF4_N1
5	175248251	rs112842080	T	CPLX2	Mild	0.0959546	0.145043	0.0871241	HGI_DF4_W1
