# Supplementary material for: Prioritizing long COVID related single nucleotide polymorphisms by mining genome-wide association studies of COVID-19 susceptibility and hospitalization
Source: Front Syst Biol. 2026 Jun 5;6:1797543. doi: 10.3389/fsysb.2026.1797543 (PMC13279042; doi:10.3389/fsysb.2026.1797543)
Supplement: Supplementary file 1 [file DataSheet1.zip › SuppFiguresTables4Frontiers/Table S2 top SNP adjacent SNP associated with long COVID.xlsx]

## Sheet: #LN00066
chr	pos	rsid	ref	alt	beta4W2	stderr_beta4W2	alt_allele_freq4W2	beta4W1	stderr_beta4W1	alt_allele_freq4W1	beta4N2	stderr_beta4N2	alt_allele_freq4N2	beta4N1	stderr_beta4N1	alt_allele_freq4N1	pvalue4W2	pvalue4W1	pvalue4N2	pvalue4N1	linked2type of SNP category	gene ("+": adjacency)
11	34074163	rs141160516	T	C	0.73676	0.18174	0.01151	.	.	.	0.93935	0.21285	0.01162	.	.	.	5e-05	.	1e-05	.	Both	ELF5 +
17	49954196	rs28704677	T	C	-0.12046	0.03416	0.13261	-0.1763	0.03864	0.13863	-0.12611	0.05851	0.1316	-0.13679	0.06086	0.13794	0.00042	1e-05	0.03115	0.02459	Both	TAC4 +
19	48873985	rs557806	G	C	-0.06677	0.02909	0.14481	-0.09162	0.03245	0.14055	-0.13517	0.04278	0.14554	-0.15232	0.04427	0.14071	0.02171	0.00475	0.00158	0.00058	Both	FUT2 +
8	60395504	rs113059174	T	C	0.19345	0.05832	0.02476	0.1897	0.06584	0.02809	0.3857	0.09754	0.02394	0.2916	0.09578	0.02652	0.00091	0.00396	8e-05	0.00233	Both	RAB2A +
3	101619763	rs9866622	G	A	-0.03138	0.02023	0.45053	-0.07401	0.02214	0.46321	-0.00408	0.03038	0.44713	-0.06741	0.02996	0.45726	0.12087	0.00083	0.89314	0.02443	Both	NXPE3 +
9	133267800	rs544873	A	G	-0.08305	0.0208	0.60511	-0.01696	0.02201	0.60352	-0.1079	0.03111	0.60543	-0.0208	0.02891	0.60711	7e-05	0.44119	0.00052	0.47195	Both	ABO +
17	39760758	rs72832927	C	T	0.06403	0.08142	0.01028	0.1332	0.09402	0.01308	.	.	.	0.48727	0.14151	0.01202	0.43161	0.15655	.	0.00057	Both	GSDMA/B +
19	10123836	rs8112028	G	T	-0.08146	0.02109	0.48049	-0.06881	0.0236	0.49411	-0.08375	0.03163	0.47903	-0.05691	0.03229	0.49513	0.00011	0.00355	0.0081	0.07797	Both	TYK2 +
7	99856905	rs35141942	C	G	-0.15852	0.05852	0.0235	-0.23089	0.06496	0.02615	-0.25921	0.09991	0.02246	-0.24176	0.0996	0.02323	0.00675	0.00038	0.00948	0.01521	Both	ZKSCAN1 +
1	64653386	1:64653386	T	T	-0.13092	0.05117	0.0635	-0.20397	0.05726	0.06968	.	.	.	-0.11672	0.10604	0.05973	0.01051	0.00037	.	0.27102	Both	JAK1 +
6	30913254	rs3218825	C	T	0.19522	0.06813	0.01409	0.27964	0.08359	0.01529	0.01806	0.10196	0.01365	0.01777	0.1206	0.01436	0.00416	0.00082	0.85943	0.88288	Hosp	HLA-C +
6	41506989	rs2495232	C	T	0.09602	0.02554	0.17596	0.10806	0.02946	0.17078	0.11062	0.03967	0.17536	0.07785	0.04236	0.16687	0.00017	0.00024	0.0053	0.06609	Hosp	FOXP4 +
2	197058149	rs62279189	G	A	0.19439	0.07016	0.02218	0.25176	0.0798	0.02222	0.37001	0.11276	0.0222	0.39538	0.11709	0.02154	0.0056	0.00161	0.00103	0.00073	Hosp	SF3B1 +
19	50269261	rs139775390	C	T	0.18696	0.05247	0.03941	0.165	0.0603	0.03622	0.22981	0.08505	0.03961	0.17644	0.08909	0.035	0.00037	0.00622	0.00689	0.04765	Hosp	NR1H2 +
9	15493289	rs113593284	G	T	0.11556	0.08137	0.01405	0.17665	0.08873	0.01723	0.41123	0.11716	0.01357	0.29773	0.11599	0.01761	0.15555	0.04649	0.00045	0.01026	Hosp	CCDC171 +
16	89504901	16:89504901	C	C	-0.10679	0.0287	0.47337	-0.0925	0.03136	0.48496	.	.	.	-0.09814	0.04979	0.46873	0.0002	0.00318	.	0.04872	Hosp	SLC22A31 +
6	33144382	rs9469375	C	A	0.12954	0.0313	0.20839	0.10625	0.03492	0.221	0.13619	0.06291	0.2045	0.11445	0.05546	0.20916	4e-05	0.00234	0.03039	0.03903	Hosp	HLA-DQA1 +
3	45834967	rs11385942	G	G	0.07264	0.03972	0.07645	0.07092	0.0436	0.08373	0.25233	0.07029	0.07469	0.1249	0.06504	0.07857	0.06745	0.1038	0.00033	0.05483	Hosp	SLC6A20 +
21	41929556	rs143682362	C	C	0.0424	0.04414	0.09189	0.10876	0.05021	0.0902	0.27418	0.08273	0.09135	0.277	0.07956	0.08834	0.33679	0.03032	0.00092	0.0005	Hosp	TMPRSS2 +
12	132181148	rs4072338	A	G	0.09482	0.03412	0.08828	0.11521	0.03999	0.08656	0.19094	0.04992	0.08801	0.22792	0.05604	0.08613	0.00546	0.00397	0.00013	5e-05	Hosp	FBRSL1 +
12	112903309	rs72487538	G	A	0.16218	0.05934	0.02071	0.23596	0.06894	0.02291	0.25258	0.0874	0.02006	0.30103	0.0974	0.02191	0.00628	0.00062	0.00385	0.002	Hosp	OAS3 +
19	5019462	rs62649768	A	G	0.06597	0.02419	0.31061	0.09358	0.02702	0.30733	0.14661	0.03985	0.31099	0.13686	0.03977	0.30768	0.00638	0.00053	0.00023	0.00058	Hosp	DPP9 +
4	25761301	rs141687951	G	T	-0.16366	0.06291	0.03861	-0.25325	0.07445	0.03955	-0.31207	0.11552	0.03844	-0.46584	0.12895	0.04009	0.00928	0.00067	0.0069	0.0003	Hosp	ANAPC4 +
1	77501822	rs71658797	T	A	-0.07311	0.03352	0.12214	-0.08641	0.03718	0.11636	-0.16492	0.04829	0.12488	-0.16057	0.04975	0.12151	0.02919	0.02011	0.00064	0.00125	Hosp	AK5 +
10	79609074	rs1863888	C	T	-0.10278	0.02955	0.86898	-0.08664	0.03301	0.86933	-0.16549	0.04386	0.87037	-0.08759	0.04483	0.87142	0.00051	0.00867	0.00016	0.05072	Hosp	SFTPD +
13	112885196	rs3832907	T	T	0.38878	0.09423	0.04498	0.3326	0.10159	0.03541	0.43315	0.10281	0.04636	0.34986	0.10921	0.03705	4e-05	0.00106	3e-05	0.00136	Hosp	ATP11A +
21	33175776	rs8134313	C	T	-0.04581	0.02026	0.51481	-0.03819	0.02289	0.5409	-0.11939	0.03034	0.50999	-0.09735	0.03201	0.53472	0.02379	0.0953	8e-05	0.00235	Hosp	IFNAR2 +
1	46641253	rs34574919	A	A	-0.05719	0.03103	0.22734	-0.05074	0.03443	0.22424	-0.21261	0.05593	0.22828	-0.15946	0.05185	0.22748	0.06536	0.14052	0.00014	0.0021	Hosp	CYP4B1 +
2	26959446	rs62130481	G	A	0.24645	0.06731	0.02039	0.31883	0.07913	0.01878	0.13925	0.1152	0.02023	0.23754	0.12092	0.01768	0.00025	6e-05	0.22676	0.04948	Hosp	CIB4 +
21	33982442	21:33982442	A	A	0.07458	0.03167	0.69863	0.1233	0.03671	0.69973	.	.	.	0.17353	0.06394	0.69177	0.01851	0.00078	.	0.00665	Hosp	SLC5A3 +
5	144834579	rs114210747	C	T	-0.10454	0.03846	0.06922	-0.11183	0.04458	0.07382	-0.24496	0.05974	0.06788	-0.2564	0.06613	0.07277	0.00657	0.01213	4e-05	0.00011	Nonhosp	KCTD16 +
6	37090130	rs191962797	A	G	0.20435	0.1013	0.01221	0.46607	0.13442	0.01028	0.28258	0.14428	0.01254	0.46482	0.18449	0.01098	0.04367	0.00053	0.05017	0.01175	Nonhosp	PIM1 +
12	78494260	rs1004733	G	A	-0.04886	0.03644	0.06522	-0.05157	0.04163	0.07437	-0.18831	0.05422	0.06383	-0.11877	0.0585	0.07305	0.17999	0.21544	0.00051	0.04234	Nonhosp	NAV3 +
13	26560222	rs75947067	A	T	-0.09057	0.03173	0.11275	-0.11952	0.03598	0.11977	-0.06761	0.04616	0.11255	-0.08308	0.04957	0.12159	0.00431	0.00089	0.14303	0.09373	Nonhosp	WASF3 +
3	174825869	rs59003344	C	T	-0.09551	0.02449	0.25216	-0.06592	0.02747	0.23525	-0.0804	0.03574	0.25494	-0.07106	0.03735	0.23987	0.0001	0.01642	0.02448	0.05714	Nonhosp	NLGN1 +
16	85153564	rs2966850	G	T	0.07007	0.02224	0.2871	0.09429	0.02512	0.27276	0.07057	0.03289	0.28921	0.07338	0.03442	0.27607	0.00163	0.00017	0.0319	0.033	Nonhosp	CRISPLD2 +
17	14278931	rs4792462	G	C	-0.08289	0.02487	0.81465	-0.05977	0.02754	0.79767	-0.13558	0.03769	0.81804	-0.09938	0.03793	0.80079	0.00086	0.02997	0.00032	0.00879	Nonhosp	COX10 +
20	24690811	rs77636961	C	T	-0.1817	0.05023	0.0421	-0.14678	0.05631	0.03923	-0.19441	0.08035	0.04133	-0.17605	0.07979	0.03792	0.0003	0.00915	0.01554	0.02737	Nonhosp	SYNDIG1 +
10	52736044	rs2197211	T	C	0.04862	0.0481	0.9118	0.07287	0.05311	0.91342	0.31737	0.08785	0.91099	0.22952	0.08262	0.91176	0.3121	0.17007	0.0003	0.00547	Nonhosp	MBL2 +
9	120549155	9:120549155	C	C	-0.13987	0.05067	0.97841	-0.2144	0.06292	0.96209	.	.	.	-0.17454	0.16188	0.98104	0.00577	0.00066	.	0.28094	Nonhosp	CDK5RAP2 +
13	63714828	rs34409482	G	C	-0.154	0.03794	0.08946	-0.14145	0.04265	0.0887	-0.19773	0.05738	0.09012	-0.15656	0.06012	0.09036	5e-05	0.00091	0.00057	0.00921	Nonhosp	PCDH20 +
5	128756644	rs704234	T	A	0.23061	0.06051	0.04233	0.25323	0.07011	0.06278	0.3124	0.08658	0.03899	0.31685	0.09915	0.04548	0.00014	0.0003	0.00031	0.0014	Nonhosp	SLC27A6 +
12	38627174	rs4768192	T	C	-0.09255	0.03055	0.87309	-0.13763	0.036	0.86166	-0.13974	0.05057	0.87602	-0.16498	0.05581	0.86836	0.00245	0.00013	0.00572	0.00312	Nonhosp	KIF21A +
