# Supplementary material for: Prioritizing long COVID related single nucleotide polymorphisms by mining genome-wide association studies of COVID-19 susceptibility and hospitalization
Source: Front Syst Biol. 2026 Jun 5;6:1797543. doi: 10.3389/fsysb.2026.1797543 (PMC13279042; doi:10.3389/fsysb.2026.1797543)
Supplement: Supplementary file 1 [file DataSheet1.zip › SuppFiguresTables4Frontiers/Table S3 published long COVID SNPs across 4 HGI COVID-19 GWASs.xlsx]

## Sheet: TableS1
GWAS	rsID	chr	pos (hg38)	Ref/Alt	AF	Closest Gene	HGI-B1_beta	HGI-B2_beta	HGI-C2_beta	HGI-B1_se	HGI-B2_se	HGI-C2_se	HGI-B1_P	HGI-B2_P	HGI-C2_P	Diff_P (HGI-B1 vs. B2)	Diff_Zscore (HGI-B1 vs B2)
23andMe Long COVID GWAS (Chaudhary et al.)	rs643434	9	136142355	G/A	0.3754	ABO	0.02022	0.085488	0.081356	0.018343	0.00848	0.00417	0.27023	6.6546e-24	8.6911e-85	6e-05	-4.01543
23andMe Long COVID GWAS (Chaudhary et al.)	rs2080090	17	65828371	T/A	0.202	BPTF	0.02462	0.045456	0.012179	0.023024	0.012163	0.005434	0.28496	0.00019	0.02501	0.3212	-0.992
23andMe Long COVID GWAS (Chaudhary et al.)	rs9273363	6	32626272	C/A	0.2715	HLA-DQB1	0.0211	0.01305	0.003345	0.019651	0.010797	0.004824	0.28291	0.22679	0.48809	0.65207	0.45088
Fatigue dominant long COVID GWAS (Taylor et al.)	rs4303401	14	52252943	C/T	0.05287	RNU6-1271P	0.02777	0.063249	0.002406	0.033881	0.01616	0.008416	0.41245	9e-05	0.77494	0.24103	-1.17241
Fatigue dominant long COVID GWAS (Taylor et al.)	rs7833779	8	122394987	T/C	0.1397	RNU6-1312P	0.0226	0.032865	0.012918	0.024587	0.011592	0.005825	0.35797	0.00458	0.02658	0.64123	-0.46599
Fatigue dominant long COVID GWAS (Taylor et al.)	rs12325881	17	65638648	A/C	0.05965	PITPNC1	-0.05835	-0.037186	-0.016071	0.037596	0.016844	0.008456	0.12068	0.02727	0.05737	0.52526	-0.63526
Fatigue dominant long COVID GWAS (Taylor et al.)	rs7203476	16	13458761	G/A	0.04731	ABCA9	0.05531	0.035313	-0.00367	0.037172	0.017406	0.009109	0.13678	0.04248	0.68706	0.54172	0.61022
Fatigue dominant long COVID GWAS (Taylor et al.)	rs17230425	5	80684302	G/A	0.1874	RRBP1	0.0056	-0.020551	-0.005987	0.021914	0.010678	0.005232	0.79842	0.05427	0.25247	0.18061	1.33889
Fatigue dominant long COVID GWAS (Taylor et al.)	rs76730390	2	218783659	G/A	0.06277	AP001595.2	-0.0064	0.033707	0.013593	0.038491	0.017531	0.008497	0.86793	0.05452	0.10968	0.23951	-1.17622
Fatigue dominant long COVID GWAS (Taylor et al.)	rs16961800	16	13458449	A/G	0.04731	PTPRD	0.05488	0.032492	-0.004145	0.037121	0.017308	0.009097	0.13929	0.06048	0.64863	0.49381	0.68426
Fatigue dominant long COVID GWAS (Taylor et al.)	rs77771672	20	50392521	A/G	0.05095	ZMIZ1-AS1	0.03427	0.034502	0.003225	0.039787	0.01871	0.009029	0.38903	0.06518	0.72092	0.99795	-0.00256
Fatigue dominant long COVID GWAS (Taylor et al.)	rs7003310	8	101821033	C/T	0.4921	PCSK2	0.00067	0.015666	0.003053	0.019656	0.008577	0.004107	0.97265	0.06778	0.45724	0.38645	-0.86607
Fatigue dominant long COVID GWAS (Taylor et al.)	rs11824629	11	106632370	C/T	0.07621	PGAM5P1	0.02623	0.025771	0.01734	0.035052	0.015284	0.007612	0.45425	0.09178	0.02273	0.98491	0.01892
Fatigue dominant long COVID GWAS (Taylor et al.)	rs4144609	10	58086141	C/T	0.4244	JAKMIP2	-0.0234	-0.013815	-0.000391	0.017463	0.008386	0.004096	0.1802	0.09949	0.92404	0.54056	-0.61196
Fatigue dominant long COVID GWAS (Taylor et al.)	rs10923066	1	88840779	T/C	0.0619	AC024579.1	0.06582	0.025204	0.008281	0.034013	0.016188	0.008182	0.05296	0.11948	0.31145	0.1783	1.346
Fatigue dominant long COVID GWAS (Taylor et al.)	rs2182431	1	232660040	A/G	0.1271	ADCYAP1R1	0.01294	0.017491	-0.000559	0.024761	0.011826	0.005934	0.60133	0.13914	0.92495	0.83945	-0.2026
Fatigue dominant long COVID GWAS (Taylor et al.)	rs197815	20	57939327	T/C	0.06054	AC009975.2	0.03588	0.024366	-0.007666	0.036878	0.016547	0.008585	0.33064	0.14088	0.37187	0.72011	0.35831
Fatigue dominant long COVID GWAS (Taylor et al.)	rs7737054	5	147050646	A/G	0.0513	TNIK	0.07982	0.024254	-0.021776	0.034803	0.017004	0.00863	0.02182	0.15377	0.01163	0.07355	1.78941
Fatigue dominant long COVID GWAS (Taylor et al.)	rs73136281	3	98987753	G/A	0.05107	HPN-AS1	-0.10989	-0.028055	-0.002851	0.042812	0.019808	0.009224	0.01027	0.15668	0.75729	0.03115	-2.15511
Fatigue dominant long COVID GWAS (Taylor et al.)	rs57954141	7	76894216	A/G	0.06109	SYN3	-0.06531	-0.023853	-0.005869	0.033698	0.016899	0.008289	0.05262	0.15811	0.47896	0.17237	-1.36463
Fatigue dominant long COVID GWAS (Taylor et al.)	rs2116764	5	147024608	G/A	0.0506	AC020914.4	0.08981	0.025988	-0.025045	0.035111	0.01882	0.008899	0.01053	0.16732	0.00489	0.04574	1.99775
Fatigue dominant long COVID GWAS (Taylor et al.)	rs8063932	16	78878469	G/A	0.2652	SPTBN5	-0.01998	-0.012245	-0.006706	0.020096	0.009451	0.004634	0.32007	0.19508	0.14782	0.66745	-0.42965
Fatigue dominant long COVID GWAS (Taylor et al.)	rs6829616	4	25466753	A/G	0.9479	MIR378C	-0.03344	-0.023711	-0.019985	0.037573	0.018558	0.009494	0.37341	0.20135	0.03529	0.77556	-0.28511
Fatigue dominant long COVID GWAS (Taylor et al.)	rs75781858	13	74421472	G/A	0.05501	FAM169B	0.03673	0.022693	0.009047	0.038647	0.018181	0.008902	0.34187	0.21199	0.30949	0.67956	0.41307
Fatigue dominant long COVID GWAS (Taylor et al.)	rs1688029	19	35557440	T/C	0.6653	TPST1	0.01737	0.010982	-0.001768	0.018943	0.009013	0.004404	0.35918	0.22305	0.68816	0.70182	0.38287
Fatigue dominant long COVID GWAS (Taylor et al.)	rs2123765	11	68905440	G/A	0.1463	SALL4	0.01011	-0.012905	0.00462	0.022688	0.010866	0.005527	0.65597	0.23499	0.40323	0.25327	1.14243
Fatigue dominant long COVID GWAS (Taylor et al.)	rs9823852	3	171162374	A/G	0.0879	ZWINT	0.00874	0.02047	-0.000347	0.032887	0.017327	0.007836	0.79045	0.23746	0.96472	0.69742	-0.38881
Fatigue dominant long COVID GWAS (Taylor et al.)	rs12444481	16	54770445	C/T	0.0879	HTR5A-AS1	-0.04851	-0.017056	0.006084	0.031652	0.01466	0.007299	0.12536	0.24466	0.40452	0.2634	-1.11839
Fatigue dominant long COVID GWAS (Taylor et al.)	rs1197682	15	42171483	G/A	0.05544	KLF12	0.02531	0.017665	0.011091	0.035459	0.015867	0.008368	0.47544	0.26559	0.18503	0.80356	0.24874
Fatigue dominant long COVID GWAS (Taylor et al.)	rs2581857	7	154847869	T/C	0.9112	LYRM2	-0.03877	-0.016188	-0.00436	0.032052	0.014596	0.007632	0.22648	0.26737	0.56778	0.42725	-0.7939
Fatigue dominant long COVID GWAS (Taylor et al.)	rs35025897	2	227360822	G/A	0.2492	KRT18P8	-0.00332	0.010284	0.001274	0.020338	0.009728	0.004725	0.87043	0.29042	0.78737	0.45513	-0.7469
Fatigue dominant long COVID GWAS (Taylor et al.)	rs55927721	4	184485376	G/A	0.06751	ACTG1P13	-0.01807	0.017629	0.020547	0.034979	0.016686	0.00808	0.60549	0.29071	0.01099	0.25329	-1.1424
Fatigue dominant long COVID GWAS (Taylor et al.)	rs76328678	3	173754230	T/C	0.05658	MIR5702	-0.00083	0.022296	0.00018	0.043813	0.021245	0.00983	0.98493	0.29396	0.9854	0.55715	-0.58709
Fatigue dominant long COVID GWAS (Taylor et al.)	rs2416227	5	109343856	A/C	0.8478	SIGLEC6	0.01991	-0.012292	-0.007888	0.026867	0.011724	0.005739	0.45872	0.29445	0.16927	0.17038	1.371
Fatigue dominant long COVID GWAS (Taylor et al.)	rs4863172	4	189210873	C/A	0.3681	AL356800.1	-0.02055	-0.010037	-0.002384	0.018366	0.009584	0.004416	0.26318	0.29501	0.58924	0.53025	-0.62762
Fatigue dominant long COVID GWAS (Taylor et al.)	rs10766134	11	14058186	T/G	0.3582	AC005005.1	0.00921	-0.008584	-0.004147	0.017905	0.008742	0.004321	0.60712	0.32614	0.33726	0.26478	1.11515
Fatigue dominant long COVID GWAS (Taylor et al.)	rs11633336	15	48529940	G/A	0.7519	AC107214.2	0.02742	0.009682	0.003321	0.021609	0.010015	0.004967	0.20451	0.33365	0.50377	0.352	0.93072
Fatigue dominant long COVID GWAS (Taylor et al.)	rs3752133	19	52049899	G/A	0.9334	PCSK2	-0.00609	0.016922	-0.001107	0.034888	0.017526	0.008355	0.86147	0.33428	0.89461	0.46568	-0.72953
Fatigue dominant long COVID GWAS (Taylor et al.)	rs113499533	2	242692074	T/C	0.06688	ACOT12	-0.01176	0.015336	-0.004251	0.032133	0.016372	0.008284	0.71447	0.3489	0.60789	0.35186	-0.931
Fatigue dominant long COVID GWAS (Taylor et al.)	rs116450859	2	105101069	G/A	0.04824	CDK14	-0.02	-0.020797	-0.01223	0.045947	0.022459	0.010185	0.66337	0.35445	0.22983	0.98136	0.02337
Fatigue dominant long COVID GWAS (Taylor et al.)	rs12649695	4	19111493	T/C	0.05006	PKN2-AS1	0.05826	0.016283	-0.000954	0.038199	0.018366	0.009442	0.12719	0.37531	0.91955	0.21622	1.23664
Fatigue dominant long COVID GWAS (Taylor et al.)	rs10849798	12	121273374	C/T	0.05675	MAPK9	0.03886	0.014183	0.011602	0.032722	0.016223	0.008151	0.23498	0.38198	0.15466	0.39816	0.84491
Fatigue dominant long COVID GWAS (Taylor et al.)	rs1019445	19	18453124	C/T	0.9094	AL079307.1	-0.01001	-0.013693	-0.009497	0.032803	0.016074	0.007491	0.76036	0.39429	0.20488	0.89689	0.1296
Fatigue dominant long COVID GWAS (Taylor et al.)	rs75677304	2	83927708	G/A	0.05426	KRT18P8	-0.00211	-0.016045	0.002303	0.036733	0.018904	0.009227	0.95416	0.396	0.80289	0.67178	0.4237
Fatigue dominant long COVID GWAS (Taylor et al.)	rs7802222	7	55657718	T/C	0.7162	RPL35AP19	0.01448	0.007772	0.008844	0.01988	0.009414	0.004596	0.46652	0.40905	0.05431	0.70154	0.38324
Fatigue dominant long COVID GWAS (Taylor et al.)	rs16991717	22	33445757	A/G	0.0815	PLXNA2	-0.0023	0.011503	-0.009514	0.030003	0.014106	0.007337	0.93891	0.41482	0.19477	0.60713	-0.51418
Fatigue dominant long COVID GWAS (Taylor et al.)	rs7784067	7	31084099	T/C	0.4165	WWOX	0.03416	0.006679	-0.000675	0.017521	0.00836	0.004145	0.05123	0.4243	0.87058	0.07746	1.76564
Fatigue dominant long COVID GWAS (Taylor et al.)	rs870411	21	27699809	A/G	0.4241	TNS1	-0.02567	-0.006633	-0.002935	0.017463	0.008441	0.00414	0.14157	0.43198	0.47833	0.2234	-1.21754
Fatigue dominant long COVID GWAS (Taylor et al.)	rs75637371	19	9171561	T/G	0.03976	D2HGDH	-0.05704	-0.018405	-0.004476	0.047827	0.02379	0.01112	0.23303	0.43913	0.68729	0.37016	-0.89617
Fatigue dominant long COVID GWAS (Taylor et al.)	rs34525256	19	52049225	C/T	0.9228	RNU6-1312P (176894	-0.01001	0.013567	-0.000657	0.036089	0.017587	0.009447	0.78153	0.44048	0.94458	0.4673	-0.72689
Fatigue dominant long COVID GWAS (Taylor et al.)	rs76975623	2	49693615	C/T	0.05573	PDE4D	-0.03198	-0.011871	-0.009764	0.035309	0.016917	0.008317	0.36508	0.48284	0.24044	0.52526	-0.63526
Fatigue dominant long COVID GWAS (Taylor et al.)	rs4820946	22	31551160	T/C	0.7625	AL035250.2	-0.01864	0.006902	-0.00134	0.021024	0.00993	0.00483	0.37524	0.48704	0.78147	0.17279	-1.36331
Fatigue dominant long COVID GWAS (Taylor et al.)	rs10849808	12	121315630	A/G	0.05326	COCH	0.04286	0.011165	0.010966	0.0329	0.016864	0.00851	0.19267	0.50792	0.19752	0.28421	1.07091
Fatigue dominant long COVID GWAS (Taylor et al.)	rs8087127	18	9680186	A/G	0.5537	AC016908.1	0.00488	-0.005672	-0.003027	0.01982	0.008628	0.004134	0.80548	0.5109	0.46411	0.54084	0.61155
Fatigue dominant long COVID GWAS (Taylor et al.)	rs1626056	3	2347522	G/A	0.2112	RNU4-83P	0.00943	0.006492	-0.004829	0.02096	0.01	0.005012	0.65295	0.51624	0.33533	0.87198	0.16114
Fatigue dominant long COVID GWAS (Taylor et al.)	rs76854074	2	84162589	C/T	0.05276	SPON1	0.00095	0.012073	0.009818	0.036491	0.018601	0.008952	0.97921	0.51633	0.27275	0.73838	-0.334
Fatigue dominant long COVID GWAS (Taylor et al.)	rs714291	5	59259372	G/A	0.2843	LINGO2	-0.00233	0.007128	0.001079	0.023297	0.011299	0.004785	0.92033	0.52813	0.82162	0.65222	-0.45068
Fatigue dominant long COVID GWAS (Taylor et al.)	rs79087681	7	65725051	T/C	0.044	SPPL3	-0.07443	-0.014555	0.000818	0.047346	0.02328	0.010832	0.11597	0.53182	0.93982	0.15904	-1.40832
Fatigue dominant long COVID GWAS (Taylor et al.)	rs55655847	8	19113156	A/G	0.05277	SPPL3	0.04466	0.011409	0.000766	0.038189	0.018557	0.009019	0.24224	0.53868	0.93227	0.32781	0.97853
Fatigue dominant long COVID GWAS (Taylor et al.)	rs7148107	14	43367596	G/A	0.07799	OR1M4P	-0.02854	0.008168	0.011548	0.031982	0.01463	0.007368	0.37222	0.57664	0.11704	0.19533	-1.29497
Fatigue dominant long COVID GWAS (Taylor et al.)	rs4072214	10	132560909	A/G	0.5529	JAKMIP2	-0.03334	-0.004776	-0.001142	0.019525	0.008687	0.004149	0.08768	0.58243	0.78316	0.09696	-1.65978
Fatigue dominant long COVID GWAS (Taylor et al.)	rs77279324	12	76593184	T/C	0.05005	AC131009.1	0.06922	0.011427	-0.019272	0.043304	0.021461	0.010044	0.10996	0.59441	0.05502	0.13568	1.49206
Fatigue dominant long COVID GWAS (Taylor et al.)	rs10052124	5	179711289	C/A	0.1434	AC034268.2	0.0097	-0.006286	0.000622	0.027141	0.012319	0.005861	0.72068	0.60985	0.91544	0.50182	0.67162
Fatigue dominant long COVID GWAS (Taylor et al.)	rs12778145	10	80757585	T/C	0.05796	AL355597.1	0.0266	-0.008548	-0.001737	0.03618	0.016997	0.00869	0.46225	0.61506	0.84157	0.27214	1.09814
Fatigue dominant long COVID GWAS (Taylor et al.)	rs5753632	22	31863097	C/T	0.316	AL024495.1	0.01036	0.003544	0.002425	0.019024	0.009082	0.004438	0.58603	0.69635	0.58486	0.6845	0.40633
Fatigue dominant long COVID GWAS (Taylor et al.)	rs9897174	17	52256225	G/T	0.06666	PGPEP1	-0.02177	0.005634	0.006628	0.037099	0.015951	0.008159	0.55729	0.72396	0.41657	0.40054	-0.84066
Fatigue dominant long COVID GWAS (Taylor et al.)	rs12965138	18	9681119	A/G	0.5407	GUCY1A2	0.00758	-0.003409	-0.005824	0.020192	0.009824	0.004373	0.70746	0.72856	0.18294	0.53997	0.61286
Fatigue dominant long COVID GWAS (Taylor et al.)	rs76810866	17	66990558	C/T	0.04678	CCDC146	-0.03913	-0.007875	0.026902	0.049138	0.024615	0.011523	0.42587	0.74904	0.01957	0.48156	-0.70379
Fatigue dominant long COVID GWAS (Taylor et al.)	rs17702926	22	35330410	C/T	0.05368	AC068880.2	0.01133	0.006084	0.013838	0.040836	0.020105	0.009434	0.78142	0.7622	0.1424	0.8828	0.14742
Fatigue dominant long COVID GWAS (Taylor et al.)	rs7978708	12	132411904	T/C	0.13	SIPA1L2	0.04154	-0.003323	0.000339	0.027573	0.01262	0.00639	0.13194	0.7923	0.95767	0.06502	1.84513
Fatigue dominant long COVID GWAS (Taylor et al.)	rs7267054	20	17621201	C/T	0.07446	NLGN1	-0.03923	-0.003406	-0.003166	0.033958	0.016324	0.007951	0.24803	0.8347	0.6905	0.23831	-1.17922
Fatigue dominant long COVID GWAS (Taylor et al.)	rs2273238	6	90326360	C/T	0.06339	EIF4ENIF1	0.03049	0.002928	0.004897	0.032845	0.01522	0.007838	0.35319	0.84743	0.53214	0.34127	0.95165
Fatigue dominant long COVID GWAS (Taylor et al.)	rs62529156	9	8995607	A/G	0.04374	U91319.1	-0.04451	-0.003891	-0.00919	0.041929	0.020888	0.010437	0.28844	0.85223	0.37856	0.28228	-1.07522
Fatigue dominant long COVID GWAS (Taylor et al.)	rs2269015	20	17424339	C/T	0.06242	AC006840.1	0.09418	0.003443	-0.01612	0.036639	0.018625	0.009145	0.01016	0.85334	0.07797	0.00594	2.75135
Fatigue dominant long COVID GWAS (Taylor et al.)	rs915267	10	1976876	A/G	0.43	JAKMIP2	0.01717	-0.001538	-0.007864	0.017442	0.008444	0.004158	0.32482	0.85552	0.05856	0.22798	1.20558
Fatigue dominant long COVID GWAS (Taylor et al.)	rs12653567	5	147054820	T/C	0.1478	AC007491.1	0.00804	0.001815	-0.002551	0.024102	0.011234	0.005831	0.73879	0.87167	0.6618	0.76787	0.29516
Fatigue dominant long COVID GWAS (Taylor et al.)	rs10039844	5	67692706	T/C	0.08165	AP003071.5	0.01572	0.002371	-0.011292	0.030529	0.014823	0.007252	0.60658	0.87292	0.11947	0.62165	0.49352
Fatigue dominant long COVID GWAS (Taylor et al.)	rs72715247	9	28763061	T/C	0.08738	U91319.1	-0.06016	0.00226	0.006196	0.036388	0.016239	0.007572	0.09829	0.88931	0.4132	0.05171	-1.94553
Fatigue dominant long COVID GWAS (Taylor et al.)	rs7721873	5	17710009	G/A	0.04775	AC093789.1	-0.03143	0.002879	0.017918	0.045518	0.021305	0.01007	0.4899	0.89251	0.07519	0.39776	-0.84564
Fatigue dominant long COVID GWAS (Taylor et al.)	rs4390566	15	99058066	T/C	0.1152	LINC02223	-0.00256	0.001177	0.001535	0.026704	0.012558	0.00613	0.92377	0.92536	0.80222	0.87805	-0.15344
Fatigue dominant long COVID GWAS (Taylor et al.)	rs11169873	12	51929215	T/C	0.06896	SLC4A8	-0.01743	-0.001613	0.00534	0.037936	0.018519	0.009055	0.64591	0.93061	0.5554	0.64384	-0.46234
Fatigue dominant long COVID GWAS (Taylor et al.)	rs28737229	7	75536736	T/G	0.4462	AC099681.1	0.00653	0.00076	-0.002249	0.020055	0.008866	0.004168	0.74485	0.93166	0.58946	0.74046	0.33124
Fatigue dominant long COVID GWAS (Taylor et al.)	rs79679468	2	84061860	C/T	0.05493	POR	-0.01695	-0.001528	0.005488	0.03571	0.018283	0.008782	0.63505	0.93339	0.53204	0.63518	-0.47444
Fatigue dominant long COVID GWAS (Taylor et al.)	rs74155214	1	208406736	C/T	0.05593	SLC12A1	-0.03143	-0.000862	-0.009972	0.037603	0.017188	0.008667	0.40325	0.95998	0.24991	0.35959	-0.91615
Fatigue dominant long COVID GWAS (Taylor et al.)	rs179661	14	31328871	G/A	0.1907	AC133963.2	-0.00619	-0.000133	0.001037	0.02116	0.010085	0.005071	0.76971	0.98948	0.83803	0.75056	-0.3179
Fatigue dominant long COVID GWAS (Taylor et al.)	rs890611	20	17342346	T/G	0.915	LINC01102	-0.09447	0.0002	0.010555	0.033734	0.015885	0.007921	0.0051	0.98996	0.18271	0.0016	-3.1559
