# Supplementary material for: Prioritizing long COVID related single nucleotide polymorphisms by mining genome-wide association studies of COVID-19 susceptibility and hospitalization
Source: Front Syst Biol. 2026 Jun 5;6:1797543. doi: 10.3389/fsysb.2026.1797543 (PMC13279042; doi:10.3389/fsysb.2026.1797543)
Supplement: Supplementary file 1 [file DataSheet1.zip › SuppFiguresTables4Frontiers/Table S4 TWAS Association of Candidate Genes with Long COVID.xlsx]

## Sheet: TWAS_top_tag_gene_snp_list
tag_SNP	tag_gene	gene_name	Smallest P among 48 GTEx tissues	tissue with the smallest P	Long COVID gwas	comb_gene_long_covid_gwas
rs10066378	SLC22A5	AFF4	0.0233307	Adipose_Visceral_Omentum	W2	rs10066378 (SLC22A5)....W2..AFF4
rs10066378	SLC22A5	C5orf56	0.031276	Brain_Putamen_basal_ganglia	W2	rs10066378 (SLC22A5)....W2..C5orf56
rs10066378	SLC22A5	GDF9	0.0188727	Artery_Coronary	W2	rs10066378 (SLC22A5)....W2..GDF9
rs10066378	SLC22A5	IL4	0.0421493	Skin_Sun_Exposed_Lower_leg	W2	rs10066378 (SLC22A5)....W2..IL4
rs10066378	SLC22A5	IL5	0.00415915	Testis	W2	rs10066378 (SLC22A5)....W2..IL5
rs10066378	SLC22A5	P4HA2	0.00277261	Brain_Cerebellar_Hemisphere	N2	rs10066378 (SLC22A5)....N2..P4HA2
rs10066378	SLC22A5	PDLIM4	0.00331388	Pancreas	W2	rs10066378 (SLC22A5)....W2..PDLIM4
rs10066378	SLC22A5	SEP8	0.0488785	Cells_EBV-transformed_lymphocytes	W2	rs10066378 (SLC22A5)....W2..SEPT8
rs10066378	SLC22A5	SLC22A4	0.0127083	Muscle_Skeletal	W2	rs10066378 (SLC22A5)....W2..SLC22A4
rs10066378	SLC22A5	SLC22A5	0.0264144	Adipose_Subcutaneous	N2	rs10066378 (SLC22A5)....N2..SLC22A5
rs10066378	SLC22A5	UQCRQ	0.0100363	Brain_Caudate_basal_ganglia	W2	rs10066378 (SLC22A5)....W2..UQCRQ
rs10760104	CDK5RAP2	CDK5RAP2	0.0112403	Artery_Aorta	N2	rs10760104 (CDK5RAP2)...N2..CDK5RAP2
rs10760104	CDK5RAP2	FBXW2	0.0183633	Liver	N2	rs10760104 (CDK5RAP2)...N2..FBXW2
rs10760104	CDK5RAP2	MEGF9	0.00204008	Colon_Sigmoid	W2	rs10760104 (CDK5RAP2)...W2..MEGF9
rs10760104	CDK5RAP2	PHF19	0.0441948	Artery_Tibial	N2	rs10760104 (CDK5RAP2)...N2..PHF19
rs10774679	OAS3	DTX1	0.0249016	Brain_Frontal_Cortex_BA9	W2	rs10774679 (OAS3).......W2..DTX1
rs10774679	OAS3	OAS1	0.0228243	Artery_Tibial	N2	rs10774679 (OAS3).......N2..OAS1
rs10774679	OAS3	OAS3	0.0269829	Cells_Transformed_fibroblasts	W2	rs10774679 (OAS3).......W2..OAS3
rs10774679	OAS3	PLBD2	0.0218061	Nerve_Tibial	W2	rs10774679 (OAS3).......W2..PLBD2
rs10774679	OAS3	RPH3A	0.0186318	Muscle_Skeletal	N2	rs10774679 (OAS3).......N2..RPH3A
rs10890422	CYP4B1	CYP4B1	0.0139598	Adipose_Visceral_Omentum	N2	rs10890422 (CYP4B1).....N2..CYP4B1
rs10890422	CYP4B1	CYP4X1	0.0128259	Adipose_Subcutaneous	N2	rs10890422 (CYP4B1).....N2..CYP4X1
rs10890422	CYP4B1	CYP4Z1	0.0266533	Adipose_Subcutaneous	N2	rs10890422 (CYP4B1).....N2..CYP4Z1
rs10890422	CYP4B1	EFCAB14	0.01136	Esophagus_Mucosa	N2	rs10890422 (CYP4B1).....N2..EFCAB14
rs10890422	CYP4B1	MKNK1	0.000133344	Muscle_Skeletal	N2	rs10890422 (CYP4B1).....N2..MKNK1
rs10890422	CYP4B1	NSUN4	0.0313828	Adipose_Subcutaneous	N2	rs10890422 (CYP4B1).....N2..NSUN4
rs10890422	CYP4B1	TAL1	0.0357758	Skin_Not_Sun_Exposed_Suprapubic	W2	rs10890422 (CYP4B1).....W2..TAL1
rs11208552	JAK1	DNAJC6	0.0289961	Brain_Anterior_cingulate_cortex_BA24	W2	rs11208552 (JAK1).......W2..DNAJC6
rs1123573	BCL11A	PUS10	0.00507525	Adipose_Subcutaneous	N2	rs1123573 (BCL11A)......N2..PUS10
rs112842080	CPLX2	FAM153B	0.0388995	Cells_Transformed_fibroblasts	W1	rs112842080 (CPLX2).....W1..FAM153B
rs112842080	CPLX2	SIMC1	0.0369585	Colon_Transverse	W2	rs112842080 (CPLX2).....W2..SIMC1
rs112842080	CPLX2	THOC3	0.0162266	Cells_Transformed_fibroblasts	N2	rs112842080 (CPLX2).....N2..THOC3
rs113067468	CRISPLD2	ATP2C2	0.0252622	Esophagus_Mucosa	N2	rs113067468 (CRISPLD2)..N2..ATP2C2
rs113067468	CRISPLD2	COTL1	0.0480449	Brain_Cerebellum	W2	rs113067468 (CRISPLD2)..W2..COTL1
rs113067468	CRISPLD2	FAM92B	0.0319736	Brain_Cerebellum	W1	rs113067468 (CRISPLD2)..W1..FAM92B
rs113067468	CRISPLD2	KIAA0513	0.0438984	Testis	W2	rs113067468 (CRISPLD2)..W2..KIAA0513
rs113067468	CRISPLD2	KLHL36	0.0127162	Brain_Putamen_basal_ganglia	W2	rs113067468 (CRISPLD2)..W2..KLHL36
rs113067468	CRISPLD2	ZDHHC7	0.045732	Liver	W1	rs113067468 (CRISPLD2)..W1..ZDHHC7
rs115744301	TRPV3	ATP2A3	0.0251618	Adipose_Subcutaneous	N1	rs115744301 (TRPV3).....N1..ATP2A3
rs115744301	TRPV3	P2RX5	0.0057586	Brain_Cortex	N1	rs115744301 (TRPV3).....N1..P2RX5
rs115744301	TRPV3	SHPK	0.034306	Heart_Atrial_Appendage	W2	rs115744301 (TRPV3).....W2..SHPK
rs115744301	TRPV3	TRPV1	0.0187489	Artery_Tibial	W1	rs115744301 (TRPV3).....W1..TRPV1
rs115744301	TRPV3	TRPV3	0.00834525	Skin_Sun_Exposed_Lower_leg	W2	rs115744301 (TRPV3).....W2..TRPV3
rs117169628	SLC22A31	APRT	0.011907	Esophagus_Muscularis	W1	rs117169628 (SLC22A31)..W1..APRT
rs117169628	SLC22A31	CHMP1A	0.0253545	Lung	N1	rs117169628 (SLC22A31)..N1..CHMP1A
rs117169628	SLC22A31	CPNE7	0.0255741	Lung	W1	rs117169628 (SLC22A31)..W1..CPNE7
rs117169628	SLC22A31	CTU2	0.00958774	Brain_Cortex	W1	rs117169628 (SLC22A31)..W1..CTU2
rs117169628	SLC22A31	GALNS	0.0316478	Adipose_Visceral_Omentum	W1	rs117169628 (SLC22A31)..W1..GALNS
rs117169628	SLC22A31	PABPN1L	0.0121556	Brain_Cerebellum	W2	rs117169628 (SLC22A31)..W2..PABPN1L
rs117169628	SLC22A31	PIEZO1	0.0368469	Lung	N1	rs117169628 (SLC22A31)..N1..PIEZO1
rs117169628	SLC22A31	RNF166	0.0211307	Brain_Cortex	W1	rs117169628 (SLC22A31)..W1..RNF166
rs117169628	SLC22A31	RPL13	0.0459175	Lung	N1	rs117169628 (SLC22A31)..N1..RPL13
rs117169628	SLC22A31	SPATA33	0.0322569	Esophagus_Muscularis	N1	rs117169628 (SLC22A31)..N1..SPATA33
rs11766643	TFR2	ACHE	0.0230148	Adrenal_Gland	N2	rs11766643 (TFR2).......N2..ACHE
rs11766643	TFR2	AGFG2	0.0299714	Pancreas	W2	rs11766643 (TFR2).......W2..AGFG2
rs11766643	TFR2	C7orf61	0.000405797	Colon_Sigmoid	W1	rs11766643 (TFR2).......W1..C7orf61
rs11766643	TFR2	GNB2	0.0363518	Adrenal_Gland	N2	rs11766643 (TFR2).......N2..GNB2
rs11766643	TFR2	GPC2	0.0383299	Muscle_Skeletal	W2	rs11766643 (TFR2).......W2..GPC2
rs11766643	TFR2	MOSPD3	0.0173315	Heart_Atrial_Appendage	W1	rs11766643 (TFR2).......W1..MOSPD3
rs11766643	TFR2	MUC12	0.0363481	Testis	W2	rs11766643 (TFR2).......W2..MUC12
rs11766643	TFR2	PILRA	0.0410754	Brain_Spinal_cord_cervical_c-1	N2	rs11766643 (TFR2).......N2..PILRA
rs11766643	TFR2	SLC12A9	0.0143114	Artery_Tibial	W2	rs11766643 (TFR2).......W2..SLC12A9
rs11766643	TFR2	SRRT	0.00251395	Nerve_Tibial	N2	rs11766643 (TFR2).......N2..SRRT
rs11766643	TFR2	TRIP6	0.0125805	Thyroid	W2	rs11766643 (TFR2).......W2..TRIP6
rs11869231	COX10	COX10	0.0069218	Esophagus_Muscularis	W2	rs11869231 (COX10)......W2..COX10
rs11869231	COX10	HS3ST3A1	0.00248264	Adipose_Subcutaneous	W2	rs11869231 (COX10)......W2..HS3ST3A1
rs12329760	TMPRSS2	BACE2	0.00933707	Brain_Substantia_nigra	W2	rs12329760 (TMPRSS2)....W2..BACE2
rs12329760	TMPRSS2	C2CD2	0.0424379	Breast_Mammary_Tissue	W1	rs12329760 (TMPRSS2)....W1..C2CD2
rs12329760	TMPRSS2	MX1	0.0147309	Colon_Sigmoid	N2	rs12329760 (TMPRSS2)....N2..MX1
rs12329760	TMPRSS2	TMPRSS2	0.0174532	Lung	W2	rs12329760 (TMPRSS2)....W2..TMPRSS2
rs12585036	ATP11A	LAMP1	0.0348624	Breast_Mammary_Tissue	W2	rs12585036 (ATP11A).....W2..LAMP1
rs12585036	ATP11A	MCF2L	0.027785	Esophagus_Gastroesophageal_Junction	W2	rs12585036 (ATP11A).....W2..MCF2L
rs12585036	ATP11A	TUBGCP3	0.0267301	Skin_Sun_Exposed_Lower_leg	W2	rs12585036 (ATP11A).....W2..TUBGCP3
rs12602210	BPTF	AMZ2	0.0406385	Breast_Mammary_Tissue	N1	rs12602210 (BPTF).......N1..AMZ2
rs12602210	BPTF	BPTF	0.000830836	Cells_EBV-transformed_lymphocytes	W2	rs12602210 (BPTF).......W2..BPTF
rs12602210	BPTF	KPNA2	0.00245148	Brain_Caudate_basal_ganglia	N2	rs12602210 (BPTF).......N2..KPNA2
rs12660421	FOXP4	CCND3	0.0260798	Nerve_Tibial	W2	rs12660421 (FOXP4)......W2..CCND3
rs12660421	FOXP4	MDFI	0.0484881	Esophagus_Mucosa	N1	rs12660421 (FOXP4)......N1..MDFI
rs12660421	FOXP4	NFYA	0.0269606	Skin_Not_Sun_Exposed_Suprapubic	W2	rs12660421 (FOXP4)......W2..NFYA
rs12660421	FOXP4	PRICKLE4	0.0194644	Brain_Hippocampus	N2	rs12660421 (FOXP4)......N2..PRICKLE4
rs12660421	FOXP4	TREM2	0.0271967	Whole_Blood	W2	rs12660421 (FOXP4)......W2..TREM2
rs12660421	FOXP4	UNC5CL	0.0366171	Artery_Aorta	N2	rs12660421 (FOXP4)......N2..UNC5CL
rs12660421	FOXP4	USP49	0.0461556	Spleen	W2	rs12660421 (FOXP4)......W2..USP49
rs1275969	CIB4	C2orf70	0.0440482	Adrenal_Gland	W2	rs1275969 (CIB4)........W2..C2orf70
rs1275969	CIB4	DPYSL5	0.0470739	Muscle_Skeletal	W1	rs1275969 (CIB4)........W1..DPYSL5
rs1275969	CIB4	KCNK3	0.020518	Skin_Not_Sun_Exposed_Suprapubic	W2	rs1275969 (CIB4)........W2..KCNK3
rs1275969	CIB4	KHK	0.0271445	Cells_EBV-transformed_lymphocytes	W2	rs1275969 (CIB4)........W2..KHK
rs1275969	CIB4	OST4	0.0128182	Brain_Nucleus_accumbens_basal_ganglia	W2	rs1275969 (CIB4)........W2..OST4
rs1275969	CIB4	SLC35F6	0.00919417	Nerve_Tibial	W1	rs1275969 (CIB4)........W1..SLC35F6
rs12976386	MUC16	OR7D2	0.0487679	Brain_Caudate_basal_ganglia	W1	rs12976386 (MUC16)......W1..OR7D2
rs12976386	MUC16	ZNF177	0.015041	Muscle_Skeletal	W1	rs12976386 (MUC16)......W1..ZNF177
rs12976386	MUC16	ZNF558	0.0286458	Brain_Cortex	N2	rs12976386 (MUC16)......N2..ZNF558
rs12976386	MUC16	ZNF559	0.0111595	Artery_Coronary	W2	rs12976386 (MUC16)......W2..ZNF559
rs1378358	NSF	ARL17A	0.0257748	Brain_Cortex	N2	rs1378358 (NSF).........N2..ARL17A
rs1378358	NSF	ARL17B	0.0154919	Brain_Substantia_nigra	W1	rs1378358 (NSF).........W1..ARL17B
rs1378358	NSF	NSF	0.018271	Heart_Left_Ventricle	N2	rs1378358 (NSF).........N2..NSF
rs1378358	NSF	RPRML	0.039842	Artery_Aorta	W1	rs1378358 (NSF).........W1..RPRML
rs1378358	NSF	WNT9B	0.0245335	Heart_Left_Ventricle	W2	rs1378358 (NSF).........W2..WNT9B
rs1405655	NR1H2	ASPDH	0.0439803	Cells_EBV-transformed_lymphocytes	N2	rs1405655 (NR1H2).......N2..ASPDH
rs1405655	NR1H2	ATF5	0.0285681	Heart_Left_Ventricle	W1	rs1405655 (NR1H2).......W1..ATF5
rs1405655	NR1H2	KCNC3	0.00327908	Thyroid	W2	rs1405655 (NR1H2).......W2..KCNC3
rs1405655	NR1H2	KLK1	0.0187991	Lung	N2	rs1405655 (NR1H2).......N2..KLK1
rs1405655	NR1H2	LRRC4B	0.0323592	Lung	W2	rs1405655 (NR1H2).......W2..LRRC4B
rs1405655	NR1H2	NUP62	0.0269659	Cells_Transformed_fibroblasts	W2	rs1405655 (NR1H2).......W2..NUP62
rs1405655	NR1H2	SYT3	0.00155834	Colon_Transverse	N2	rs1405655 (NR1H2).......N2..SYT3
rs1405655	NR1H2	TBC1D17	0.0426179	Skin_Sun_Exposed_Lower_leg	W2	rs1405655 (NR1H2).......W2..TBC1D17
rs147171940	PIM1	CMTR1	0.0394199	Colon_Transverse	W1	rs147171940 (PIM1)......W1..CMTR1
rs147171940	PIM1	MTCH1	0.032908	Muscle_Skeletal	W1	rs147171940 (PIM1)......W1..MTCH1
rs147171940	PIM1	RAB44	0.036672	Artery_Aorta	W2	rs147171940 (PIM1)......W2..RAB44
rs147171940	PIM1	TBC1D22B	0.0329313	Muscle_Skeletal	W1	rs147171940 (PIM1)......W1..TBC1D22B
rs147171940	PIM1	TMEM217	0.0363289	Brain_Putamen_basal_ganglia	N2	rs147171940 (PIM1)......N2..TMEM217
rs149533170	IFNA21	IFNE	0.0129518	Adipose_Visceral_Omentum	N2	rs149533170 (IFNA21)....N2..IFNE
rs149533170	IFNA21	PTPLAD2	0.044863	Brain_Cortex	N1	rs149533170 (IFNA21)....N1..PTPLAD2
rs150345524	SF3B1	HSPD1	0.0258105	Minor_Salivary_Gland	W2	rs150345524 (SF3B1).....W2..HSPD1
rs1634761	HLA-C	AIF1	0.0225938	Artery_Aorta	W1	rs1634761 (HLA-C).......W1..AIF1
rs1634761	HLA-C	APOM	0.0229653	Pituitary	W2	rs1634761 (HLA-C).......W2..APOM
rs1634761	HLA-C	ATP6V1G2	0.00852663	Ovary	W2	rs1634761 (HLA-C).......W2..ATP6V1G2
rs1634761	HLA-C	BAG6	0.0410714	Testis	W2	rs1634761 (HLA-C).......W2..BAG6
rs1634761	HLA-C	DDAH2	0.0463526	Cells_Transformed_fibroblasts	W2	rs1634761 (HLA-C).......W2..DDAH2
rs1634761	HLA-C	GTF2H4	0.00309582	Colon_Transverse	W1	rs1634761 (HLA-C).......W1..GTF2H4
rs1634761	HLA-C	HCG27	0.0325516	Brain_Anterior_cingulate_cortex_BA24	N2	rs1634761 (HLA-C).......N2..HCG27
rs1634761	HLA-C	HLA-B	0.0316267	Cells_Transformed_fibroblasts	W1	rs1634761 (HLA-C).......W1..HLA-B
rs1634761	HLA-C	HLA-C	0.0283695	Brain_Hippocampus	N2	rs1634761 (HLA-C).......N2..HLA-C
rs1634761	HLA-C	LSM2	0.0318258	Artery_Tibial	W2	rs1634761 (HLA-C).......W2..LSM2
rs1634761	HLA-C	LST1	0.013325	Whole_Blood	W2	rs1634761 (HLA-C).......W2..LST1
rs1634761	HLA-C	LTA	0.0254376	Brain_Nucleus_accumbens_basal_ganglia	W1	rs1634761 (HLA-C).......W1..LTA
rs1634761	HLA-C	LTB	0.0180844	Artery_Coronary	N1	rs1634761 (HLA-C).......N1..LTB
rs1634761	HLA-C	LY6G5B	0.0172849	Cells_Transformed_fibroblasts	N2	rs1634761 (HLA-C).......N2..LY6G5B
rs1634761	HLA-C	LY6G6F	0.0469811	Testis	W2	rs1634761 (HLA-C).......W2..LY6G6F
rs1634761	HLA-C	MICA	0.0152627	Artery_Coronary	W2	rs1634761 (HLA-C).......W2..MICA
rs1634761	HLA-C	MICB	0.0483495	Brain_Spinal_cord_cervical_c-1	N2	rs1634761 (HLA-C).......N2..MICB
rs1634761	HLA-C	PRRC2A	0.0433176	Esophagus_Muscularis	N2	rs1634761 (HLA-C).......N2..PRRC2A
rs1634761	HLA-C	TCF19	0.0118116	Brain_Cortex	W2	rs1634761 (HLA-C).......W2..TCF19
rs1634761	HLA-C	TNF	0.0368455	Brain_Nucleus_accumbens_basal_ganglia	W1	rs1634761 (HLA-C).......W1..TNF
rs1634761	HLA-C	VARS	0.00898385	Brain_Hypothalamus	W1	rs1634761 (HLA-C).......W1..VARS
rs17078348	SLC6A20	CCR1	0.0121422	Heart_Atrial_Appendage	N1	rs17078348 (SLC6A20)....N1..CCR1
rs17219281	HLA-DQA2	BTNL2	0.0241309	Brain_Cerebellum	W2	rs17219281 (HLA-DQA2)...W2..BTNL2
rs17219281	HLA-DQA2	HLA-DMB	0.0206265	Heart_Atrial_Appendage	W2	rs17219281 (HLA-DQA2)...W2..HLA-DMB
rs17219281	HLA-DQA2	HLA-DOA	0.0366741	Thyroid	W2	rs17219281 (HLA-DQA2)...W2..HLA-DOA
rs17219281	HLA-DQA2	HLA-DOB	0.044873	Small_Intestine_Terminal_Ileum	W2	rs17219281 (HLA-DQA2)...W2..HLA-DOB
rs17219281	HLA-DQA2	HLA-DPA1	0.0383864	Artery_Coronary	N2	rs17219281 (HLA-DQA2)...N2..HLA-DPA1
rs17219281	HLA-DQA2	HLA-DQA2	0.0148362	Brain_Amygdala	W2	rs17219281 (HLA-DQA2)...W2..HLA-DQA2
rs17219281	HLA-DQA2	HLA-DRB1	0.0402759	Brain_Cerebellar_Hemisphere	W2	rs17219281 (HLA-DQA2)...W2..HLA-DRB1
rs17219281	HLA-DQA2	HLA-DRB5	0.00165609	Brain_Substantia_nigra	W2	rs17219281 (HLA-DQA2)...W2..HLA-DRB5
rs17219281	HLA-DQA2	NOTCH4	0.0442011	Brain_Spinal_cord_cervical_c-1	N2	rs17219281 (HLA-DQA2)...N2..NOTCH4
rs17219281	HLA-DQA2	PSMB8	0.0316144	Heart_Atrial_Appendage	W1	rs17219281 (HLA-DQA2)...W1..PSMB8
rs17219281	HLA-DQA2	SLC39A7	0.0449444	Brain_Frontal_Cortex_BA9	W2	rs17219281 (HLA-DQA2)...W2..SLC39A7
rs17219281	HLA-DQA2	TAP1	0.0028541	Esophagus_Mucosa	W2	rs17219281 (HLA-DQA2)...W2..TAP1
rs201484359	SLC27A6	ISOC1	0.013056	Artery_Aorta	N1	rs201484359 (SLC27A6)...N1..ISOC1
rs2290859	NXPE3	NXPE3	0.00861332	Esophagus_Muscularis	W1	rs2290859 (NXPE3).......W1..NXPE3
rs2290859	NXPE3	TRMT10C	0.0217519	Esophagus_Mucosa	N2	rs2290859 (NXPE3).......N2..TRMT10C
rs2834164	IFNAR2	C21orf49	0.00973633	Artery_Aorta	W2	rs2834164 (IFNAR2)......W2..C21orf49
rs2834164	IFNAR2	GART	0.0228655	Cells_EBV-transformed_lymphocytes	N1	rs2834164 (IFNAR2)......N1..GART
rs2834164	IFNAR2	IFNAR1	0.023842	Brain_Cerebellar_Hemisphere	W2	rs2834164 (IFNAR2)......W2..IFNAR1
rs2834164	IFNAR2	IFNAR2	0.0385047	Muscle_Skeletal	N2	rs2834164 (IFNAR2)......N2..IFNAR2
rs2834164	IFNAR2	IL10RB	0.000852662	Esophagus_Mucosa	N2	rs2834164 (IFNAR2)......N2..IL10RB
rs2834164	IFNAR2	OLIG1	0.0163245	Lung	W1	rs2834164 (IFNAR2)......W1..OLIG1
rs2834164	IFNAR2	TMEM50B	0.0211525	Cells_Transformed_fibroblasts	W1	rs2834164 (IFNAR2)......W1..TMEM50B
rs2897075	ZKSCAN1	AZGP1	0.0330463	Brain_Cerebellum	N2	rs2897075 (ZKSCAN1).....N2..AZGP1
rs2897075	ZKSCAN1	C7orf61	0.000405797	Colon_Sigmoid	W1	rs2897075 (ZKSCAN1).....W1..C7orf61
rs2897075	ZKSCAN1	CNPY4	0.00301393	Heart_Left_Ventricle	W1	rs2897075 (ZKSCAN1).....W1..CNPY4
rs2897075	ZKSCAN1	CYP3A4	0.0283698	Prostate	W2	rs2897075 (ZKSCAN1).....W2..CYP3A4
rs2897075	ZKSCAN1	CYP3A5	0.00182459	Lung	W1	rs2897075 (ZKSCAN1).....W1..CYP3A5
rs2897075	ZKSCAN1	CYP3A7	0.00501168	Artery_Aorta	W1	rs2897075 (ZKSCAN1).....W1..CYP3A7
rs2897075	ZKSCAN1	GPC2	0.0383299	Muscle_Skeletal	W2	rs2897075 (ZKSCAN1).....W2..GPC2
rs2897075	ZKSCAN1	OR2AE1	0.0433503	Brain_Cerebellum	W2	rs2897075 (ZKSCAN1).....W2..OR2AE1
rs2897075	ZKSCAN1	PILRA	0.0410754	Brain_Spinal_cord_cervical_c-1	N2	rs2897075 (ZKSCAN1).....N2..PILRA
rs2897075	ZKSCAN1	TRIM4	0.017907	Liver	W2	rs2897075 (ZKSCAN1).....W2..TRIM4
rs2897075	ZKSCAN1	ZNF655	0.00311556	Brain_Putamen_basal_ganglia	W1	rs2897075 (ZKSCAN1).....W1..ZNF655
rs2924480	ELF5	ABTB2	0.0354051	Artery_Tibial	N2	rs2924480 (ELF5)........N2..ABTB2
rs2924480	ELF5	APIP	0.0447169	Whole_Blood	W2	rs2924480 (ELF5)........W2..APIP
rs2924480	ELF5	ELF5	0.0443646	Spleen	W2	rs2924480 (ELF5)........W2..ELF5
rs2924480	ELF5	PDHX	0.0204762	Cells_Transformed_fibroblasts	W1	rs2924480 (ELF5)........W1..PDHX
rs34536443	TYK2	ANGPTL6	0.0492392	Brain_Spinal_cord_cervical_c-1	W1	rs34536443 (TYK2).......W1..ANGPTL6
rs34536443	TYK2	DNMT1	0.0316853	Adipose_Visceral_Omentum	W1	rs34536443 (TYK2).......W1..DNMT1
rs34536443	TYK2	FDX1L	0.00248157	Whole_Blood	W2	rs34536443 (TYK2).......W2..FDX1L
rs34536443	TYK2	ICAM1	0.0314757	Heart_Left_Ventricle	W1	rs34536443 (TYK2).......W1..ICAM1
rs34536443	TYK2	ICAM3	0.0222404	Heart_Left_Ventricle	W2	rs34536443 (TYK2).......W2..ICAM3
rs34536443	TYK2	ICAM5	0.0153491	Heart_Left_Ventricle	W1	rs34536443 (TYK2).......W1..ICAM5
rs34536443	TYK2	KEAP1	0.0393083	Brain_Cerebellar_Hemisphere	W2	rs34536443 (TYK2).......W2..KEAP1
rs34536443	TYK2	MRPL4	0.0427586	Muscle_Skeletal	N2	rs34536443 (TYK2).......N2..MRPL4
rs34536443	TYK2	OLFM2	0.0123849	Liver	W1	rs34536443 (TYK2).......W1..OLFM2
rs34536443	TYK2	P2RY11	0.00659809	Esophagus_Muscularis	W1	rs34536443 (TYK2).......W1..P2RY11
rs34536443	TYK2	RDH8	0.00399901	Testis	W2	rs34536443 (TYK2).......W2..RDH8
rs34536443	TYK2	TMED1	0.0482896	Brain_Cerebellar_Hemisphere	W1	rs34536443 (TYK2).......W1..TMED1
rs34536443	TYK2	TYK2	0.0426123	Whole_Blood	W2	rs34536443 (TYK2).......W2..TYK2
rs35705950	MUC5B	AP2A2	0.0205438	Brain_Cerebellum	N2	rs35705950 (MUC5B)......N2..AP2A2
rs35705950	MUC5B	CEND1	0.0178639	Colon_Transverse	N1	rs35705950 (MUC5B)......N1..CEND1
rs35705950	MUC5B	DUSP8	0.0268556	Vagina	W2	rs35705950 (MUC5B)......W2..DUSP8
rs35705950	MUC5B	EFCAB4A	0.0121131	Brain_Anterior_cingulate_cortex_BA24	N2	rs35705950 (MUC5B)......N2..EFCAB4A
rs35705950	MUC5B	MOB2	0.0124759	Colon_Transverse	W2	rs35705950 (MUC5B)......W2..MOB2
rs35705950	MUC5B	MUC5B	0.0268793	Brain_Cortex	N2	rs35705950 (MUC5B)......N2..MUC5B
rs35705950	MUC5B	POLR2L	0.00784738	Cells_Transformed_fibroblasts	N1	rs35705950 (MUC5B)......N1..POLR2L
rs35705950	MUC5B	TSPAN4	0.0170155	Adipose_Visceral_Omentum	N1	rs35705950 (MUC5B)......N1..TSPAN4
rs3785884	MAPT	ARL17B	0.0154919	Brain_Substantia_nigra	W1	rs3785884 (MAPT)........W1..ARL17B
rs3785884	MAPT	CRHR1	0.0416403	Muscle_Skeletal	N2	rs3785884 (MAPT)........N2..CRHR1
rs3785884	MAPT	KANSL1	0.0297991	Heart_Left_Ventricle	N1	rs3785884 (MAPT)........N1..KANSL1
rs3785884	MAPT	MAPT	0.0334691	Cells_Transformed_fibroblasts	N2	rs3785884 (MAPT)........N2..MAPT
rs41264915	THBS3	ADAM15	0.0462469	Cells_EBV-transformed_lymphocytes	W2	rs41264915 (THBS3)......W2..ADAM15
rs41264915	THBS3	DCST2	0.0251892	Brain_Amygdala	W2	rs41264915 (THBS3)......W2..DCST2
rs41264915	THBS3	EFNA1	0.0395546	Artery_Aorta	W2	rs41264915 (THBS3)......W2..EFNA1
rs41264915	THBS3	GBA	0.0174837	Thyroid	W2	rs41264915 (THBS3)......W2..GBA
rs41264915	THBS3	MUC1	0.0382221	Colon_Transverse	W2	rs41264915 (THBS3)......W2..MUC1
rs41264915	THBS3	SLC50A1	0.0206965	Brain_Anterior_cingulate_cortex_BA24	W1	rs41264915 (THBS3)......W1..SLC50A1
rs41264915	THBS3	THBS3	0.0148639	Spleen	W2	rs41264915 (THBS3)......W2..THBS3
rs492602	FUT2	BCAT2	0.0305722	Brain_Nucleus_accumbens_basal_ganglia	W1	rs492602 (FUT2).........W1..BCAT2
rs492602	FUT2	CARD8	0.0341156	Cells_Transformed_fibroblasts	W1	rs492602 (FUT2).........W1..CARD8
rs492602	FUT2	CCDC114	0.0117791	Muscle_Skeletal	N2	rs492602 (FUT2).........N2..CCDC114
rs492602	FUT2	GRIN2D	0.010744	Adipose_Visceral_Omentum	N2	rs492602 (FUT2).........N2..GRIN2D
rs492602	FUT2	HRC	0.0212556	Artery_Aorta	N1	rs492602 (FUT2).........N1..HRC
rs492602	FUT2	HSD17B14	0.0313379	Brain_Nucleus_accumbens_basal_ganglia	W1	rs492602 (FUT2).........W1..HSD17B14
rs492602	FUT2	LMTK3	0.0458043	Breast_Mammary_Tissue	N2	rs492602 (FUT2).........N2..LMTK3
rs492602	FUT2	NUCB1	0.0433191	Heart_Left_Ventricle	N2	rs492602 (FUT2).........N2..NUCB1
rs492602	FUT2	PLEKHA4	0.0310624	Muscle_Skeletal	N1	rs492602 (FUT2).........N1..PLEKHA4
rs492602	FUT2	PPP1R15A	0.0110381	Heart_Left_Ventricle	N2	rs492602 (FUT2).........N2..PPP1R15A
rs492602	FUT2	SNRNP70	0.0173367	Nerve_Tibial	W1	rs492602 (FUT2).........W1..SNRNP70
rs492602	FUT2	TRPM4	0.0162939	Brain_Nucleus_accumbens_basal_ganglia	W2	rs492602 (FUT2).........W2..TRPM4
rs5023077	FBRSL1	FBRSL1	0.033015	Brain_Cerebellum	W2	rs5023077 (FBRSL1)......W2..FBRSL1
rs5023077	FBRSL1	MUC8	0.0354374	Adipose_Subcutaneous	N1	rs5023077 (FBRSL1)......N1..MUC8
rs5023077	FBRSL1	POLE	0.0454477	Brain_Frontal_Cortex_BA9	W2	rs5023077 (FBRSL1)......W2..POLE
rs5023077	FBRSL1	ZNF605	0.0263664	Esophagus_Gastroesophageal_Junction	N1	rs5023077 (FBRSL1)......N1..ZNF605
rs5023077	FBRSL1	ZNF84	0.0204829	Colon_Transverse	N1	rs5023077 (FBRSL1)......N1..ZNF84
rs505922	ABO	ADAMTS13	0.0378201	Brain_Amygdala	W2	rs505922 (ABO)..........W2..ADAMTS13
rs505922	ABO	AK8	0.0246522	Heart_Atrial_Appendage	N1	rs505922 (ABO)..........N1..AK8
rs505922	ABO	CACFD1	0.0203605	Pituitary	W2	rs505922 (ABO)..........W2..CACFD1
rs505922	ABO	GBGT1	0.0240037	Cells_Transformed_fibroblasts	N1	rs505922 (ABO)..........N1..GBGT1
rs505922	ABO	OBP2B	0.00519457	Skin_Sun_Exposed_Lower_leg	W2	rs505922 (ABO)..........W2..OBP2B
rs505922	ABO	RALGDS	0.00419599	Brain_Spinal_cord_cervical_c-1	N2	rs505922 (ABO)..........N2..RALGDS
rs505922	ABO	SARDH	0.0343011	Brain_Frontal_Cortex_BA9	N2	rs505922 (ABO)..........N2..SARDH
rs505922	ABO	SLC2A6	0.009172	Colon_Sigmoid	N2	rs505922 (ABO)..........N2..SLC2A6
rs505922	ABO	SURF1	0.0154281	Whole_Blood	W2	rs505922 (ABO)..........W2..SURF1
rs505922	ABO	SURF2	0.0232818	Artery_Aorta	N2	rs505922 (ABO)..........N2..SURF2
rs505922	ABO	TSC1	0.00184862	Artery_Aorta	N2	rs505922 (ABO)..........N2..TSC1
rs56143829	WASF3	RNF6	0.00605776	Muscle_Skeletal	N2	rs56143829 (WASF3)......N2..RNF6
rs56143829	WASF3	SHISA2	0.0422812	Adipose_Subcutaneous	W2	rs56143829 (WASF3)......W2..SHISA2
rs56143829	WASF3	WASF3	0.00267128	Artery_Aorta	W1	rs56143829 (WASF3)......W1..WASF3
rs6049828	SYNDIG1	APMAP	0.0384214	Brain_Anterior_cingulate_cortex_BA24	N2	rs6049828 (SYNDIG1).....N2..APMAP
rs6049828	SYNDIG1	VSX1	0.0135475	Brain_Spinal_cord_cervical_c-1	W2	rs6049828 (SYNDIG1).....W2..VSX1
rs61860402	SFTPD	AL133481.1	0.0252885	Brain_Frontal_Cortex_BA9	N2	rs61860402 (SFTPD)......N2..AL133481.1
rs61860402	SFTPD	ANXA11	0.0186886	Esophagus_Muscularis	N2	rs61860402 (SFTPD)......N2..ANXA11
rs61860402	SFTPD	DYDC2	0.048854	Brain_Cortex	N1	rs61860402 (SFTPD)......N1..DYDC2
rs61860402	SFTPD	NUTM2B	0.0154777	Adipose_Visceral_Omentum	W2	rs61860402 (SFTPD)......W2..NUTM2B
rs61860402	SFTPD	NUTM2E	0.0353513	Testis	W2	rs61860402 (SFTPD)......W2..NUTM2E
rs61860402	SFTPD	PLAC9	0.0253296	Colon_Transverse	N2	rs61860402 (SFTPD)......N2..PLAC9
rs61860402	SFTPD	SFTPD	0.0429076	Thyroid	W2	rs61860402 (SFTPD)......W2..SFTPD
rs61939166	KIF21A	CPNE8	0.00534596	Cells_Transformed_fibroblasts	W1	rs61939166 (KIF21A).....W1..CPNE8
rs61939166	KIF21A	KIF21A	0.0194751	Adipose_Visceral_Omentum	N2	rs61939166 (KIF21A).....N2..KIF21A
rs62401842	KCTD16	YIPF5	0.0282396	Lung	N2	rs62401842 (KCTD16).....N2..YIPF5
rs7251000	DPP9	CHAF1A	0.00231748	Artery_Coronary	N2	rs7251000 (DPP9)........N2..CHAF1A
rs7251000	DPP9	DPP9	0.00412875	Colon_Transverse	W2	rs7251000 (DPP9)........W2..DPP9
rs7251000	DPP9	KDM4B	0.0105366	Muscle_Skeletal	W1	rs7251000 (DPP9)........W1..KDM4B
rs7251000	DPP9	MPND	0.0200371	Adipose_Subcutaneous	N2	rs7251000 (DPP9)........N2..MPND
rs7251000	DPP9	PLIN3	0.0356133	Cells_Transformed_fibroblasts	W2	rs7251000 (DPP9)........W2..PLIN3
rs7251000	DPP9	PLIN5	0.0362934	Skin_Sun_Exposed_Lower_leg	W2	rs7251000 (DPP9)........W2..PLIN5
rs7251000	DPP9	TICAM1	0.014123	Esophagus_Mucosa	W2	rs7251000 (DPP9)........W2..TICAM1
rs7251000	DPP9	UBXN6	0.00602548	Testis	W2	rs7251000 (DPP9)........W2..UBXN6
rs7515509	AK5	FUBP1	0.0011931	Nerve_Tibial	N2	rs7515509 (AK5).........N2..FUBP1
rs7515509	AK5	NEXN	0.0475006	Artery_Aorta	W1	rs7515509 (AK5).........W1..NEXN
rs7515509	AK5	USP33	0.0312609	Brain_Putamen_basal_ganglia	N1	rs7515509 (AK5).........N1..USP33
rs75432325	TAC4	FAM117A	0.0121732	Breast_Mammary_Tissue	N2	rs75432325 (TAC4).......N2..FAM117A
rs75432325	TAC4	PHB	0.0476669	Brain_Anterior_cingulate_cortex_BA24	W2	rs75432325 (TAC4).......W2..PHB
rs75432325	TAC4	SPOP	0.0483604	Testis	W2	rs75432325 (TAC4).......W2..SPOP
rs75432325	TAC4	TMEM92	0.0442672	Uterus	W2	rs75432325 (TAC4).......W2..TMEM92
rs75432325	TAC4	XYLT2	0.0107847	Colon_Transverse	N2	rs75432325 (TAC4).......N2..XYLT2
rs76392050	MTHFD1L	C6orf211	0.0273228	Spleen	W2	rs76392050 (MTHFD1L)....W2..C6orf211
rs76608815	SLC5A3	AP000322.53	0.0105197	Lung	W1	rs76608815 (SLC5A3).....W1..AP000322.53
rs76608815	SLC5A3	ATP5O	0.00809782	Lung	W2	rs76608815 (SLC5A3).....W2..ATP5O
rs76608815	SLC5A3	GART	0.0228655	Cells_EBV-transformed_lymphocytes	N1	rs76608815 (SLC5A3).....N1..GART
rs76608815	SLC5A3	KCNE1	0.0101279	Esophagus_Muscularis	N2	rs76608815 (SLC5A3).....N2..KCNE1
rs76608815	SLC5A3	MRPS6	0.03376	Lung	N1	rs76608815 (SLC5A3).....N1..MRPS6
rs7684660	ANAPC4	PI4K2B	0.00452593	Adipose_Visceral_Omentum	W2	rs7684660 (ANAPC4)......W2..PI4K2B
rs7684660	ANAPC4	SEPSECS	0.00603498	Colon_Sigmoid	W1	rs7684660 (ANAPC4)......W1..SEPSECS
rs7684660	ANAPC4	SLC34A2	0.00248618	Heart_Left_Ventricle	N1	rs7684660 (ANAPC4)......N1..SLC34A2
rs79611697	CCDC171	CCDC171	0.0182741	Adipose_Subcutaneous	N2	rs79611697 (CCDC171)....N2..CCDC171
rs9260038	HLA-A	HLA-A	0.028146	Ovary	N1	rs9260038 (HLA-A).......N1..HLA-A
rs9260038	HLA-A	HLA-F	0.00919873	Cells_EBV-transformed_lymphocytes	N2	rs9260038 (HLA-A).......N2..HLA-F
rs9260038	HLA-A	HLA-G	0.0048163	Cells_Transformed_fibroblasts	N2	rs9260038 (HLA-A).......N2..HLA-G
rs9260038	HLA-A	PPP1R11	0.0178848	Cells_Transformed_fibroblasts	N2	rs9260038 (HLA-A).......N2..PPP1R11
rs9260038	HLA-A	RNF39	0.0483166	Brain_Nucleus_accumbens_basal_ganglia	N2	rs9260038 (HLA-A).......N2..RNF39
rs9260038	HLA-A	TRIM26	0.0102613	Brain_Hippocampus	N2	rs9260038 (HLA-A).......N2..TRIM26
rs9260038	HLA-A	ZNRD1	0.0389824	Brain_Hippocampus	N2	rs9260038 (HLA-A).......N2..ZNRD1
rs9916158	GSDMA/B	GSDMB	0.0301907	Brain_Cerebellum	N2	rs9916158 (GSDMA/B).....N2..GSDMB
rs9916158	GSDMA/B	RAPGEFL1	0.0130886	Esophagus_Mucosa	W1	rs9916158 (GSDMA/B).....W1..RAPGEFL1
