# Supplementary material for: Prioritizing long COVID related single nucleotide polymorphisms by mining genome-wide association studies of COVID-19 susceptibility and hospitalization
Source: Front Syst Biol. 2026 Jun 5;6:1797543. doi: 10.3389/fsysb.2026.1797543 (PMC13279042; doi:10.3389/fsysb.2026.1797543)
Supplement: Supplementary file 1 [file DataSheet1.zip › SuppFiguresTables4Frontiers/Table S5 Pheno-TWAS associaiton for Candidate Genes.xlsx]

## Sheet: Phenome-TWAS_top_tag_gene
genesymbol	start (hg19)	end (hg19)	avergae position (hg19)	chr	tag_SNP	tag_gene	p_i_best (smallelst p value in best tissue)	pvalue (Metxcan TWAS p across 48 tissues)	t_i_best (best tissue with smallest p value)	TWAS name	Passed adj GWAS threshold
HLA-DQA2	32709119	32714992	3.27121e+07	6	rs17219281	HLA-DQA2	0	6.24193e-259	Colon_Sigmoid	RA_OKADA_TRANS_ETHNIC	1
HLA-DQB2	32723875	32731311	32727593	6	rs17219281	HLA-DQA2	0	0	Heart_Atrial_Appendage	UKB_Malabsorption_or_coeliac_disease	1
HLA-DMA	32916390	32936871	3.29266e+07	6	rs17219281	HLA-DQA2	0	0	Skin_Sun_Exposed_Lower_leg	UKB_Malabsorption_or_coeliac_disease	1
NOTCH4	32162620	32191844	32177232	6	rs17219281	HLA-DQA2	0	0	Adipose_Visceral_Omentum	UKB_Malabsorption_or_coeliac_disease	1
CLIC1	31698358	31707540	31702949	6	rs1634761	HLA-C	0	0	Liver	UKB_Malabsorption_or_coeliac_disease	1
APOM	31620193	31625987	31623090	6	rs1634761	HLA-C	3.40191e-307	0	Prostate	UKB_Malabsorption_or_coeliac_disease	1
HLA-DQA2	32709119	32714992	3.27121e+07	6	rs17219281	HLA-DQA2	1.20667e-292	3.07985e-253	Prostate	RA_OKADA_EUR	1
MSH5	31707725	31732622	3.17202e+07	6	rs1634761	HLA-C	1.77531e-272	0	Testis	UKB_Malabsorption_or_coeliac_disease	1
CDSN	31082867	31088223	31085545	6	rs1634761	HLA-C	1.47876e-269	2.63319e-272	Skin_Sun_Exposed_Lower_leg	UKB_Psoriasis	1
HLA-DMB	32902406	32908847	3.29056e+07	6	rs17219281	HLA-DQA2	2.71673e-267	0	Cells_Transformed_fibroblasts	UKB_Malabsorption_or_coeliac_disease	1
MUC21	30951495	30957680	3.09546e+07	6	rs1634761	HLA-C	4.30234e-254	3.33025e-294	Brain_Cerebellum	UKB_Malabsorption_or_coeliac_disease	1
GPANK1	31629006	31634060	31631533	6	rs1634761	HLA-C	1.43056e-247	0	Adipose_Subcutaneous	UKB_Malabsorption_or_coeliac_disease	1
HLA-DQB1	32627244	32636160	32631702	6	rs17219281	HLA-DQA2	1.01336e-240	7.49036e-143	Prostate	RA_OKADA_TRANS_ETHNIC	1
C6orf10	32256303	32339684	3.2298e+07	6	rs17219281	HLA-DQA2	1.39387e-230	1.39387e-230	Testis	UKB_Malabsorption_or_coeliac_disease	1
HLA-DQB1	32627244	32636160	32631702	6	rs17219281	HLA-DQA2	1.47011e-229	5.55004e-129	Prostate	RA_OKADA_EUR	1
CSNK2B	31633013	31638120	3.16356e+07	6	rs1634761	HLA-C	7.7393e-229	0	Brain_Nucleus_accumbens_basal_ganglia	UKB_Malabsorption_or_coeliac_disease	1
VARS2	30876019	30894236	3.08851e+07	6	rs1634761	HLA-C	6.88676e-213	2.08062e-284	Colon_Sigmoid	UKB_Malabsorption_or_coeliac_disease	1
COL11A2	33130458	33160276	33145367	6	rs17219281	HLA-DQA2	4.12252e-202	1.7831e-279	Vagina	UKB_Malabsorption_or_coeliac_disease	1
PRRC2A	31588497	31605548	3.1597e+07	6	rs1634761	HLA-C	6.99139e-202	7.31911e-200	Whole_Blood	RA_OKADA_EUR	1
DDR1	30844198	30867933	3.08561e+07	6	rs1634761	HLA-C	3.43322e-200	4.97979e-224	Prostate	UKB_Malabsorption_or_coeliac_disease	1
PSORS1C2	31105313	31107127	31106220	6	rs1634761	HLA-C	5.79554e-193	5.98957e-228	Heart_Atrial_Appendage	UKB_Psoriasis	1
DDX39B	31497996	31510225	3.15041e+07	6	rs1634761	HLA-C	5.94284e-192	3.01978e-262	Skin_Not_Sun_Exposed_Suprapubic	UKB_Psoriasis	1
DDAH2	31694815	31698394	3.16966e+07	6	rs1634761	HLA-C	2.54674e-186	1.18039e-264	Adipose_Visceral_Omentum	UKB_Psoriasis	1
CCHCR1	31110216	31126015	3.11181e+07	6	rs1634761	HLA-C	1.81946e-181	4.2459e-257	Brain_Cerebellar_Hemisphere	UKB_Malabsorption_or_coeliac_disease	1
PRRC2A	31588497	31605548	3.1597e+07	6	rs1634761	HLA-C	3.53113e-179	6.41739e-180	Whole_Blood	RA_OKADA_TRANS_ETHNIC	1
HLA-C	31236526	31239907	3.12382e+07	6	rs1634761	HLA-C	3.19683e-177	5.26835e-125	Adipose_Visceral_Omentum	UKB_Malabsorption_or_coeliac_disease	1
LY6G6C	31686425	31689622	3.1688e+07	6	rs1634761	HLA-C	1.48004e-176	1.33018e-224	Testis	UKB_Malabsorption_or_coeliac_disease	1
MUC21	30951495	30957680	3.09546e+07	6	rs1634761	HLA-C	1.11844e-175	5.87475e-184	Stomach	UKB_Psoriasis	1
BAG6	31606805	31620482	3.16136e+07	6	rs1634761	HLA-C	2.08585e-175	7.74479e-280	Brain_Hypothalamus	RA_OKADA_EUR	1
BAG6	31606805	31620482	3.16136e+07	6	rs1634761	HLA-C	1.70551e-174	4.99978e-242	Brain_Frontal_Cortex_BA9	UKB_Malabsorption_or_coeliac_disease	1
HLA-DQA2	32709119	32714992	3.27121e+07	6	rs17219281	HLA-DQA2	6.40996e-172	8.33291e-180	Pancreas	IMMUNOBASE_Multiple_sclerosis_hg19	1
BAG6	31606805	31620482	3.16136e+07	6	rs1634761	HLA-C	2.85105e-170	5.70016e-234	Brain_Hypothalamus	RA_OKADA_TRANS_ETHNIC	1
HLA-DQB2	32723875	32731311	32727593	6	rs17219281	HLA-DQA2	7.86762e-169	0	Testis	RA_OKADA_TRANS_ETHNIC	1
LY6G5C	31644461	31651817	31648139	6	rs1634761	HLA-C	4.90962e-168	2.04503e-235	Adrenal_Gland	UKB_Psoriasis	1
HLA-DQA1	32595956	32614839	3.26054e+07	6	rs17219281	HLA-DQA2	2.29326e-166	4.89252e-126	Liver	UKB_Malabsorption_or_coeliac_disease	1
HLA-B	31321649	31324965	31323307	6	rs1634761	HLA-C	6.62188e-165	0	Pancreas	UKB_Malabsorption_or_coeliac_disease	1
MICB	31462658	31478901	3.14708e+07	6	rs1634761	HLA-C	8.83096e-162	5.39559e-233	Thyroid	UKB_Psoriasis	1
VARS2	30876019	30894236	3.08851e+07	6	rs1634761	HLA-C	1.96727e-161	1.62841e-282	Brain_Putamen_basal_ganglia	UKB_Psoriasis	1
LST1	31553901	31556686	3.15553e+07	6	rs1634761	HLA-C	6.54069e-156	0	Cells_EBV-transformed_lymphocytes	UKB_Malabsorption_or_coeliac_disease	1
MICB	31462658	31478901	3.14708e+07	6	rs1634761	HLA-C	7.69075e-156	6.78638e-147	Artery_Aorta	UKB_Malabsorption_or_coeliac_disease	1
CLIC1	31698358	31707540	31702949	6	rs1634761	HLA-C	2.24697e-154	0	Brain_Cortex	RA_OKADA_EUR	1
HLA-DQB2	32723875	32731311	32727593	6	rs17219281	HLA-DQA2	8.77889e-153	0	Testis	RA_OKADA_EUR	1
C6orf15	31079000	31080336	31079668	6	rs1634761	HLA-C	2.92191e-150	2.5343e-188	Skin_Not_Sun_Exposed_Suprapubic	UKB_Psoriasis	1
HLA-DQA1	32595956	32614839	3.26054e+07	6	rs17219281	HLA-DQA2	1.90658e-148	1.13407e-86	Colon_Transverse	RA_OKADA_TRANS_ETHNIC	1
TNF	31543344	31546113	3.15447e+07	6	rs1634761	HLA-C	1.19174e-145	1.25614e-167	Brain_Nucleus_accumbens_basal_ganglia	RA_OKADA_EUR	1
C6orf47	31626075	31628549	31627312	6	rs1634761	HLA-C	1.05598e-143	9.3475e-147	Esophagus_Mucosa	UKB_Psoriasis	1
HLA-DRA	32407619	32412823	32410221	6	rs17219281	HLA-DQA2	4.4265e-140	4.0016e-308	Thyroid	UKB_Malabsorption_or_coeliac_disease	1
TRIM39	30294256	30311506	30302881	6	rs9260038	HLA-A	3.2474e-139	6.05122e-199	Adrenal_Gland	UKB_Malabsorption_or_coeliac_disease	1
MICA	31371356	31383092	31377224	6	rs1634761	HLA-C	9.74257e-138	5.56326e-170	Uterus	UKB_Psoriasis	1
PSORS1C1	31082527	31107869	31095198	6	rs1634761	HLA-C	5.12911e-137	4.29036e-140	Prostate	UKB_Malabsorption_or_coeliac_disease	1
HLA-DQA2	32709119	32714992	3.27121e+07	6	rs17219281	HLA-DQA2	1.24907e-135	1.16882e-181	Pancreas	RA_GWASmeta2_20090505	1
PSORS1C1	31082527	31107869	31095198	6	rs1634761	HLA-C	7.60926e-133	4.94275e-203	Testis	UKB_Psoriasis	1
PRRC2A	31588497	31605548	3.1597e+07	6	rs1634761	HLA-C	1.0095e-130	6.86527e-153	Adipose_Subcutaneous	UKB_Psoriasis	1
HLA-DQB1	32627244	32636160	32631702	6	rs17219281	HLA-DQA2	3.25154e-130	1.48091e-75	Brain_Anterior_cingulate_cortex_BA24	UKB_Malabsorption_or_coeliac_disease	1
CSNK2B	31633013	31638120	3.16356e+07	6	rs1634761	HLA-C	1.3e-126	3.6566e-176	Stomach	RA_OKADA_TRANS_ETHNIC	1
LY6G5C	31644461	31651817	31648139	6	rs1634761	HLA-C	1.20701e-123	3.72655e-284	Breast_Mammary_Tissue	UKB_Malabsorption_or_coeliac_disease	1
CSNK2B	31633013	31638120	3.16356e+07	6	rs1634761	HLA-C	1.90001e-122	3.05705e-190	Stomach	RA_OKADA_EUR	1
DDAH2	31694815	31698394	3.16966e+07	6	rs1634761	HLA-C	2.39806e-122	1.38091e-234	Lung	UKB_Malabsorption_or_coeliac_disease	1
PSMB9	32811913	32827362	3.28196e+07	6	rs17219281	HLA-DQA2	2.48417e-122	3.41805e-97	Adipose_Visceral_Omentum	UKB_Malabsorption_or_coeliac_disease	1
NFKBIL1	31514647	31526606	3.15206e+07	6	rs1634761	HLA-C	1.13776e-119	1.65124e-180	Artery_Aorta	UKB_Psoriasis	1
HLA-DMA	32916390	32936871	3.29266e+07	6	rs17219281	HLA-DQA2	3.43154e-118	5.99296e-185	Heart_Left_Ventricle	RA_OKADA_EUR	1
TAP2	32781544	32806599	3.27941e+07	6	rs17219281	HLA-DQA2	3.15746e-117	4.72611e-208	Skin_Not_Sun_Exposed_Suprapubic	RA_OKADA_EUR	1
TAP2	32789610	32806557	3.27981e+07	6	rs17219281	HLA-DQA2	3.15746e-117	4.72611e-208	Skin_Not_Sun_Exposed_Suprapubic	RA_OKADA_EUR	1
TAP2	32781544	32806599	3.27941e+07	6	rs17219281	HLA-DQA2	3.15746e-117	4.72611e-208	Skin_Not_Sun_Exposed_Suprapubic	RA_OKADA_EUR	1
TAP2	32789610	32806557	3.27981e+07	6	rs17219281	HLA-DQA2	3.15746e-117	4.72611e-208	Skin_Not_Sun_Exposed_Suprapubic	RA_OKADA_EUR	1
TAP2	32781544	32806599	3.27941e+07	6	rs17219281	HLA-DQA2	3.15746e-117	4.72611e-208	Skin_Not_Sun_Exposed_Suprapubic	RA_OKADA_EUR	1
TAP2	32789610	32806557	3.27981e+07	6	rs17219281	HLA-DQA2	3.15746e-117	4.72611e-208	Skin_Not_Sun_Exposed_Suprapubic	RA_OKADA_EUR	1
TAP2	32781544	32806599	3.27941e+07	6	rs17219281	HLA-DQA2	3.15746e-117	4.72611e-208	Skin_Not_Sun_Exposed_Suprapubic	RA_OKADA_EUR	1
TAP2	32789610	32806557	3.27981e+07	6	rs17219281	HLA-DQA2	3.15746e-117	4.72611e-208	Skin_Not_Sun_Exposed_Suprapubic	RA_OKADA_EUR	1
CCDC170	151815165	151942328	1.51879e+08	6	rs76392050	MTHFD1L	2.72965e-116	2.93683e-234	Brain_Frontal_Cortex_BA9	UKB_Heel_bone_mineral_density_T_score_automated_ccn_	1
VARS	31745295	31763730	3.17545e+07	6	rs1634761	HLA-C	3.68692e-116	7.25685e-155	Vagina	UKB_Malabsorption_or_coeliac_disease	1
PSMB8	32808494	32812480	32810487	6	rs17219281	HLA-DQA2	6.7557e-116	1.12233e-211	Ovary	RA_OKADA_EUR	1
HLA-DPA1	33032346	33048552	33040449	6	rs17219281	HLA-DQA2	1.37411e-115	1.1531e-171	Thyroid	UKB_Malabsorption_or_coeliac_disease	1
HLA-DQA1	32595956	32614839	3.26054e+07	6	rs17219281	HLA-DQA2	2.45156e-115	2.10932e-59	Colon_Transverse	RA_OKADA_EUR	1
CLIC1	31698358	31707540	31702949	6	rs1634761	HLA-C	1.47093e-113	1.82436e-286	Spleen	RA_OKADA_TRANS_ETHNIC	1
COL11A2	33130458	33160276	33145367	6	rs17219281	HLA-DQA2	4.16358e-113	3.29407e-220	Adrenal_Gland	RA_OKADA_EUR	1
ABHD16A	31654726	31671221	3.1663e+07	6	rs1634761	HLA-C	4.87204e-113	9.34075e-244	Nerve_Tibial	RA_OKADA_EUR	1
APOM	31620193	31625987	31623090	6	rs1634761	HLA-C	6.75647e-113	2.18353e-116	Testis	IMMUNOBASE_Systemic_lupus_erythematosus_hg19	1
TRIM31	30070674	30080883	3.00758e+07	6	rs9260038	HLA-A	7.04387e-113	1.30695e-153	Pancreas	UKB_Malabsorption_or_coeliac_disease	1
ABHD16A	31654726	31671221	3.1663e+07	6	rs1634761	HLA-C	1.46437e-112	7.07297e-260	Nerve_Tibial	RA_OKADA_TRANS_ETHNIC	1
PRRC2A	31588497	31605548	3.1597e+07	6	rs1634761	HLA-C	4.40603e-112	7.86589e-117	Whole_Blood	RA_GWASmeta2_20090505	1
HLA-DRB1	32546546	32557625	3.25521e+07	6	rs17219281	HLA-DQA2	3.6145e-110	0	Whole_Blood	RA_GWASmeta2_20090505	1
TCF19	31126319	31134936	3.11306e+07	6	rs1634761	HLA-C	1.4375e-109	1.27263e-224	Adipose_Subcutaneous	UKB_Psoriasis	1
HLA-C	31236526	31239907	3.12382e+07	6	rs1634761	HLA-C	1.87735e-109	4.12061e-78	Spleen	UKB_Standing_height	1
PSORS1C2	31105313	31107127	31106220	6	rs1634761	HLA-C	4.28737e-107	1.06461e-103	Vagina	UKB_Malabsorption_or_coeliac_disease	1
VARS2	30876019	30894236	3.08851e+07	6	rs1634761	HLA-C	4.45377e-107	2.78069e-200	Lung	RA_OKADA_EUR	1
HLA-DQB1	32627244	32636160	32631702	6	rs17219281	HLA-DQA2	1.09592e-106	3.25482e-77	Pancreas	RA_GWASmeta2_20090505	1
DDR1	30844198	30867933	3.08561e+07	6	rs1634761	HLA-C	3.69854e-106	8.74497e-180	Whole_Blood	UKB_Psoriasis	1
BAG6	31606805	31620482	3.16136e+07	6	rs1634761	HLA-C	2.57439e-105	1.43946e-94	Brain_Frontal_Cortex_BA9	UKB_Standing_height	1
TNF	31543344	31546113	3.15447e+07	6	rs1634761	HLA-C	1.39594e-104	4.81175e-120	Brain_Nucleus_accumbens_basal_ganglia	RA_OKADA_TRANS_ETHNIC	1
MUC22	30978251	31003179	30990715	6	rs1634761	HLA-C	4.03752e-104	4.03752e-104	Esophagus_Mucosa	UKB_Malabsorption_or_coeliac_disease	1
BAG6	31606805	31620482	3.16136e+07	6	rs1634761	HLA-C	5.80231e-104	3.01119e-206	Brain_Hypothalamus	RA_GWASmeta2_20090505	1
HLA-DRB1	32546546	32557625	3.25521e+07	6	rs17219281	HLA-DQA2	1.35606e-103	9.68033e-188	Muscle_Skeletal	IMMUNOBASE_Multiple_sclerosis_hg19	1
GIGYF1	100277130	100287071	1.00282e+08	7	rs11766643	TFR2	5.29403e-102	5.87318e-100	Brain_Anterior_cingulate_cortex_BA24	UKB_Pulse_rate	1
C6orf10	32256303	32339684	3.2298e+07	6	rs17219281	HLA-DQA2	1.11953e-101	1.11953e-101	Testis	IMMUNOBASE_Systemic_lupus_erythematosus_hg19	1
HLA-DMA	32916390	32936871	3.29266e+07	6	rs17219281	HLA-DQA2	1.55641e-101	1.36204e-114	Liver	IMMUNOBASE_Systemic_lupus_erythematosus_hg19	1
ACHE	100487615	100494594	1.00491e+08	7	rs11766643	TFR2	3.17699e-101	2.36544e-101	Skin_Sun_Exposed_Lower_leg	UKB_Pulse_rate	1
MUC21	30951495	30957680	3.09546e+07	6	rs1634761	HLA-C	3.24083e-100	1.06039e-106	Brain_Cerebellum	IMMUNOBASE_Systemic_lupus_erythematosus_hg19	1
HLA-DRB1	32546546	32557625	3.25521e+07	6	rs17219281	HLA-DQA2	1.57215e-98	1.07716e-37	Brain_Anterior_cingulate_cortex_BA24	RA_OKADA_TRANS_ETHNIC	1
CLIC1	31698358	31707540	31702949	6	rs1634761	HLA-C	4.41821e-98	5.08157e-107	Liver	IMMUNOBASE_Systemic_lupus_erythematosus_hg19	1
HLA-DQA2	32709119	32714992	3.27121e+07	6	rs17219281	HLA-DQA2	8.95434e-98	1.24802e-103	Colon_Sigmoid	RA_OKADA_ASIAN	1
GPANK1	31629006	31634060	31631533	6	rs1634761	HLA-C	9.02048e-98	1.00807e-153	Artery_Aorta	UKB_Standing_height	1
SRRT	100472733	100486285	100479509	7	rs11766643	TFR2	1.87579e-97	1.02352e-86	Nerve_Tibial	UKB_Pulse_rate	1
HLA-B	31321649	31324965	31323307	6	rs1634761	HLA-C	2.76809e-97	2.52043e-92	Liver	UKB_Standing_height	1
HLA-DRB5	32485120	32498064	32491592	6	rs17219281	HLA-DQA2	2.8703e-97	2.62083e-61	Adipose_Subcutaneous	UKB_Malabsorption_or_coeliac_disease	1
AIF1	31582961	31584798	3.15839e+07	6	rs1634761	HLA-C	4.957e-97	8.54404e-106	Breast_Mammary_Tissue	UKB_Psoriasis	1
BTNL2	32361740	32374905	3.23683e+07	6	rs17219281	HLA-DQA2	1.29368e-96	8.39011e-145	Nerve_Tibial	UKB_Malabsorption_or_coeliac_disease	1
LY6G6D	31683133	31685581	31684357	6	rs1634761	HLA-C	3.90005e-95	3.43814e-142	Brain_Anterior_cingulate_cortex_BA24	RA_OKADA_EUR	1
TRIP6	100464760	100471076	100467918	7	rs11766643	TFR2	4.79438e-95	2.05966e-110	Pancreas	UKB_Pulse_rate	1
CLIC1	31698358	31707540	31702949	6	rs1634761	HLA-C	5.62666e-95	2.68492e-137	Brain_Cortex	RA_GWASmeta2_20090505	1
NFKBIL1	31514647	31526606	3.15206e+07	6	rs1634761	HLA-C	1.21709e-94	3.94109e-168	Brain_Cerebellum	UKB_Malabsorption_or_coeliac_disease	1
GPANK1	31629006	31634060	31631533	6	rs1634761	HLA-C	2.15053e-93	1.33236e-119	Adipose_Subcutaneous	IMMUNOBASE_Systemic_lupus_erythematosus_hg19	1
SFTA2	30899130	30899952	30899541	6	rs1634761	HLA-C	1.13741e-92	4.84418e-142	Esophagus_Mucosa	UKB_Psoriasis	1
SFTA2	30899130	30899952	30899541	6	rs1634761	HLA-C	2.75937e-92	2.59698e-124	Whole_Blood	UKB_Malabsorption_or_coeliac_disease	1
HLA-DMA	32916390	32936871	3.29266e+07	6	rs17219281	HLA-DQA2	4.85771e-92	1.00683e-154	Heart_Left_Ventricle	RA_OKADA_TRANS_ETHNIC	1
HLA-DQA1	32595956	32614839	3.26054e+07	6	rs17219281	HLA-DQA2	8.53511e-92	9.05557e-124	Adipose_Visceral_Omentum	IMMUNOBASE_Multiple_sclerosis_hg19	1
HLA-DQB1	32627244	32636160	32631702	6	rs17219281	HLA-DQA2	8.53511e-92	7.90562e-90	Adipose_Subcutaneous	IMMUNOBASE_Multiple_sclerosis_hg19	1
HLA-DQB2	32723875	32731311	32727593	6	rs17219281	HLA-DQA2	1.68831e-91	2.25612e-83	Small_Intestine_Terminal_Ileum	UKB_Asthma	1
HLA-DPA1	33032346	33048552	33040449	6	rs17219281	HLA-DQA2	2.00539e-91	4.45413e-192	Testis	RA_OKADA_EUR	1
TAP2	32781544	32806599	3.27941e+07	6	rs17219281	HLA-DQA2	2.24532e-91	1.76118e-181	Skin_Sun_Exposed_Lower_leg	RA_OKADA_TRANS_ETHNIC	1
TAP2	32789610	32806557	3.27981e+07	6	rs17219281	HLA-DQA2	2.24532e-91	1.76118e-181	Skin_Sun_Exposed_Lower_leg	RA_OKADA_TRANS_ETHNIC	1
TAP2	32781544	32806599	3.27941e+07	6	rs17219281	HLA-DQA2	2.24532e-91	1.76118e-181	Skin_Sun_Exposed_Lower_leg	RA_OKADA_TRANS_ETHNIC	1
TAP2	32789610	32806557	3.27981e+07	6	rs17219281	HLA-DQA2	2.24532e-91	1.76118e-181	Skin_Sun_Exposed_Lower_leg	RA_OKADA_TRANS_ETHNIC	1
TAP2	32781544	32806599	3.27941e+07	6	rs17219281	HLA-DQA2	2.24532e-91	1.76118e-181	Skin_Sun_Exposed_Lower_leg	RA_OKADA_TRANS_ETHNIC	1
TAP2	32789610	32806557	3.27981e+07	6	rs17219281	HLA-DQA2	2.24532e-91	1.76118e-181	Skin_Sun_Exposed_Lower_leg	RA_OKADA_TRANS_ETHNIC	1
TAP2	32781544	32806599	3.27941e+07	6	rs17219281	HLA-DQA2	2.24532e-91	1.76118e-181	Skin_Sun_Exposed_Lower_leg	RA_OKADA_TRANS_ETHNIC	1
TAP2	32789610	32806557	3.27981e+07	6	rs17219281	HLA-DQA2	2.24532e-91	1.76118e-181	Skin_Sun_Exposed_Lower_leg	RA_OKADA_TRANS_ETHNIC	1
HLA-DQA1	32595956	32614839	3.26054e+07	6	rs17219281	HLA-DQA2	1.06656e-90	1.89692e-76	Muscle_Skeletal	UKB_Asthma	1
LTB	31548302	31550299	3.15493e+07	6	rs1634761	HLA-C	1.12e-89	9.75904e-94	Esophagus_Gastroesophageal_Junction	AdvancedAMD_2015	1
MICA	31371356	31383092	31377224	6	rs1634761	HLA-C	1.26217e-89	1.58664e-58	Prostate	UKB_Ankylosing_spondylitis	1
ABHD16A	31654726	31671221	3.1663e+07	6	rs1634761	HLA-C	2.35213e-89	1.02948e-103	Cells_EBV-transformed_lymphocytes	UKB_Hypothyroidism_or_myxoedema	1
LST1	31553901	31556686	3.15553e+07	6	rs1634761	HLA-C	6.32501e-89	4.56252e-253	Cells_Transformed_fibroblasts	UKB_Psoriasis	1
LY6G5C	31644461	31651817	31648139	6	rs1634761	HLA-C	4.15452e-87	1.56713e-107	Adipose_Visceral_Omentum	IMMUNOBASE_Multiple_sclerosis_hg19	1
DDR1	30844198	30867933	3.08561e+07	6	rs1634761	HLA-C	1.5958e-86	1.95566e-83	Prostate	IMMUNOBASE_Systemic_lupus_erythematosus_hg19	1
TNF	31543344	31546113	3.15447e+07	6	rs1634761	HLA-C	2.12885e-86	3.21143e-109	Brain_Nucleus_accumbens_basal_ganglia	RA_GWASmeta2_20090505	1
TRIM26	30152232	30181204	30166718	6	rs9260038	HLA-A	5.42935e-86	2.91104e-157	Testis	UKB_Malabsorption_or_coeliac_disease	1
LST1	31553901	31556686	3.15553e+07	6	rs1634761	HLA-C	9.39101e-85	4.93604e-207	Brain_Hypothalamus	RA_OKADA_EUR	1
ABHD16A	31654726	31671221	3.1663e+07	6	rs1634761	HLA-C	1.25141e-84	6.20178e-95	Cells_EBV-transformed_lymphocytes	UKB_Asthma	1
TAP1	32812986	32821755	3.28174e+07	6	rs17219281	HLA-DQA2	8.14412e-84	2.08897e-206	Testis	UKB_Malabsorption_or_coeliac_disease	1
TAP2	32781544	32806599	3.27941e+07	6	rs17219281	HLA-DQA2	1.43132e-83	1.24143e-157	Testis	UKB_Malabsorption_or_coeliac_disease	1
TAP2	32789610	32806557	3.27981e+07	6	rs17219281	HLA-DQA2	1.43132e-83	1.24143e-157	Testis	UKB_Malabsorption_or_coeliac_disease	1
TAP2	32781544	32806599	3.27941e+07	6	rs17219281	HLA-DQA2	1.43132e-83	1.24143e-157	Testis	UKB_Malabsorption_or_coeliac_disease	1
TAP2	32789610	32806557	3.27981e+07	6	rs17219281	HLA-DQA2	1.43132e-83	1.24143e-157	Testis	UKB_Malabsorption_or_coeliac_disease	1
TAP2	32781544	32806599	3.27941e+07	6	rs17219281	HLA-DQA2	1.43132e-83	1.24143e-157	Testis	UKB_Malabsorption_or_coeliac_disease	1
TAP2	32789610	32806557	3.27981e+07	6	rs17219281	HLA-DQA2	1.43132e-83	1.24143e-157	Testis	UKB_Malabsorption_or_coeliac_disease	1
TAP2	32781544	32806599	3.27941e+07	6	rs17219281	HLA-DQA2	1.43132e-83	1.24143e-157	Testis	UKB_Malabsorption_or_coeliac_disease	1
TAP2	32789610	32806557	3.27981e+07	6	rs17219281	HLA-DQA2	1.43132e-83	1.24143e-157	Testis	UKB_Malabsorption_or_coeliac_disease	1
MSH5	31707725	31732622	3.17202e+07	6	rs1634761	HLA-C	2.70839e-83	1.30191e-184	Pancreas	UKB_Psoriasis	1
VARS2	30876019	30894236	3.08851e+07	6	rs1634761	HLA-C	2.84291e-83	1.54054e-215	Pancreas	RA_OKADA_TRANS_ETHNIC	1
LY6G6D	31683133	31685581	31684357	6	rs1634761	HLA-C	6.10004e-83	3.44591e-101	Brain_Anterior_cingulate_cortex_BA24	RA_OKADA_TRANS_ETHNIC	1
POU5F1	31132119	31148508	3.11403e+07	6	rs1634761	HLA-C	1.21914e-82	2.55734e-176	Adipose_Subcutaneous	UKB_Psoriasis	1
APOM	31620193	31625987	31623090	6	rs1634761	HLA-C	3.7529e-82	1.29767e-105	Stomach	RA_OKADA_ASIAN	1
PSMB8	32808494	32812480	32810487	6	rs17219281	HLA-DQA2	5.04881e-81	1.79377e-155	Ovary	RA_OKADA_TRANS_ETHNIC	1
CLIC1	31698358	31707540	31702949	6	rs1634761	HLA-C	5.17626e-81	7.95221e-154	Thyroid	UKB_Psoriasis	1
BAG6	31606805	31620482	3.16136e+07	6	rs1634761	HLA-C	6.46542e-81	6.91255e-71	Brain_Frontal_Cortex_BA9	UKB_Whole_body_water_mass	1
TCF19	31126319	31134936	3.11306e+07	6	rs1634761	HLA-C	3.43732e-80	2.43836e-257	Prostate	UKB_Malabsorption_or_coeliac_disease	1
HLA-DQB2	32723875	32731311	32727593	6	rs17219281	HLA-DQA2	1.27335e-79	1.53246e-235	Testis	RA_OKADA_ASIAN	1
LAMTOR4	99746530	99753567	9.975e+07	7	rs11766643	TFR2	1.96436e-79	5.83241e-88	Skin_Sun_Exposed_Lower_leg	UKB_Pulse_rate	1
LAMTOR4	99746530	99753567	9.975e+07	7	rs2897075	ZKSCAN1	1.96436e-79	5.83241e-88	Skin_Sun_Exposed_Lower_leg	UKB_Pulse_rate	1
HLA-DPB1	33043703	33054978	3.30493e+07	6	rs17219281	HLA-DQA2	7.028e-79	2.96691e-74	Brain_Cerebellum	RA_OKADA_EUR	1
HLA-DQB1	32627244	32636160	32631702	6	rs17219281	HLA-DQA2	9.30268e-79	7.83944e-64	Muscle_Skeletal	UKB_Asthma	1
P4HA2	131527531	131631008	1.31579e+08	5	rs10066378	SLC22A5	1.42027e-78	9.54289e-70	Esophagus_Mucosa	UKB_Standing_height	1
LST1	31553901	31556686	3.15553e+07	6	rs1634761	HLA-C	1.63422e-78	6.60595e-183	Brain_Hypothalamus	RA_OKADA_TRANS_ETHNIC	1
BRD2	32936437	32949282	3.29429e+07	6	rs17219281	HLA-DQA2	4.5118e-78	4.40843e-84	Brain_Putamen_basal_ganglia	RA_OKADA_EUR	1
ABHD16A	31654726	31671221	3.1663e+07	6	rs1634761	HLA-C	5.51403e-78	0	Cells_EBV-transformed_lymphocytes	UKB_Malabsorption_or_coeliac_disease	1
SLC22A4	131630136	131679899	1.31655e+08	5	rs10066378	SLC22A5	6.46635e-78	4.78776e-82	Skin_Sun_Exposed_Lower_leg	UKB_Standing_height	1
C6orf25	31686371	31694491	31690431	6	rs1634761	HLA-C	9.07492e-78	2.71366e-102	Breast_Mammary_Tissue	RA_GWASmeta2_20090505	1
POU5F1	31132119	31148508	3.11403e+07	6	rs1634761	HLA-C	9.19489e-78	5.44996e-124	Whole_Blood	RA_OKADA_TRANS_ETHNIC	1
CCHCR1	31110216	31126015	3.11181e+07	6	rs1634761	HLA-C	9.32278e-78	4.24351e-126	Stomach	UKB_Psoriasis	1
AIF1	31582961	31584798	3.15839e+07	6	rs1634761	HLA-C	1.09999e-77	2.9187e-153	Breast_Mammary_Tissue	RA_OKADA_TRANS_ETHNIC	1
ABHD16A	31654726	31671221	3.1663e+07	6	rs1634761	HLA-C	1.18721e-77	6.09762e-107	Nerve_Tibial	RA_GWASmeta2_20090505	1
HLA-DQA2	32709119	32714992	3.27121e+07	6	rs17219281	HLA-DQA2	4.59528e-77	1.51935e-48	Brain_Hippocampus	UKB_Asthma	1
CLIC1	31698358	31707540	31702949	6	rs1634761	HLA-C	5.92569e-77	6.3199e-112	Spleen	IMMUNOBASE_Multiple_sclerosis_hg19	1
S1PR2	10334520	10341948	10338234	19	rs34536443	TYK2	7.20955e-77	3.92034e-140	Artery_Aorta	GLGC_Mc_LDL	1
TAP2	32781544	32806599	3.27941e+07	6	rs17219281	HLA-DQA2	1.99408e-76	2.78617e-102	Skin_Not_Sun_Exposed_Suprapubic	IMMUNOBASE_Multiple_sclerosis_hg19	1
TAP2	32789610	32806557	3.27981e+07	6	rs17219281	HLA-DQA2	1.99408e-76	2.78617e-102	Skin_Not_Sun_Exposed_Suprapubic	IMMUNOBASE_Multiple_sclerosis_hg19	1
TAP2	32781544	32806599	3.27941e+07	6	rs17219281	HLA-DQA2	1.99408e-76	2.78617e-102	Skin_Not_Sun_Exposed_Suprapubic	IMMUNOBASE_Multiple_sclerosis_hg19	1
TAP2	32789610	32806557	3.27981e+07	6	rs17219281	HLA-DQA2	1.99408e-76	2.78617e-102	Skin_Not_Sun_Exposed_Suprapubic	IMMUNOBASE_Multiple_sclerosis_hg19	1
TAP2	32781544	32806599	3.27941e+07	6	rs17219281	HLA-DQA2	1.99408e-76	2.78617e-102	Skin_Not_Sun_Exposed_Suprapubic	IMMUNOBASE_Multiple_sclerosis_hg19	1
TAP2	32789610	32806557	3.27981e+07	6	rs17219281	HLA-DQA2	1.99408e-76	2.78617e-102	Skin_Not_Sun_Exposed_Suprapubic	IMMUNOBASE_Multiple_sclerosis_hg19	1
TAP2	32781544	32806599	3.27941e+07	6	rs17219281	HLA-DQA2	1.99408e-76	2.78617e-102	Skin_Not_Sun_Exposed_Suprapubic	IMMUNOBASE_Multiple_sclerosis_hg19	1
TAP2	32789610	32806557	3.27981e+07	6	rs17219281	HLA-DQA2	1.99408e-76	2.78617e-102	Skin_Not_Sun_Exposed_Suprapubic	IMMUNOBASE_Multiple_sclerosis_hg19	1
MICA	31371356	31383092	31377224	6	rs1634761	HLA-C	3.53086e-76	1.21189e-87	Stomach	RA_OKADA_EUR	1
DDAH2	31694815	31698394	3.16966e+07	6	rs1634761	HLA-C	3.72906e-76	5.89194e-136	Brain_Cerebellum	IMMUNOBASE_Multiple_sclerosis_hg19	1
BAG6	31606805	31620482	3.16136e+07	6	rs1634761	HLA-C	3.72906e-76	9.63368e-131	Brain_Cortex	IMMUNOBASE_Multiple_sclerosis_hg19	1
C6orf47	31626075	31628549	31627312	6	rs1634761	HLA-C	3.72906e-76	1.29012e-129	Thyroid	IMMUNOBASE_Multiple_sclerosis_hg19	1
GPANK1	31629006	31634060	31631533	6	rs1634761	HLA-C	3.72906e-76	4.83226e-108	Muscle_Skeletal	IMMUNOBASE_Multiple_sclerosis_hg19	1
LY6G6F	31674640	31685581	3.16801e+07	6	rs1634761	HLA-C	3.72906e-76	3.12184e-104	Esophagus_Mucosa	IMMUNOBASE_Multiple_sclerosis_hg19	1
C6orf15	31079000	31080336	31079668	6	rs1634761	HLA-C	6.91397e-76	5.6818e-97	Skin_Sun_Exposed_Lower_leg	RA_OKADA_TRANS_ETHNIC	1
MSH5	31707725	31732622	3.17202e+07	6	rs1634761	HLA-C	1.05013e-75	7.43139e-114	Testis	IMMUNOBASE_Systemic_lupus_erythematosus_hg19	1
TAP2	32781544	32806599	3.27941e+07	6	rs17219281	HLA-DQA2	3.4193e-75	2.18245e-72	Skin_Not_Sun_Exposed_Suprapubic	RA_GWASmeta2_20090505	1
TAP2	32789610	32806557	3.27981e+07	6	rs17219281	HLA-DQA2	3.4193e-75	2.18245e-72	Skin_Not_Sun_Exposed_Suprapubic	RA_GWASmeta2_20090505	1
TAP2	32781544	32806599	3.27941e+07	6	rs17219281	HLA-DQA2	3.4193e-75	2.18245e-72	Skin_Not_Sun_Exposed_Suprapubic	RA_GWASmeta2_20090505	1
TAP2	32789610	32806557	3.27981e+07	6	rs17219281	HLA-DQA2	3.4193e-75	2.18245e-72	Skin_Not_Sun_Exposed_Suprapubic	RA_GWASmeta2_20090505	1
TAP2	32781544	32806599	3.27941e+07	6	rs17219281	HLA-DQA2	3.4193e-75	2.18245e-72	Skin_Not_Sun_Exposed_Suprapubic	RA_GWASmeta2_20090505	1
TAP2	32789610	32806557	3.27981e+07	6	rs17219281	HLA-DQA2	3.4193e-75	2.18245e-72	Skin_Not_Sun_Exposed_Suprapubic	RA_GWASmeta2_20090505	1
TAP2	32781544	32806599	3.27941e+07	6	rs17219281	HLA-DQA2	3.4193e-75	2.18245e-72	Skin_Not_Sun_Exposed_Suprapubic	RA_GWASmeta2_20090505	1
TAP2	32789610	32806557	3.27981e+07	6	rs17219281	HLA-DQA2	3.4193e-75	2.18245e-72	Skin_Not_Sun_Exposed_Suprapubic	RA_GWASmeta2_20090505	1
AIF1	31582961	31584798	3.15839e+07	6	rs1634761	HLA-C	4.79993e-75	6.1507e-141	Breast_Mammary_Tissue	RA_OKADA_EUR	1
HLA-DRB1	32546546	32557625	3.25521e+07	6	rs17219281	HLA-DQA2	5.24478e-75	1.65551e-25	Brain_Anterior_cingulate_cortex_BA24	RA_OKADA_EUR	1
POU5F1	31132119	31148508	3.11403e+07	6	rs1634761	HLA-C	6.76951e-75	1.31926e-185	Stomach	UKB_Malabsorption_or_coeliac_disease	1
LTB	31548302	31550299	3.15493e+07	6	rs1634761	HLA-C	9.99995e-75	7.221e-113	Esophagus_Gastroesophageal_Junction	RA_OKADA_EUR	1
DDX39B	31497996	31510225	3.15041e+07	6	rs1634761	HLA-C	1.13457e-74	6.94466e-108	Brain_Anterior_cingulate_cortex_BA24	RA_OKADA_EUR	1
LY6G6C	31686425	31689622	3.1688e+07	6	rs1634761	HLA-C	1.19785e-74	3.42736e-101	Brain_Nucleus_accumbens_basal_ganglia	IMMUNOBASE_Multiple_sclerosis_hg19	1
HLA-DQB1	32627244	32636160	32631702	6	rs17219281	HLA-DQA2	2.10376e-74	5.44698e-62	Small_Intestine_Terminal_Ileum	UKB_Hypothyroidism_or_myxoedema	1
VARS2	30876019	30894236	3.08851e+07	6	rs1634761	HLA-C	4.06912e-74	1.006e-89	Colon_Transverse	UKB_Standing_height	1
C6orf15	31079000	31080336	31079668	6	rs1634761	HLA-C	7.18543e-74	6.82082e-99	Skin_Sun_Exposed_Lower_leg	RA_OKADA_EUR	1
LY6G6F	31674640	31685581	3.16801e+07	6	rs1634761	HLA-C	1.50263e-73	6.00654e-116	Testis	UKB_Malabsorption_or_coeliac_disease	1
HLA-DRB1	32546546	32557625	3.25521e+07	6	rs17219281	HLA-DQA2	1.96949e-73	8.87028e-39	Ovary	UKB_Malabsorption_or_coeliac_disease	1
CCDC170	151815165	151942328	1.51879e+08	6	rs76392050	MTHFD1L	1.19803e-72	4.38267e-128	Thyroid	UKB_Heel_bone_mineral_density_BMD_T_score_automated_	1
COPS6	99686577	99689823	99688200	7	rs2897075	ZKSCAN1	1.22324e-72	4.3359e-88	Brain_Anterior_cingulate_cortex_BA24	UKB_Pulse_rate	1
DDX39B	31497996	31510225	3.15041e+07	6	rs1634761	HLA-C	1.73092e-72	1.47111e-100	Brain_Anterior_cingulate_cortex_BA24	IMMUNOBASE_Multiple_sclerosis_hg19	1
BAG6	31606805	31620482	3.16136e+07	6	rs1634761	HLA-C	1.93449e-72	3.00666e-68	Brain_Frontal_Cortex_BA9	UKB_Trunk_predicted_mass	1
TCF19	31126319	31134936	3.11306e+07	6	rs1634761	HLA-C	1.95696e-72	1.59135e-101	Colon_Transverse	UKB_Hypothyroidism_or_myxoedema	1
CCDC170	151815165	151942328	1.51879e+08	6	rs76392050	MTHFD1L	3.34532e-72	5.44037e-128	Thyroid	UKB_Heel_bone_mineral_density_left	1
POU5F1	31132119	31148508	3.11403e+07	6	rs1634761	HLA-C	4.25107e-72	5.71914e-132	Whole_Blood	IMMUNOBASE_Multiple_sclerosis_hg19	1
NOTCH4	32162620	32191844	32177232	6	rs17219281	HLA-DQA2	4.28772e-72	5.00669e-101	Adipose_Visceral_Omentum	IMMUNOBASE_Systemic_lupus_erythematosus_hg19	1
CSNK2B	31633013	31638120	3.16356e+07	6	rs1634761	HLA-C	4.86384e-72	8.07712e-85	Stomach	RA_GWASmeta2_20090505	1
APOM	31620193	31625987	31623090	6	rs1634761	HLA-C	6.43849e-72	1.12926e-294	Stomach	RA_OKADA_TRANS_ETHNIC	1
VARS2	30876019	30894236	3.08851e+07	6	rs1634761	HLA-C	7.45804e-72	2.8468e-108	Brain_Frontal_Cortex_BA9	IMMUNOBASE_Systemic_lupus_erythematosus_hg19	1
HCG27	31165537	31171745	31168641	6	rs1634761	HLA-C	8.04141e-72	3.89998e-80	Testis	RA_OKADA_TRANS_ETHNIC	1
C6orf10	32256303	32339684	3.2298e+07	6	rs17219281	HLA-DQA2	2.04433e-71	2.04433e-71	Testis	UKB_Standing_height	1
SLC12A9	100424442	100464631	1.00445e+08	7	rs11766643	TFR2	3.98092e-71	2.1832e-78	Brain_Cerebellar_Hemisphere	UKB_Pulse_rate	1
MICA	31371356	31383092	31377224	6	rs1634761	HLA-C	7.01551e-71	9.38851e-81	Brain_Putamen_basal_ganglia	RA_OKADA_TRANS_ETHNIC	1
PRRC2A	31588497	31605548	3.1597e+07	6	rs1634761	HLA-C	3.80763e-70	1.25132e-83	Whole_Blood	UKB_Malabsorption_or_coeliac_disease	1
SLC22A5	131705444	131731306	131718375	5	rs10066378	SLC22A5	5.74107e-70	4.871e-76	Skin_Not_Sun_Exposed_Suprapubic	UKB_Standing_height	1
TRIM40	30103885	30116512	3.01102e+07	6	rs9260038	HLA-A	1.11084e-69	1.11084e-69	Testis	RA_OKADA_EUR	1
HLA-DQB2	32723875	32731311	32727593	6	rs17219281	HLA-DQA2	5.70583e-69	8.47761e-54	Artery_Aorta	UKB_Hypothyroidism_or_myxoedema	1
HCG27	31165537	31171745	31168641	6	rs1634761	HLA-C	1.35415e-68	6.3653e-95	Testis	RA_OKADA_EUR	1
CCHCR1	31110216	31126015	3.11181e+07	6	rs1634761	HLA-C	1.64423e-68	4.17881e-43	Artery_Aorta	UKB_Ankylosing_spondylitis	1
HLA-B	31321649	31324965	31323307	6	rs1634761	HLA-C	1.68259e-68	1.9354e-94	Pancreas	IMMUNOBASE_Systemic_lupus_erythematosus_hg19	1
HLA-DMB	32902406	32908847	3.29056e+07	6	rs17219281	HLA-DQA2	1.80892e-68	2.66229e-80	Pancreas	IMMUNOBASE_Systemic_lupus_erythematosus_hg19	1
HCG27	31165537	31171745	31168641	6	rs1634761	HLA-C	2.00709e-68	2.14791e-81	Skin_Not_Sun_Exposed_Suprapubic	UKB_Standing_height	1
OR2H2	29555683	29556745	29556214	6	rs9260038	HLA-A	2.65013e-68	6.84817e-86	Skin_Sun_Exposed_Lower_leg	UKB_Malabsorption_or_coeliac_disease	1
CCDC170	151815165	151942328	1.51879e+08	6	rs76392050	MTHFD1L	4.42458e-68	6.23332e-122	Thyroid	UKB_Heel_bone_mineral_density_right	1
CCDC170	151815165	151942328	1.51879e+08	6	rs76392050	MTHFD1L	4.42458e-68	6.23332e-122	Thyroid	UKB_Heel_bone_mineral_density	1
HLA-DQA1	32595956	32614839	3.26054e+07	6	rs17219281	HLA-DQA2	1.17844e-67	3.20888e-36	Colon_Transverse	RA_GWASmeta2_20090505	1
MSH5	31707725	31732622	3.17202e+07	6	rs1634761	HLA-C	1.58102e-67	4.17005e-72	Brain_Putamen_basal_ganglia	UKB_Standing_height	1
CCDC170	151815165	151942328	1.51879e+08	6	rs76392050	MTHFD1L	1.70873e-67	8.45323e-122	Thyroid	UKB_Heel_bone_mineral_density_BMD_T_score_automated_	1
MICB	31462658	31478901	3.14708e+07	6	rs1634761	HLA-C	2.53921e-67	1.61962e-62	Spleen	RA_OKADA_EUR	1
ZFP57	29640169	29648887	29644528	6	rs9260038	HLA-A	3.5078e-67	4.63352e-60	Prostate	UKB_Malabsorption_or_coeliac_disease	1
VWA7	31733367	31745108	3.17392e+07	6	rs1634761	HLA-C	3.76436e-67	4.18948e-275	Nerve_Tibial	RA_OKADA_EUR	1
PSORS1C2	31105313	31107127	31106220	6	rs1634761	HLA-C	4.75359e-67	3.44163e-66	Spleen	UKB_Standing_height	1
PDLIM4	131593364	131609147	1.31601e+08	5	rs10066378	SLC22A5	5.23728e-67	1.08575e-79	Skin_Sun_Exposed_Lower_leg	UKB_Standing_height	1
COL11A2	33130458	33160276	33145367	6	rs17219281	HLA-DQA2	7.3911e-67	1.67141e-158	Adrenal_Gland	RA_OKADA_TRANS_ETHNIC	1
LSM2	31765173	31774761	31769967	6	rs1634761	HLA-C	1.3658e-66	7.31017e-137	Artery_Aorta	UKB_Malabsorption_or_coeliac_disease	1
HLA-DPA1	33032346	33048552	33040449	6	rs17219281	HLA-DQA2	1.39303e-66	4.56439e-168	Whole_Blood	RA_OKADA_TRANS_ETHNIC	1
LTB	31548302	31550299	3.15493e+07	6	rs1634761	HLA-C	2.09998e-66	4.5874e-122	Esophagus_Gastroesophageal_Junction	RA_OKADA_TRANS_ETHNIC	1
MICB	31462658	31478901	3.14708e+07	6	rs1634761	HLA-C	6.25189e-66	1.27904e-53	Artery_Aorta	IMMUNOBASE_Systemic_lupus_erythematosus_hg19	1
HLA-DQB2	32723875	32731311	32727593	6	rs17219281	HLA-DQA2	6.81104e-66	4.55339e-140	Cells_EBV-transformed_lymphocytes	RA_GWASmeta2_20090505	1
NOTCH4	32162620	32191844	32177232	6	rs17219281	HLA-DQA2	7.60839e-66	2.39587e-165	Ovary	UKB_Psoriasis	1
BAG6	31606805	31620482	3.16136e+07	6	rs1634761	HLA-C	8.30911e-66	4.28172e-54	Brain_Frontal_Cortex_BA9	UKB_Basal_metabolic_rate	1
MICA	31371356	31383092	31377224	6	rs1634761	HLA-C	9.60555e-66	6.17044e-83	Stomach	RA_GWASmeta2_20090505	1
DDX39B	31497996	31510225	3.15041e+07	6	rs1634761	HLA-C	1.00359e-65	1.23882e-219	Skin_Not_Sun_Exposed_Suprapubic	UKB_Malabsorption_or_coeliac_disease	1
TRIM15	30130993	30140473	30135733	6	rs9260038	HLA-A	1.0149e-65	1.28553e-109	Skin_Sun_Exposed_Lower_leg	UKB_Psoriasis	1
TAP1	32812986	32821755	3.28174e+07	6	rs17219281	HLA-DQA2	1.5222e-65	5.09819e-221	Cells_EBV-transformed_lymphocytes	RA_OKADA_EUR	1
C6orf25	31686371	31694491	31690431	6	rs1634761	HLA-C	1.59998e-65	6.82465e-100	Breast_Mammary_Tissue	RA_OKADA_TRANS_ETHNIC	1
C6orf25	31686371	31694491	31690431	6	rs1634761	HLA-C	1.89998e-65	2.72197e-121	Breast_Mammary_Tissue	RA_OKADA_EUR	1
RNF39	30038043	30043664	3.00409e+07	6	rs9260038	HLA-A	2.17648e-65	1.45048e-80	Brain_Hippocampus	UKB_Malabsorption_or_coeliac_disease	1
DDAH2	31694815	31698394	3.16966e+07	6	rs1634761	HLA-C	6.41522e-65	1.28515e-201	Brain_Frontal_Cortex_BA9	RA_OKADA_EUR	1
PSORS1C1	31082527	31107869	31095198	6	rs1634761	HLA-C	6.56071e-65	2.53721e-49	Brain_Cortex	RA_OKADA_EUR	1
LY6G6D	31683133	31685581	31684357	6	rs1634761	HLA-C	7.99451e-65	2.91928e-126	Testis	UKB_Malabsorption_or_coeliac_disease	1
MOG	29624758	29640149	2.96325e+07	6	rs9260038	HLA-A	1.1426e-64	2.78904e-77	Esophagus_Gastroesophageal_Junction	UKB_Malabsorption_or_coeliac_disease	1
LY6G6C	31686425	31689622	3.1688e+07	6	rs1634761	HLA-C	6.95287e-64	3.62204e-65	Testis	IMMUNOBASE_Systemic_lupus_erythematosus_hg19	1
BAG6	31606805	31620482	3.16136e+07	6	rs1634761	HLA-C	1.55852e-63	1.7579e-106	Brain_Frontal_Cortex_BA9	IMMUNOBASE_Systemic_lupus_erythematosus_hg19	1
PSMB8	32808494	32812480	32810487	6	rs17219281	HLA-DQA2	1.81605e-63	1.3959e-95	Stomach	UKB_Malabsorption_or_coeliac_disease	1
HLA-DMA	32916390	32936871	3.29266e+07	6	rs17219281	HLA-DQA2	2.53508e-63	1.8108e-95	Heart_Left_Ventricle	RA_GWASmeta2_20090505	1
HLA-DPB1	33043703	33054978	3.30493e+07	6	rs17219281	HLA-DQA2	4.61394e-63	3.10136e-58	Brain_Cerebellum	RA_OKADA_TRANS_ETHNIC	1
MICA	31371356	31383092	31377224	6	rs1634761	HLA-C	1.25855e-62	1.70023e-55	Small_Intestine_Terminal_Ileum	UKB_Standing_height	1
TRIM40	30103885	30116512	3.01102e+07	6	rs9260038	HLA-A	1.32323e-62	1.32323e-62	Testis	UKB_Malabsorption_or_coeliac_disease	1
PRRC2A	31588497	31605548	3.1597e+07	6	rs1634761	HLA-C	1.94755e-62	1.94918e-72	Whole_Blood	UKB_Whole_body_water_mass	1
HCG27	31165537	31171745	31168641	6	rs1634761	HLA-C	1.98507e-62	3.29212e-111	Skin_Sun_Exposed_Lower_leg	IMMUNOBASE_Multiple_sclerosis_hg19	1
HLA-DRA	32407619	32412823	32410221	6	rs17219281	HLA-DQA2	3.16708e-62	1.0159e-122	Thyroid	RA_OKADA_EUR	1
POU5F1	31132119	31148508	3.11403e+07	6	rs1634761	HLA-C	5.20444e-62	5.63899e-120	Whole_Blood	RA_OKADA_EUR	1
HLA-DPB1	33043703	33054978	3.30493e+07	6	rs17219281	HLA-DQA2	5.39653e-62	1.02809e-74	Brain_Cerebellum	UKB_Malabsorption_or_coeliac_disease	1
KLHL9	21329670	21335379	2.13325e+07	9	rs149533170	IFNA21	6.06738e-62	1.11384e-58	Prostate	CARDIoGRAM_C4D_CAD	1
DDAH2	31694815	31698394	3.16966e+07	6	rs1634761	HLA-C	1.14234e-61	1.38021e-176	Brain_Frontal_Cortex_BA9	RA_OKADA_TRANS_ETHNIC	1
HLA-DRB5	32485120	32498064	32491592	6	rs17219281	HLA-DQA2	2.86563e-61	9.19096e-45	Cells_Transformed_fibroblasts	UKB_Multiple_sclerosis	1
HLA-C	31236526	31239907	3.12382e+07	6	rs1634761	HLA-C	4.86129e-61	9.63429e-43	Spleen	UKB_Basal_metabolic_rate	1
APOM	31620193	31625987	31623090	6	rs1634761	HLA-C	7.2111e-61	1.54223e-61	Prostate	UKB_Hyperthyroidism_aka_thyrotoxicosis	1
CSNK2B	31633013	31638120	3.16356e+07	6	rs1634761	HLA-C	7.57457e-61	4.20472e-91	Brain_Nucleus_accumbens_basal_ganglia	IMMUNOBASE_Systemic_lupus_erythematosus_hg19	1
PSMB8	32808494	32812480	32810487	6	rs17219281	HLA-DQA2	7.58633e-61	3.41566e-104	Ovary	RA_GWASmeta2_20090505	1
PSORS1C1	31082527	31107869	31095198	6	rs1634761	HLA-C	7.79218e-61	1.80916e-81	Adrenal_Gland	UKB_Standing_height	1
CLIC1	31698358	31707540	31702949	6	rs1634761	HLA-C	1.11774e-60	1.79569e-58	Liver	UKB_Hyperthyroidism_aka_thyrotoxicosis	1
LST1	31553901	31556686	3.15553e+07	6	rs1634761	HLA-C	1.29938e-60	5.84653e-74	Colon_Sigmoid	IMMUNOBASE_Multiple_sclerosis_hg19	1
MICA	31371356	31383092	31377224	6	rs1634761	HLA-C	1.35243e-60	3.14744e-60	Heart_Atrial_Appendage	UKB_Malabsorption_or_coeliac_disease	1
HLA-DRB5	32485120	32498064	32491592	6	rs17219281	HLA-DQA2	1.4659e-60	6.598e-143	Prostate	IMMUNOBASE_Multiple_sclerosis_hg19	1
ORMDL3	38077294	38083854	38080574	17	rs9916158	GSDMA/B	2.44883e-60	1.08022e-51	Whole_Blood	UKB_Age_asthma_diagnosed	1
PSORS1C1	31082527	31107869	31095198	6	rs1634761	HLA-C	3.02046e-60	2.96388e-44	Brain_Cerebellum	UKB_Ankylosing_spondylitis	1
HLA-DRB5	32485120	32498064	32491592	6	rs17219281	HLA-DQA2	5.19706e-60	3.89228e-140	Esophagus_Mucosa	RA_GWASmeta2_20090505	1
TRIM40	30103885	30116512	3.01102e+07	6	rs9260038	HLA-A	5.26273e-60	5.26273e-60	Testis	RA_OKADA_TRANS_ETHNIC	1
MTHFD1L	151186685	151423023	151304854	6	rs76392050	MTHFD1L	1.09338e-59	1.35316e-54	Artery_Tibial	UKB_Standing_height	1
MUC21	30951495	30957680	3.09546e+07	6	rs1634761	HLA-C	1.26288e-59	1.6035e-123	Nerve_Tibial	RA_OKADA_TRANS_ETHNIC	1
HLA-DMA	32916390	32936871	3.29266e+07	6	rs17219281	HLA-DQA2	1.51793e-59	1.48178e-62	Skin_Sun_Exposed_Lower_leg	UKB_Hyperthyroidism_aka_thyrotoxicosis	1
GSDMB	38060848	38076107	3.80685e+07	17	rs9916158	GSDMA/B	2.02748e-59	2.72723e-57	Colon_Transverse	UKB_Age_asthma_diagnosed	1
APOM	31620193	31625987	31623090	6	rs1634761	HLA-C	2.88089e-59	1.34495e-279	Stomach	RA_OKADA_EUR	1
PPP1R35	100032905	100034188	1.00034e+08	7	rs11766643	TFR2	3.3831e-59	5.48871e-62	Cells_EBV-transformed_lymphocytes	UKB_Pulse_rate	1
PPP1R35	100032905	100034188	1.00034e+08	7	rs2897075	ZKSCAN1	3.3831e-59	5.48871e-62	Cells_EBV-transformed_lymphocytes	UKB_Pulse_rate	1
PRRC2A	31588497	31605548	3.1597e+07	6	rs1634761	HLA-C	3.8531e-59	2.5796e-68	Whole_Blood	UKB_Trunk_predicted_mass	1
HLA-DOA	32971955	32977389	32974672	6	rs17219281	HLA-DQA2	4.4276e-59	1.22997e-142	Artery_Tibial	RA_OKADA_EUR	1
HLA-DRB1	32546546	32557625	3.25521e+07	6	rs17219281	HLA-DQA2	8.64645e-59	7.93811e-52	Brain_Cortex	UKB_Multiple_sclerosis	1
HLA-DPA1	33032346	33048552	33040449	6	rs17219281	HLA-DQA2	1.223e-58	3.7939e-87	Testis	RA_GWASmeta2_20090505	1
C6orf47	31626075	31628549	31627312	6	rs1634761	HLA-C	1.23566e-58	8.12059e-81	Skin_Not_Sun_Exposed_Suprapubic	UKB_Malabsorption_or_coeliac_disease	1
HLA-C	31236526	31239907	3.12382e+07	6	rs1634761	HLA-C	2.19194e-58	1.00662e-37	Brain_Nucleus_accumbens_basal_ganglia	RA_OKADA_EUR	1
PSORS1C2	31105313	31107127	31106220	6	rs1634761	HLA-C	3.00236e-58	1.53009e-84	Artery_Aorta	IMMUNOBASE_Multiple_sclerosis_hg19	1
HLA-DQA1	32595956	32614839	3.26054e+07	6	rs17219281	HLA-DQA2	2.07432e-57	5.31217e-48	Liver	UKB_Hypothyroidism_or_myxoedema	1
HLA-DRA	32407619	32412823	32410221	6	rs17219281	HLA-DQA2	7.19805e-57	3.11278e-123	Thyroid	RA_GWASmeta2_20090505	1
TRIM26	30152232	30181204	30166718	6	rs9260038	HLA-A	9.01308e-57	2.84206e-58	Nerve_Tibial	IMMUNOBASE_Multiple_sclerosis_hg19	1
HLA-DRB5	32485120	32498064	32491592	6	rs17219281	HLA-DQA2	1.38015e-56	0.232932	Brain_Cerebellar_Hemisphere	RA_OKADA_TRANS_ETHNIC	1
MICB	31462658	31478901	3.14708e+07	6	rs1634761	HLA-C	1.633e-56	1.27786e-142	Brain_Cortex	IMMUNOBASE_Multiple_sclerosis_hg19	1
CCHCR1	31110216	31126015	3.11181e+07	6	rs1634761	HLA-C	1.633e-56	2.18361e-142	Thyroid	IMMUNOBASE_Multiple_sclerosis_hg19	1
GTF2H4	30875961	30881883	30878922	6	rs1634761	HLA-C	1.633e-56	7.62143e-119	Cells_EBV-transformed_lymphocytes	IMMUNOBASE_Multiple_sclerosis_hg19	1
HLA-C	31236526	31239907	3.12382e+07	6	rs1634761	HLA-C	1.633e-56	3.97113e-118	Cells_Transformed_fibroblasts	IMMUNOBASE_Multiple_sclerosis_hg19	1
MICA	31371356	31383092	31377224	6	rs1634761	HLA-C	1.633e-56	1.5722e-117	Adrenal_Gland	IMMUNOBASE_Multiple_sclerosis_hg19	1
PSORS1C1	31082527	31107869	31095198	6	rs1634761	HLA-C	1.633e-56	1.33867e-113	Skin_Not_Sun_Exposed_Suprapubic	IMMUNOBASE_Multiple_sclerosis_hg19	1
GTF2H4	30875961	30881883	30878922	6	rs1634761	HLA-C	1.7808e-56	8.00634e-138	Brain_Hypothalamus	UKB_Malabsorption_or_coeliac_disease	1
APOM	31620193	31625987	31623090	6	rs1634761	HLA-C	3.23963e-56	1.18611e-115	Testis	UKB_Standing_height	1
BAG6	31606805	31620482	3.16136e+07	6	rs1634761	HLA-C	3.47496e-56	3.13354e-44	Brain_Frontal_Cortex_BA9	UKB_Leg_predicted_mass_right	1
TRIM26	30152232	30181204	30166718	6	rs9260038	HLA-A	6.31047e-56	6.26504e-91	Nerve_Tibial	UKB_Psoriasis	1
HLA-B	31321649	31324965	31323307	6	rs1634761	HLA-C	9.17625e-56	4.74401e-53	Liver	UKB_Basal_metabolic_rate	1
NCR3	31556672	31560762	31558717	6	rs1634761	HLA-C	1.36092e-55	5.01395e-161	Thyroid	UKB_Psoriasis	1
HSD17B8	33172419	33174608	3.31735e+07	6	rs17219281	HLA-DQA2	1.86037e-55	1.44972e-73	Heart_Left_Ventricle	RA_OKADA_EUR	1
CCHCR1	31110216	31126015	3.11181e+07	6	rs1634761	HLA-C	2.14539e-55	1.48188e-68	Brain_Cerebellar_Hemisphere	IMMUNOBASE_Systemic_lupus_erythematosus_hg19	1
HLA-DOA	32971955	32977389	32974672	6	rs17219281	HLA-DQA2	2.92119e-55	2.77474e-123	Artery_Tibial	RA_OKADA_TRANS_ETHNIC	1
HLA-F	29690552	29706305	2.96984e+07	6	rs9260038	HLA-A	3.19996e-55	1.63049e-79	Brain_Cerebellar_Hemisphere	UKB_Malabsorption_or_coeliac_disease	1
LY6G6D	31683133	31685581	31684357	6	rs1634761	HLA-C	3.27256e-55	6.3381e-79	Brain_Anterior_cingulate_cortex_BA24	RA_GWASmeta2_20090505	1
HLA-C	31236526	31239907	3.12382e+07	6	rs1634761	HLA-C	3.56311e-55	1.66894e-33	Adrenal_Gland	RA_OKADA_TRANS_ETHNIC	1
HLA-B	31321649	31324965	31323307	6	rs1634761	HLA-C	5.05389e-55	9.93806e-96	Esophagus_Mucosa	RA_OKADA_TRANS_ETHNIC	1
MICB	31462658	31478901	3.14708e+07	6	rs1634761	HLA-C	6.19749e-55	2.27326e-28	Spleen	RA_OKADA_TRANS_ETHNIC	1
LY6G6F	31674640	31685581	3.16801e+07	6	rs1634761	HLA-C	6.77763e-55	1.06197e-74	Skin_Not_Sun_Exposed_Suprapubic	UKB_Psoriasis	1
LST1	31553901	31556686	3.15553e+07	6	rs1634761	HLA-C	7.41198e-55	4.59316e-81	Pancreas	UKB_Hypothyroidism_or_myxoedema	1
POU5F1	31132119	31148508	3.11403e+07	6	rs1634761	HLA-C	7.43418e-55	9.08735e-106	Brain_Nucleus_accumbens_basal_ganglia	UKB_Ankylosing_spondylitis	1
GTF2H4	30875961	30881883	30878922	6	rs1634761	HLA-C	7.78457e-55	5.17038e-57	Esophagus_Mucosa	UKB_Hypothyroidism_or_myxoedema	1
DDX39B	31497996	31510225	3.15041e+07	6	rs1634761	HLA-C	1.1501e-54	1.48107e-70	Brain_Anterior_cingulate_cortex_BA24	RA_GWASmeta2_20090505	1
VARS	31745295	31763730	3.17545e+07	6	rs1634761	HLA-C	1.61172e-54	1.03102e-61	Vagina	UKB_Standing_height	1
NOTCH4	32162620	32191844	32177232	6	rs17219281	HLA-DQA2	1.78204e-54	2.0997e-168	Artery_Aorta	RA_OKADA_EUR	1
DDR1	30844198	30867933	3.08561e+07	6	rs1634761	HLA-C	4.56379e-54	2.11497e-103	Lung	UKB_Hypothyroidism_or_myxoedema	1
HLA-C	31236526	31239907	3.12382e+07	6	rs1634761	HLA-C	4.74738e-54	4.68742e-35	Adipose_Visceral_Omentum	IMMUNOBASE_Systemic_lupus_erythematosus_hg19	1
GPANK1	31629006	31634060	31631533	6	rs1634761	HLA-C	5.51707e-54	1.52423e-78	Small_Intestine_Terminal_Ileum	UKB_Hypothyroidism_or_myxoedema	1
HLA-DOB	32780540	32784825	3.27827e+07	6	rs17219281	HLA-DQA2	6.42262e-54	1.82358e-23	Vagina	RA_OKADA_EUR	1
PSORS1C2	31105313	31107127	31106220	6	rs1634761	HLA-C	7.66667e-54	1.58402e-59	Brain_Cerebellar_Hemisphere	UKB_Ankylosing_spondylitis	1
TRIM31	30070674	30080883	3.00758e+07	6	rs9260038	HLA-A	2.50913e-53	2.03793e-53	Testis	RA_OKADA_EUR	1
BTNL2	32361740	32374905	3.23683e+07	6	rs17219281	HLA-DQA2	3.17527e-53	6.55888e-57	Nerve_Tibial	IMMUNOBASE_Systemic_lupus_erythematosus_hg19	1
UFSP1	100486346	100487339	1.00487e+08	7	rs11766643	TFR2	5.06598e-53	3.37176e-83	Heart_Atrial_Appendage	UKB_Pulse_rate	1
C6orf10	32256303	32339684	3.2298e+07	6	rs17219281	HLA-DQA2	7.10933e-53	7.10933e-53	Testis	UKB_Basal_metabolic_rate	1
BAG6	31606805	31620482	3.16136e+07	6	rs1634761	HLA-C	8.43332e-53	6.56483e-47	Brain_Frontal_Cortex_BA9	UKB_Arm_predicted_mass_right	1
ZBTB7B	154975127	154990998	1.54983e+08	1	rs41264915	THBS3	8.47737e-53	6.97519e-57	Artery_Tibial	UKB_Impedance_of_leg_right	1
VWA7	31733367	31745108	3.17392e+07	6	rs1634761	HLA-C	1.42199e-52	1.28793e-218	Nerve_Tibial	UKB_Malabsorption_or_coeliac_disease	1
HLA-DQA2	32709119	32714992	3.27121e+07	6	rs17219281	HLA-DQA2	2.42262e-52	1.53416e-46	Adipose_Subcutaneous	IBD.EUR.Ulcerative_Colitis	1
TNF	31543344	31546113	3.15447e+07	6	rs1634761	HLA-C	3.39411e-52	5.30951e-84	Brain_Hypothalamus	UKB_Standing_height	1
TCF19	31126319	31134936	3.11306e+07	6	rs1634761	HLA-C	4.97046e-52	1.67263e-102	Brain_Cortex	UKB_Standing_height	1
LY6G6C	31686425	31689622	3.1688e+07	6	rs1634761	HLA-C	5.40246e-52	1.31574e-54	Testis	UKB_Hypothyroidism_or_myxoedema	1
PRRC2A	31588497	31605548	3.1597e+07	6	rs1634761	HLA-C	6.08948e-52	1.42153e-66	Whole_Blood	UKB_Standing_height	1
AIF1	31582961	31584798	3.15839e+07	6	rs1634761	HLA-C	8.22245e-52	7.26498e-56	Brain_Nucleus_accumbens_basal_ganglia	IMMUNOBASE_Systemic_lupus_erythematosus_hg19	1
NOTCH4	32162620	32191844	32177232	6	rs17219281	HLA-DQA2	8.45466e-52	5.28104e-58	Adrenal_Gland	UKB_Hyperthyroidism_aka_thyrotoxicosis	1
HLA-C	31236526	31239907	3.12382e+07	6	rs1634761	HLA-C	9.41763e-52	2.75397e-32	Spleen	UKB_Whole_body_water_mass	1
ZBTB7B	154975127	154990998	1.54983e+08	1	rs41264915	THBS3	1.45213e-51	1.76109e-56	Artery_Tibial	UKB_Impedance_of_leg_left	1
HCG27	31165537	31171745	31168641	6	rs1634761	HLA-C	3.35686e-51	3.9601e-250	Brain_Cortex	UKB_Psoriasis	1
DPCR1	30908749	30921998	3.09154e+07	6	rs1634761	HLA-C	4.07571e-51	4.07571e-51	Esophagus_Mucosa	UKB_Psoriasis	1
COL11A2	33130458	33160276	33145367	6	rs17219281	HLA-DQA2	5.45775e-51	1.36063e-52	Vagina	IMMUNOBASE_Systemic_lupus_erythematosus_hg19	1
BAG6	31606805	31620482	3.16136e+07	6	rs1634761	HLA-C	7.37956e-51	6.89642e-39	Brain_Frontal_Cortex_BA9	UKB_Leg_predicted_mass_left	1
MUC21	30951495	30957680	3.09546e+07	6	rs1634761	HLA-C	1.95528e-50	2.34064e-71	Brain_Cerebellum	UKB_Standing_height	1
DDX39B	31497996	31510225	3.15041e+07	6	rs1634761	HLA-C	2.26238e-50	1.29916e-69	Skin_Not_Sun_Exposed_Suprapubic	UKB_Hypothyroidism_or_myxoedema	1
APOM	31620193	31625987	31623090	6	rs1634761	HLA-C	3.48467e-50	2.40239e-62	Testis	UKB_Basal_metabolic_rate	1
HLA-DQA2	32709119	32714992	3.27121e+07	6	rs17219281	HLA-DQA2	3.81494e-50	6.4381e-27	Brain_Cerebellar_Hemisphere	UKB_Rheumatoid_arthritis	1
HLA-B	31321649	31324965	31323307	6	rs1634761	HLA-C	3.97784e-50	1.30065e-85	Esophagus_Mucosa	RA_OKADA_EUR	1
NOTCH4	32162620	32191844	32177232	6	rs17219281	HLA-DQA2	4.47478e-50	4.23422e-160	Artery_Aorta	RA_OKADA_TRANS_ETHNIC	1
TFR2	100218039	100240402	1.00229e+08	7	rs11766643	TFR2	6.29509e-50	1.19808e-64	Brain_Caudate_basal_ganglia	UKB_Pulse_rate	1
MUC21	30951495	30957680	3.09546e+07	6	rs1634761	HLA-C	7.37363e-50	7.27649e-64	Uterus	RA_GWASmeta2_20090505	1
CSNK2B	31633013	31638120	3.16356e+07	6	rs1634761	HLA-C	7.75909e-50	1.90583e-96	Stomach	UKB_Standing_height	1
ABHD16A	31654726	31671221	3.1663e+07	6	rs1634761	HLA-C	7.83982e-50	1.75448e-57	Cells_EBV-transformed_lymphocytes	UKB_Age_diabetes_diagnosed	1
DDAH2	31694815	31698394	3.16966e+07	6	rs1634761	HLA-C	9.52364e-50	8.02987e-83	Colon_Sigmoid	UKB_Standing_height	1
HLA-B	31321649	31324965	31323307	6	rs1634761	HLA-C	9.80092e-50	3.39478e-135	Ovary	UKB_Psoriasis	1
CGREF1	27321757	27341995	27331876	2	rs1275969	CIB4	1.57311e-49	6.53435e-73	Brain_Frontal_Cortex_BA9	GLGC_Mc_TG	1
FUBP1	78409740	78444794	78427267	1	rs7515509	AK5	1.88755e-49	3.45651e-54	Esophagus_Mucosa	UKB_Basal_metabolic_rate	1
LY6G5C	31644461	31651817	31648139	6	rs1634761	HLA-C	2.20977e-49	1.06011e-94	Breast_Mammary_Tissue	IMMUNOBASE_Systemic_lupus_erythematosus_hg19	1
LSM2	31765173	31774761	31769967	6	rs1634761	HLA-C	2.48069e-49	3.24355e-63	Artery_Tibial	UKB_Standing_height	1
GPANK1	31629006	31634060	31631533	6	rs1634761	HLA-C	3.07773e-49	1.32997e-56	Adipose_Subcutaneous	UKB_Hyperthyroidism_aka_thyrotoxicosis	1
APOM	31620193	31625987	31623090	6	rs1634761	HLA-C	3.59508e-49	4.79866e-86	Colon_Transverse	UKB_Ankylosing_spondylitis	1
BAG6	31606805	31620482	3.16136e+07	6	rs1634761	HLA-C	4.19806e-49	8.32424e-45	Brain_Frontal_Cortex_BA9	UKB_Arm_predicted_mass_left	1
VWA7	31733367	31745108	3.17392e+07	6	rs1634761	HLA-C	5.81701e-49	1.41864e-99	Adipose_Subcutaneous	UKB_Psoriasis	1
LY6G6C	31686425	31689622	3.1688e+07	6	rs1634761	HLA-C	1.02362e-48	9.65091e-153	Brain_Nucleus_accumbens_basal_ganglia	UKB_Psoriasis	1
HLA-G	29794744	29798902	29796823	6	rs9260038	HLA-A	1.04952e-48	1.53665e-59	Lung	UKB_Malabsorption_or_coeliac_disease	1
GPANK1	31629006	31634060	31631533	6	rs1634761	HLA-C	1.133e-48	5.66038e-51	Small_Intestine_Terminal_Ileum	UKB_Asthma	1
MUC21	30951495	30957680	3.09546e+07	6	rs1634761	HLA-C	1.36558e-48	2.42608e-97	Nerve_Tibial	RA_OKADA_EUR	1
GPANK1	31629006	31634060	31631533	6	rs1634761	HLA-C	1.37547e-48	2.84629e-110	Small_Intestine_Terminal_Ileum	RA_GWASmeta2_20090505	1
ZBTB7B	154975127	154990998	1.54983e+08	1	rs41264915	THBS3	8.26589e-48	1.53776e-54	Skin_Sun_Exposed_Lower_leg	UKB_Impedance_of_whole_body	1
MICB	31462658	31478901	3.14708e+07	6	rs1634761	HLA-C	8.41822e-48	5.53835e-43	Artery_Coronary	UKB_Hyperthyroidism_aka_thyrotoxicosis	1
GPANK1	31629006	31634060	31631533	6	rs1634761	HLA-C	8.44787e-48	5.97174e-76	Artery_Aorta	UKB_Basal_metabolic_rate	1
GSDMB	38060848	38076107	3.80685e+07	17	rs9916158	GSDMA/B	9.07476e-48	1.5896e-41	Colon_Transverse	UKB_Asthma	1
NCR3	31556672	31560762	31558717	6	rs1634761	HLA-C	1.2117e-47	9.95189e-104	Testis	RA_OKADA_TRANS_ETHNIC	1
HLA-DOB	32780540	32784825	3.27827e+07	6	rs17219281	HLA-DQA2	1.2473e-47	8.04802e-70	Brain_Cortex	UKB_Malabsorption_or_coeliac_disease	1
HLA-DRB5	32485120	32498064	32491592	6	rs17219281	HLA-DQA2	1.25597e-47	0.704532	Brain_Cerebellar_Hemisphere	RA_OKADA_EUR	1
PSORS1C1	31082527	31107869	31095198	6	rs1634761	HLA-C	1.50743e-47	1.67362e-63	Brain_Hypothalamus	UKB_Hypothyroidism_or_myxoedema	1
HLA-DMB	32902406	32908847	3.29056e+07	6	rs17219281	HLA-DQA2	1.82979e-47	8.11713e-50	Cells_Transformed_fibroblasts	UKB_Hyperthyroidism_aka_thyrotoxicosis	1
LTA	31539831	31542101	31540966	6	rs1634761	HLA-C	2.46913e-47	2.46913e-47	Testis	UKB_Malabsorption_or_coeliac_disease	1
C6orf25	31686371	31694491	31690431	6	rs1634761	HLA-C	3.97664e-47	2.95282e-58	Artery_Aorta	UKB_Standing_height	1
ORMDL3	38077294	38083854	38080574	17	rs9916158	GSDMA/B	4.22265e-47	5.26713e-39	Whole_Blood	UKB_Asthma	1
VWA7	31733367	31745108	3.17392e+07	6	rs1634761	HLA-C	5.63712e-47	2.47285e-59	Pancreas	UKB_Multiple_sclerosis	1
BRD2	32936437	32949282	3.29429e+07	6	rs17219281	HLA-DQA2	5.79476e-47	1.67208e-65	Brain_Putamen_basal_ganglia	UKB_Malabsorption_or_coeliac_disease	1
HLA-DRB1	32546546	32557625	3.25521e+07	6	rs17219281	HLA-DQA2	8.05369e-47	8.45483e-27	Brain_Anterior_cingulate_cortex_BA24	UKB_Asthma	1
HLA-DQA2	32709119	32714992	3.27121e+07	6	rs17219281	HLA-DQA2	9.46724e-47	7.12027e-14	Brain_Hippocampus	UKB_Hypothyroidism_or_myxoedema	1
MUC21	30951495	30957680	3.09546e+07	6	rs1634761	HLA-C	3.32366e-46	2.0587e-59	Brain_Cerebellum	UKB_Hyperthyroidism_aka_thyrotoxicosis	1
ZBTB7B	154975127	154990998	1.54983e+08	1	rs41264915	THBS3	3.9274e-46	9.8782e-42	Artery_Tibial	UKB_Basal_metabolic_rate	1
HLA-C	31236526	31239907	3.12382e+07	6	rs1634761	HLA-C	6.5582e-46	8.03618e-28	Spleen	UKB_Trunk_predicted_mass	1
TRIM39	30294256	30311506	30302881	6	rs9260038	HLA-A	9.64941e-46	6.67927e-141	Adipose_Subcutaneous	UKB_Psoriasis	1
HLA-DQB2	32723875	32731311	32727593	6	rs17219281	HLA-DQA2	1.05381e-45	3.10703e-28	Testis	IBD.EUR.Ulcerative_Colitis	1
NCR3	31556672	31560762	31558717	6	rs1634761	HLA-C	1.22421e-45	1.95139e-66	Adipose_Subcutaneous	UKB_Standing_height	1
LST1	31553901	31556686	3.15553e+07	6	rs1634761	HLA-C	1.69871e-45	2.23844e-104	Nerve_Tibial	UKB_Standing_height	1
BAG6	31606805	31620482	3.16136e+07	6	rs1634761	HLA-C	1.98499e-45	4.19934e-63	Artery_Coronary	UKB_Asthma	1
HLA-DOB	32780540	32784825	3.27827e+07	6	rs17219281	HLA-DQA2	2.14306e-45	9.57206e-29	Brain_Frontal_Cortex_BA9	RA_OKADA_ASIAN	1
HLA-DQB1	32627244	32636160	32631702	6	rs17219281	HLA-DQA2	2.21416e-45	3.78063e-34	Cells_EBV-transformed_lymphocytes	UKB_Multiple_sclerosis	1
ZPBP2	38024417	38034149	38029283	17	rs9916158	GSDMA/B	2.51836e-45	2.51836e-45	Testis	UKB_Age_asthma_diagnosed	1
HLA-C	31236526	31239907	3.12382e+07	6	rs1634761	HLA-C	2.95588e-45	1.62792e-32	Spleen	UKB_Leg_predicted_mass_right	1
AIF1	31582961	31584798	3.15839e+07	6	rs1634761	HLA-C	3.41504e-45	5.24374e-86	Brain_Nucleus_accumbens_basal_ganglia	UKB_Malabsorption_or_coeliac_disease	1
VARS	31745295	31763730	3.17545e+07	6	rs1634761	HLA-C	3.59946e-45	3.32857e-66	Vagina	IMMUNOBASE_Systemic_lupus_erythematosus_hg19	1
C6orf10	32256303	32339684	3.2298e+07	6	rs17219281	HLA-DQA2	3.80688e-45	3.80688e-45	Testis	UKB_Hyperthyroidism_aka_thyrotoxicosis	1
VARS2	30876019	30894236	3.08851e+07	6	rs1634761	HLA-C	4.0455e-45	1.00079e-44	Colon_Transverse	UKB_Basal_metabolic_rate	1
BAG6	31606805	31620482	3.16136e+07	6	rs1634761	HLA-C	5.16116e-45	6.8386e-58	Esophagus_Mucosa	UKB_Hyperthyroidism_aka_thyrotoxicosis	1
AIF1	31582961	31584798	3.15839e+07	6	rs1634761	HLA-C	7.46284e-45	1.37318e-47	Brain_Nucleus_accumbens_basal_ganglia	RA_GWASmeta2_20090505	1
HLA-DPB1	33043703	33054978	3.30493e+07	6	rs17219281	HLA-DQA2	1.181e-44	8.24728e-85	Artery_Coronary	IMMUNOBASE_Multiple_sclerosis_hg19	1
DDAH2	31694815	31698394	3.16966e+07	6	rs1634761	HLA-C	1.634e-44	1.23496e-122	Brain_Frontal_Cortex_BA9	RA_GWASmeta2_20090505	1
PRRC2A	31588497	31605548	3.1597e+07	6	rs1634761	HLA-C	3.07869e-44	2.3362e-47	Whole_Blood	UKB_Arm_predicted_mass_right	1
HLA-DRB1	32546546	32557625	3.25521e+07	6	rs17219281	HLA-DQA2	5.24777e-44	2.88459e-17	Brain_Anterior_cingulate_cortex_BA24	RA_OKADA_ASIAN	1
DDAH2	31694815	31698394	3.16966e+07	6	rs1634761	HLA-C	6.44921e-44	1.02514e-62	Thyroid	AdvancedAMD_2015	1
CCHCR1	31110216	31126015	3.11181e+07	6	rs1634761	HLA-C	7.72444e-44	2.58299e-55	Colon_Sigmoid	UKB_Standing_height	1
TRIM39	30294256	30311506	30302881	6	rs9260038	HLA-A	7.85588e-44	1.53406e-47	Adrenal_Gland	IMMUNOBASE_Systemic_lupus_erythematosus_hg19	1
VWA7	31733367	31745108	3.17392e+07	6	rs1634761	HLA-C	8.11885e-44	5.78893e-65	Thyroid	AdvancedAMD_2015	1
BRD2	32936437	32949282	3.29429e+07	6	rs17219281	HLA-DQA2	1.15605e-43	1.04901e-48	Brain_Putamen_basal_ganglia	RA_GWASmeta2_20090505	1
C6orf25	31686371	31694491	31690431	6	rs1634761	HLA-C	1.39698e-43	4.92798e-47	Esophagus_Mucosa	UKB_Malabsorption_or_coeliac_disease	1
BAG6	31606805	31620482	3.16136e+07	6	rs1634761	HLA-C	1.55005e-43	5.48229e-37	Brain_Frontal_Cortex_BA9	UKB_Ankylosing_spondylitis	1
CIB4	26804070	26864236	26834153	2	rs1275969	CIB4	2.57926e-43	1.11404e-41	Pancreas	UKB_Hypertension	1
NOTCH4	32162620	32191844	32177232	6	rs17219281	HLA-DQA2	3.70375e-43	5.96082e-57	Adrenal_Gland	UKB_Hypothyroidism_or_myxoedema	1
TAP1	32812986	32821755	3.28174e+07	6	rs17219281	HLA-DQA2	3.71026e-43	4.6753e-157	Cells_EBV-transformed_lymphocytes	RA_OKADA_TRANS_ETHNIC	1
LTB	31548302	31550299	3.15493e+07	6	rs1634761	HLA-C	3.86136e-43	1.04721e-46	Ovary	UKB_Malabsorption_or_coeliac_disease	1
SFTA2	30899130	30899952	30899541	6	rs1634761	HLA-C	5.76903e-43	9.31168e-64	Whole_Blood	IMMUNOBASE_Multiple_sclerosis_hg19	1
VARS2	30876019	30894236	3.08851e+07	6	rs1634761	HLA-C	6.04124e-43	3.34739e-101	Adrenal_Gland	RA_GWASmeta2_20090505	1
TCF19	31126319	31134936	3.11306e+07	6	rs1634761	HLA-C	7.64898e-43	1.0652e-79	Pancreas	RA_OKADA_EUR	1
MAS1L	29454474	29455738	29455106	6	rs9260038	HLA-A	9.27189e-43	4.22123e-52	Stomach	UKB_Malabsorption_or_coeliac_disease	1
PSORS1C2	31105313	31107127	31106220	6	rs1634761	HLA-C	9.62971e-43	1.07982e-92	Small_Intestine_Terminal_Ileum	RA_OKADA_EUR	1
CCHCR1	31110216	31126015	3.11181e+07	6	rs1634761	HLA-C	1.10988e-42	5.81671e-38	Esophagus_Gastroesophageal_Junction	UKB_Hyperthyroidism_aka_thyrotoxicosis	1
GPANK1	31629006	31634060	31631533	6	rs1634761	HLA-C	1.2e-42	1.37097e-145	Testis	RA_OKADA_TRANS_ETHNIC	1
MUC21	30951495	30957680	3.09546e+07	6	rs1634761	HLA-C	1.20275e-42	3.11824e-119	Uterus	IMMUNOBASE_Multiple_sclerosis_hg19	1
NFKBIL1	31514647	31526606	3.15206e+07	6	rs1634761	HLA-C	1.8695e-42	6.28344e-48	Stomach	UKB_Ankylosing_spondylitis	1
HLA-C	31236526	31239907	3.12382e+07	6	rs1634761	HLA-C	1.90419e-42	2.70244e-28	Adipose_Visceral_Omentum	UKB_Hyperthyroidism_aka_thyrotoxicosis	1
POU5F1	31132119	31148508	3.11403e+07	6	rs1634761	HLA-C	1.90963e-42	9.88796e-67	Stomach	RA_GWASmeta2_20090505	1
HLA-DRA	32407619	32412823	32410221	6	rs17219281	HLA-DQA2	3.5414e-42	1.94517e-66	Muscle_Skeletal	IMMUNOBASE_Systemic_lupus_erythematosus_hg19	1
VWA7	31733367	31745108	3.17392e+07	6	rs1634761	HLA-C	4.14358e-42	9.81925e-115	Testis	IMMUNOBASE_Multiple_sclerosis_hg19	1
HCG27	31165537	31171745	31168641	6	rs1634761	HLA-C	5.82343e-42	1.61894e-150	Brain_Cerebellar_Hemisphere	UKB_Malabsorption_or_coeliac_disease	1
LSM2	31765173	31774761	31769967	6	rs1634761	HLA-C	5.91912e-42	2.17668e-113	Whole_Blood	RA_OKADA_EUR	1
TNF	31543344	31546113	3.15447e+07	6	rs1634761	HLA-C	6.63543e-42	3.0405e-65	Thyroid	UKB_Malabsorption_or_coeliac_disease	1
DDR1	30844198	30867933	3.08561e+07	6	rs1634761	HLA-C	1.26864e-41	5.94763e-106	Whole_Blood	RA_OKADA_TRANS_ETHNIC	1
PPP1R1B	37782993	37792879	37787936	17	rs9916158	GSDMA/B	1.33373e-41	1.54447e-41	Heart_Atrial_Appendage	UKB_Age_asthma_diagnosed	1
HLA-C	31236526	31239907	3.12382e+07	6	rs1634761	HLA-C	2.39884e-41	2.21231e-28	Spleen	UKB_Leg_predicted_mass_left	1
HLA-DRB1	32546546	32557625	3.25521e+07	6	rs17219281	HLA-DQA2	2.48155e-41	3.57993e-31	Artery_Coronary	UKB_Hypothyroidism_or_myxoedema	1
TCF19	31126319	31134936	3.11306e+07	6	rs1634761	HLA-C	3.17748e-41	1.08941e-148	Esophagus_Gastroesophageal_Junction	UKB_Ankylosing_spondylitis	1
S1PR5	10623623	10628607	10626115	19	rs34536443	TYK2	3.31318e-41	8.48067e-43	Whole_Blood	GLGC_Mc_LDL	1
BAG6	31606805	31620482	3.16136e+07	6	rs1634761	HLA-C	4.12451e-41	3.51394e-34	Brain_Frontal_Cortex_BA9	UKB_Waist_circumference	1
PGAP3	37827375	37853050	3.78402e+07	17	rs9916158	GSDMA/B	4.20109e-41	9.16152e-34	Liver	UKB_Age_asthma_diagnosed	1
LST1	31553901	31556686	3.15553e+07	6	rs1634761	HLA-C	4.47605e-41	5.2526e-100	Artery_Aorta	RA_GWASmeta2_20090505	1
C6orf10	32256303	32339684	3.2298e+07	6	rs17219281	HLA-DQA2	5.29452e-41	5.29452e-41	Testis	UKB_Waist_circumference	1
PRRC2A	31588497	31605548	3.1597e+07	6	rs1634761	HLA-C	5.51943e-41	1.83068e-44	Whole_Blood	UKB_Arm_predicted_mass_left	1
C6orf47	31626075	31628549	31627312	6	rs1634761	HLA-C	6.30004e-41	7.12001e-57	Testis	RA_OKADA_TRANS_ETHNIC	1
CIB4	26804070	26864236	26834153	2	rs1275969	CIB4	7.23031e-41	8.1973e-40	Pancreas	UKB_Diastolic_blood_pressure_automated_reading	1
DDR1	30844198	30867933	3.08561e+07	6	rs1634761	HLA-C	8.89519e-41	5.34881e-96	Prostate	UKB_Standing_height	1
CLIC1	31698358	31707540	31702949	6	rs1634761	HLA-C	8.89519e-41	1.53215e-83	Adipose_Visceral_Omentum	UKB_Standing_height	1
RFTN2	198432948	198540769	1.98487e+08	2	rs150345524	SF3B1	9.43208e-41	3.63751e-37	Spleen	UKB_Impedance_of_whole_body	1
MSH5	31707725	31732622	3.17202e+07	6	rs1634761	HLA-C	1.02722e-40	3.16847e-57	Brain_Putamen_basal_ganglia	UKB_Hyperthyroidism_aka_thyrotoxicosis	1
PPP1R11	30034486	30038110	30036298	6	rs9260038	HLA-A	1.31678e-40	1.72122e-79	Brain_Cerebellum	UKB_Malabsorption_or_coeliac_disease	1
HLA-DQA2	32709119	32714992	3.27121e+07	6	rs17219281	HLA-DQA2	1.75976e-40	7.06252e-16	Brain_Cortex	UKB_Standing_height	1
PSORS1C1	31082527	31107869	31095198	6	rs1634761	HLA-C	2.01324e-40	3.26866e-45	Prostate	IMMUNOBASE_Systemic_lupus_erythematosus_hg19	1
ADAM15	155023042	155035252	155029147	1	rs41264915	THBS3	3.22867e-40	1.4303e-49	Adrenal_Gland	UKB_Impedance_of_leg_right	1
HCG27	31165537	31171745	31168641	6	rs1634761	HLA-C	3.24573e-40	5.33419e-28	Cells_EBV-transformed_lymphocytes	UKB_Multiple_sclerosis	1
MARS2	198570087	198573113	198571600	2	rs150345524	SF3B1	3.51567e-40	3.94572e-35	Esophagus_Mucosa	UKB_Impedance_of_arm_left	1
LTB	31548302	31550299	3.15493e+07	6	rs1634761	HLA-C	4.96012e-40	1.919e-52	Esophagus_Gastroesophageal_Junction	RA_GWASmeta2_20090505	1
CCDC170	151815165	151942328	1.51879e+08	6	rs76392050	MTHFD1L	5.22099e-40	3.69873e-41	Ovary	UKB_Standing_height	1
NOTCH4	32162620	32191844	32177232	6	rs17219281	HLA-DQA2	5.51891e-40	1.77552e-36	Colon_Transverse	AdvancedAMD_2015	1
HLA-DOB	32780540	32784825	3.27827e+07	6	rs17219281	HLA-DQA2	6.62888e-40	1.14268e-06	Vagina	RA_OKADA_TRANS_ETHNIC	1
CNPY4	99717236	99723134	99720185	7	rs2897075	ZKSCAN1	7.63297e-40	1.07778e-63	Brain_Cerebellum	UKB_Pulse_rate	1
LY6G5C	31644461	31651817	31648139	6	rs1634761	HLA-C	7.69655e-40	4.82975e-60	Ovary	UKB_Ankylosing_spondylitis	1
HLA-DOA	32971955	32977389	32974672	6	rs17219281	HLA-DQA2	7.77557e-40	1.36981e-161	Brain_Caudate_basal_ganglia	UKB_Malabsorption_or_coeliac_disease	1
HLA-DQA2	32709119	32714992	3.27121e+07	6	rs17219281	HLA-DQA2	9.9939e-40	1.13099e-24	Pancreas	UKB_Psoriasis	1
LSM2	31765173	31774761	31769967	6	rs1634761	HLA-C	1.09479e-39	2.20656e-85	Whole_Blood	RA_OKADA_TRANS_ETHNIC	1
LY6G6D	31683133	31685581	31684357	6	rs1634761	HLA-C	1.09598e-39	8.85564e-41	Brain_Anterior_cingulate_cortex_BA24	UKB_Standing_height	1
HLA-DMA	32916390	32936871	3.29266e+07	6	rs17219281	HLA-DQA2	1.56271e-39	6.61312e-82	Liver	UKB_Standing_height	1
HLA-DOB	32780540	32784825	3.27827e+07	6	rs17219281	HLA-DQA2	2.30307e-39	5.02587e-39	Breast_Mammary_Tissue	UKB_Psoriasis	1
APOM	31620193	31625987	31623090	6	rs1634761	HLA-C	2.46405e-39	9.24313e-58	Colon_Transverse	IMMUNOBASE_Multiple_sclerosis_hg19	1
PSORS1C2	31105313	31107127	31106220	6	rs1634761	HLA-C	2.73061e-39	2.99033e-49	Stomach	UKB_Basal_metabolic_rate	1
HLA-C	31236526	31239907	3.12382e+07	6	rs1634761	HLA-C	3.09096e-39	1.28976e-33	Heart_Left_Ventricle	UKB_Waist_circumference	1
ADAM15	155023042	155035252	155029147	1	rs41264915	THBS3	3.2922e-39	9.19171e-50	Adrenal_Gland	UKB_Impedance_of_leg_left	1
HLA-DRA	32407619	32412823	32410221	6	rs17219281	HLA-DQA2	3.36351e-39	8.94845e-58	Skin_Sun_Exposed_Lower_leg	UKB_Hyperthyroidism_aka_thyrotoxicosis	1
RFTN2	198432948	198540769	1.98487e+08	2	rs150345524	SF3B1	3.43233e-39	1.73173e-37	Spleen	UKB_Impedance_of_arm_right	1
HLA-DRA	32407619	32412823	32410221	6	rs17219281	HLA-DQA2	3.52241e-39	5.69623e-55	Thyroid	UKB_Asthma	1
RXRB	33161365	33168630	3.3165e+07	6	rs17219281	HLA-DQA2	3.55363e-39	1.28585e-48	Colon_Transverse	UKB_Malabsorption_or_coeliac_disease	1
DDR1	30844198	30867933	3.08561e+07	6	rs1634761	HLA-C	3.66633e-39	1.16664e-97	Whole_Blood	RA_OKADA_EUR	1
SLC22A4	131630136	131679899	1.31655e+08	5	rs10066378	SLC22A5	3.82084e-39	1.96672e-38	Skin_Sun_Exposed_Lower_leg	GIANT_HEIGHT	1
AIF1	31582961	31584798	3.15839e+07	6	rs1634761	HLA-C	3.85528e-39	5.54305e-43	Brain_Nucleus_accumbens_basal_ganglia	IBD.EUR.Ulcerative_Colitis	1
GPANK1	31629006	31634060	31631533	6	rs1634761	HLA-C	5.19894e-39	8.78678e-54	Artery_Aorta	UKB_Whole_body_water_mass	1
PRRC2A	31588497	31605548	3.1597e+07	6	rs1634761	HLA-C	5.29267e-39	2.69601e-47	Whole_Blood	UKB_Leg_predicted_mass_right	1
HLA-B	31321649	31324965	31323307	6	rs1634761	HLA-C	5.75902e-39	1.34418e-40	Liver	UKB_Whole_body_water_mass	1
TAP2	32781544	32806599	3.27941e+07	6	rs17219281	HLA-DQA2	5.97443e-39	1.42531e-45	Ovary	UKB_Standing_height	1
TAP2	32789610	32806557	3.27981e+07	6	rs17219281	HLA-DQA2	5.97443e-39	1.42531e-45	Ovary	UKB_Standing_height	1
TAP2	32781544	32806599	3.27941e+07	6	rs17219281	HLA-DQA2	5.97443e-39	1.42531e-45	Ovary	UKB_Standing_height	1
TAP2	32789610	32806557	3.27981e+07	6	rs17219281	HLA-DQA2	5.97443e-39	1.42531e-45	Ovary	UKB_Standing_height	1
TAP2	32781544	32806599	3.27941e+07	6	rs17219281	HLA-DQA2	5.97443e-39	1.42531e-45	Ovary	UKB_Standing_height	1
TAP2	32789610	32806557	3.27981e+07	6	rs17219281	HLA-DQA2	5.97443e-39	1.42531e-45	Ovary	UKB_Standing_height	1
TAP2	32781544	32806599	3.27941e+07	6	rs17219281	HLA-DQA2	5.97443e-39	1.42531e-45	Ovary	UKB_Standing_height	1
TAP2	32789610	32806557	3.27981e+07	6	rs17219281	HLA-DQA2	5.97443e-39	1.42531e-45	Ovary	UKB_Standing_height	1
HLA-DMB	32902406	32908847	3.29056e+07	6	rs17219281	HLA-DQA2	6.06525e-39	1.31535e-75	Testis	UKB_Standing_height	1
MARS2	198570087	198573113	198571600	2	rs150345524	SF3B1	6.13862e-39	5.04023e-34	Esophagus_Mucosa	UKB_Impedance_of_arm_right	1
MOB4	198380295	198418423	198399359	2	rs150345524	SF3B1	6.19654e-39	4.54984e-35	Adipose_Subcutaneous	UKB_Impedance_of_arm_right	1
LRRC37A2	44588877	44633016	4.46109e+07	17	rs1378358	NSF	7.17247e-39	3.08658e-35	Cells_Transformed_fibroblasts	UKB_Sitting_height	1
HLA-C	31236526	31239907	3.12382e+07	6	rs1634761	HLA-C	7.88203e-39	6.28246e-18	Spleen	RA_GWASmeta2_20090505	1
KDM4B	4969125	5153606	5.06137e+06	19	rs7251000	DPP9	9.60566e-39	8.30295e-50	Adipose_Subcutaneous	UKB_Standing_height	1
HLA-DQB1	32627244	32636160	32631702	6	rs17219281	HLA-DQA2	1.08616e-38	1.49988e-19	Cells_Transformed_fibroblasts	UKB_Rheumatoid_arthritis	1
DDR1	30844198	30867933	3.08561e+07	6	rs1634761	HLA-C	1.16932e-38	2.12503e-37	Prostate	UKB_Hyperthyroidism_aka_thyrotoxicosis	1
HCG27	31165537	31171745	31168641	6	rs1634761	HLA-C	1.1705e-38	9.76144e-33	Cells_EBV-transformed_lymphocytes	UKB_Whole_body_water_mass	1
ABHD16A	31654726	31671221	3.1663e+07	6	rs1634761	HLA-C	1.74119e-38	3.38073e-47	Cells_EBV-transformed_lymphocytes	UKB_Diabetes	1
TCF19	31126319	31134936	3.11306e+07	6	rs1634761	HLA-C	1.867e-38	2.97886e-85	Prostate	IMMUNOBASE_Multiple_sclerosis_hg19	1
HLA-B	31321649	31324965	31323307	6	rs1634761	HLA-C	1.867e-38	3.5941e-84	Adipose_Visceral_Omentum	IMMUNOBASE_Multiple_sclerosis_hg19	1
VARS2	30876019	30894236	3.08851e+07	6	rs1634761	HLA-C	1.867e-38	1.40672e-65	Cells_EBV-transformed_lymphocytes	IMMUNOBASE_Multiple_sclerosis_hg19	1
TRIM15	30130993	30140473	30135733	6	rs9260038	HLA-A	1.867e-38	9.8134e-46	Skin_Sun_Exposed_Lower_leg	IMMUNOBASE_Multiple_sclerosis_hg19	1
TRIM39	30294256	30311506	30302881	6	rs9260038	HLA-A	1.867e-38	4.17816e-43	Esophagus_Mucosa	IMMUNOBASE_Multiple_sclerosis_hg19	1
TRIM10	30119722	30128711	3.01242e+07	6	rs9260038	HLA-A	1.867e-38	1.867e-38	Skin_Sun_Exposed_Lower_leg	IMMUNOBASE_Multiple_sclerosis_hg19	1
AIF1	31582961	31584798	3.15839e+07	6	rs1634761	HLA-C	1.867e-38	1.867e-38	Testis	IMMUNOBASE_Multiple_sclerosis_hg19	1
RFTN2	198432948	198540769	1.98487e+08	2	rs150345524	SF3B1	1.94069e-38	1.29031e-36	Spleen	UKB_Impedance_of_arm_left	1
GPANK1	31629006	31634060	31631533	6	rs1634761	HLA-C	2.09999e-38	2.58597e-141	Testis	RA_OKADA_EUR	1
C6orf15	31079000	31080336	31079668	6	rs1634761	HLA-C	2.1195e-38	3.62569e-42	Esophagus_Mucosa	UKB_Malabsorption_or_coeliac_disease	1
VARS	31745295	31763730	3.17545e+07	6	rs1634761	HLA-C	2.55197e-38	8.99542e-66	Lung	RA_OKADA_EUR	1
NFKBIL1	31514647	31526606	3.15206e+07	6	rs1634761	HLA-C	2.65516e-38	2.79431e-68	Brain_Cerebellum	IMMUNOBASE_Systemic_lupus_erythematosus_hg19	1
HLA-DRB1	32546546	32557625	3.25521e+07	6	rs17219281	HLA-DQA2	2.8498e-38	5.84697e-33	Skin_Not_Sun_Exposed_Suprapubic	IBD.EUR.Ulcerative_Colitis	1
CIB4	26804070	26864236	26834153	2	rs1275969	CIB4	2.85059e-38	1.08458e-36	Pancreas	UKB_Systolic_blood_pressure_automated_reading	1
LY6G6D	31683133	31685581	31684357	6	rs1634761	HLA-C	2.97765e-38	3.64634e-37	Brain_Anterior_cingulate_cortex_BA24	UKB_Whole_body_water_mass	1
LY6G6D	31683133	31685581	31684357	6	rs1634761	HLA-C	3.70959e-38	1.84776e-37	Brain_Anterior_cingulate_cortex_BA24	UKB_Trunk_predicted_mass	1
C6orf10	32256303	32339684	3.2298e+07	6	rs17219281	HLA-DQA2	3.85887e-38	3.85887e-38	Testis	UKB_Whole_body_water_mass	1
HLA-DRA	32407619	32412823	32410221	6	rs17219281	HLA-DQA2	3.89e-38	3.64707e-92	Thyroid	RA_OKADA_TRANS_ETHNIC	1
TCF19	31126319	31134936	3.11306e+07	6	rs1634761	HLA-C	4.53295e-38	7.65275e-75	Pancreas	RA_OKADA_TRANS_ETHNIC	1
TRIM26	30152232	30181204	30166718	6	rs9260038	HLA-A	5.02461e-38	8.81718e-53	Nerve_Tibial	RA_OKADA_TRANS_ETHNIC	1
VWA7	31733367	31745108	3.17392e+07	6	rs1634761	HLA-C	5.52829e-38	4.80466e-235	Nerve_Tibial	RA_OKADA_TRANS_ETHNIC	1
MICB	31462658	31478901	3.14708e+07	6	rs1634761	HLA-C	6.71432e-38	5.10228e-45	Brain_Putamen_basal_ganglia	UKB_Hypothyroidism_or_myxoedema	1
GPANK1	31629006	31634060	31631533	6	rs1634761	HLA-C	1.53026e-37	1.81218e-51	Artery_Aorta	UKB_Trunk_predicted_mass	1
LY6G6D	31683133	31685581	31684357	6	rs1634761	HLA-C	1.95819e-37	1.76437e-63	Testis	UKB_Hypothyroidism_or_myxoedema	1
P4HA2	131527531	131631008	1.31579e+08	5	rs10066378	SLC22A5	2.06107e-37	1.27978e-35	Artery_Tibial	GIANT_HEIGHT	1
LRRC37A	44370099	44415160	4.43926e+07	17	rs1378358	NSF	2.63955e-37	3.15798e-35	Esophagus_Muscularis	UKB_Sitting_height	1
LRRC37A	44370099	44415160	4.43926e+07	17	rs3785884	MAPT	2.63955e-37	3.15798e-35	Esophagus_Muscularis	UKB_Sitting_height	1
CCHCR1	31110216	31126015	3.11181e+07	6	rs1634761	HLA-C	3.63751e-37	6.96548e-27	Cells_EBV-transformed_lymphocytes	RA_OKADA_TRANS_ETHNIC	1
SDR16C5	57212569	57233335	57222952	8	rs4737438	PENK	3.73229e-37	3.75009e-38	Testis	UKB_Standing_height	1
APOM	31620193	31625987	31623090	6	rs1634761	HLA-C	3.81719e-37	1.42579e-38	Testis	UKB_Sitting_height	1
POU5F1	31132119	31148508	3.11403e+07	6	rs1634761	HLA-C	4.81442e-37	4.56356e-64	Artery_Aorta	UKB_Basal_metabolic_rate	1
C6orf47	31626075	31628549	31627312	6	rs1634761	HLA-C	5.10002e-37	7.09037e-52	Testis	RA_OKADA_EUR	1
HLA-B	31321649	31324965	31323307	6	rs1634761	HLA-C	5.39236e-37	6.33046e-43	Spleen	GIANT_HEIGHT	1
PRRC2A	31588497	31605548	3.1597e+07	6	rs1634761	HLA-C	5.46985e-37	2.59618e-46	Whole_Blood	UKB_Leg_predicted_mass_left	1
PSMB9	32811913	32827362	3.28196e+07	6	rs17219281	HLA-DQA2	6.10481e-37	3.53935e-24	Ovary	UKB_Standing_height	1
ABHD16A	31654726	31671221	3.1663e+07	6	rs1634761	HLA-C	6.46348e-37	1.98017e-66	Cells_EBV-transformed_lymphocytes	UKB_Rheumatoid_arthritis	1
MOB4	198380295	198418423	198399359	2	rs150345524	SF3B1	7.20671e-37	3.8338e-34	Adipose_Subcutaneous	UKB_Impedance_of_arm_left	1
TRIM31	30070674	30080883	3.00758e+07	6	rs9260038	HLA-A	1.08072e-36	1.03476e-40	Testis	RA_OKADA_TRANS_ETHNIC	1
HCG27	31165537	31171745	31168641	6	rs1634761	HLA-C	1.1048e-36	7.84828e-30	Cells_EBV-transformed_lymphocytes	UKB_Trunk_predicted_mass	1
DDX39B	31497996	31510225	3.15041e+07	6	rs1634761	HLA-C	1.2681e-36	2.76188e-49	Brain_Anterior_cingulate_cortex_BA24	RA_OKADA_TRANS_ETHNIC	1
MICB	31462658	31478901	3.14708e+07	6	rs1634761	HLA-C	1.34894e-36	2.15618e-50	Muscle_Skeletal	UKB_Standing_height	1
AZGP1	99564343	99573780	9.95691e+07	7	rs2897075	ZKSCAN1	1.51244e-36	3.27381e-58	Heart_Left_Ventricle	UKB_Pulse_rate	1
CCHCR1	31110216	31126015	3.11181e+07	6	rs1634761	HLA-C	1.95841e-36	1.02114e-39	Thyroid	UKB_Hypothyroidism_or_myxoedema	1
MARS2	198570087	198573113	198571600	2	rs150345524	SF3B1	2.60221e-36	2.07013e-33	Esophagus_Mucosa	UKB_Impedance_of_whole_body	1
DDR1	30844198	30867933	3.08561e+07	6	rs1634761	HLA-C	2.64393e-36	6.40198e-77	Whole_Blood	RA_GWASmeta2_20090505	1
WNT3	44839872	44910520	44875196	17	rs1378358	NSF	2.68633e-36	3.65869e-33	Artery_Coronary	UKB_Sitting_height	1
LY6G6C	31686425	31689622	3.1688e+07	6	rs1634761	HLA-C	3.73405e-36	7.04402e-37	Adrenal_Gland	UKB_Ankylosing_spondylitis	1
HCG27	31165537	31171745	31168641	6	rs1634761	HLA-C	3.87324e-36	4.86548e-115	Brain_Cerebellum	UKB_Ankylosing_spondylitis	1
MAPT	43971748	44105700	44038724	17	rs3785884	MAPT	4.24579e-36	1.58297e-35	Esophagus_Mucosa	UKB_Sitting_height	1
MUC3A	100547187	100611118	1.00579e+08	7	rs11766643	TFR2	4.26633e-36	4.93984e-46	Liver	UKB_Pulse_rate	1
MUC3A	100547257	100550424	1.00549e+08	7	rs11766643	TFR2	4.26633e-36	4.93984e-46	Liver	UKB_Pulse_rate	1
MUC3A	100547187	100611118	1.00579e+08	7	rs11766643	TFR2	4.26633e-36	4.93984e-46	Liver	UKB_Pulse_rate	1
MUC3A	100547257	100550424	1.00549e+08	7	rs11766643	TFR2	4.26633e-36	4.93984e-46	Liver	UKB_Pulse_rate	1
MUC3A	100547187	100611118	1.00579e+08	7	rs11766643	TFR2	4.26633e-36	4.93984e-46	Liver	UKB_Pulse_rate	1
MUC3A	100547257	100550424	1.00549e+08	7	rs11766643	TFR2	4.26633e-36	4.93984e-46	Liver	UKB_Pulse_rate	1
MUC3A	100547187	100611118	1.00579e+08	7	rs11766643	TFR2	4.26633e-36	4.93984e-46	Liver	UKB_Pulse_rate	1
MUC3A	100547257	100550424	1.00549e+08	7	rs11766643	TFR2	4.26633e-36	4.93984e-46	Liver	UKB_Pulse_rate	1
SLC44A2	10713133	10755235	10734184	19	rs34536443	TYK2	4.34198e-36	1.38917e-42	Heart_Atrial_Appendage	UKB_Standing_height	1
HLA-DRB5	32485120	32498064	32491592	6	rs17219281	HLA-DQA2	4.89748e-36	9.74113e-22	Pituitary	UKB_Hypothyroidism_or_myxoedema	1
HSPE1	198364718	198368181	1.98366e+08	2	rs150345524	SF3B1	4.94285e-36	3.98896e-35	Pancreas	UKB_Impedance_of_arm_right	1
TCF19	31126319	31134936	3.11306e+07	6	rs1634761	HLA-C	4.94449e-36	6.82801e-60	Pancreas	UKB_Basal_metabolic_rate	1
ZBTB7B	154975127	154990998	1.54983e+08	1	rs41264915	THBS3	5.3955e-36	2.55565e-35	Artery_Tibial	UKB_Leg_predicted_mass_right	1
APOM	31620193	31625987	31623090	6	rs1634761	HLA-C	5.51767e-36	1.01796e-52	Lung	UKB_Multiple_sclerosis	1
HSPE1	198364718	198368181	1.98366e+08	2	rs150345524	SF3B1	6.17459e-36	1.84931e-35	Pancreas	UKB_Impedance_of_whole_body	1
ADAM15	155023042	155035252	155029147	1	rs41264915	THBS3	7.92175e-36	2.44657e-47	Skin_Sun_Exposed_Lower_leg	UKB_Impedance_of_whole_body	1
TRIM26	30152232	30181204	30166718	6	rs9260038	HLA-A	8.30318e-36	3.13087e-51	Testis	IMMUNOBASE_Systemic_lupus_erythematosus_hg19	1
GTF2H4	30875961	30881883	30878922	6	rs1634761	HLA-C	8.32985e-36	7.04544e-60	Brain_Hypothalamus	IMMUNOBASE_Systemic_lupus_erythematosus_hg19	1
CCHCR1	31110216	31126015	3.11181e+07	6	rs1634761	HLA-C	9.12394e-36	7.69174e-41	Artery_Aorta	UKB_Basal_metabolic_rate	1
HSPE1	198364718	198368181	1.98366e+08	2	rs150345524	SF3B1	9.70849e-36	6.08113e-35	Pancreas	UKB_Impedance_of_arm_left	1
HLA-DQA2	32709119	32714992	3.27121e+07	6	rs17219281	HLA-DQA2	9.8931e-36	4.36454e-27	Brain_Cerebellar_Hemisphere	UKB_Diabetes	1
APOM	31620193	31625987	31623090	6	rs1634761	HLA-C	1.20312e-35	2.40988e-103	Stomach	UKB_Psoriasis	1
APOM	31620193	31625987	31623090	6	rs1634761	HLA-C	1.30097e-35	3.93561e-48	Lung	IBD.EUR.Ulcerative_Colitis	1
VARS2	30876019	30894236	3.08851e+07	6	rs1634761	HLA-C	1.75305e-35	1.72474e-86	Brain_Hippocampus	UKB_Hypothyroidism_or_myxoedema	1
HLA-DQA2	32709119	32714992	3.27121e+07	6	rs17219281	HLA-DQA2	1.78847e-35	1.56002e-16	Brain_Cortex	UKB_Whole_body_water_mass	1
CCDC171	15552895	16061661	15807278	9	rs79611697	CCDC171	2.04983e-35	1.10474e-23	Brain_Cerebellar_Hemisphere	UKB_Body_fat_percentage	1
APOM	31620193	31625987	31623090	6	rs1634761	HLA-C	2.46596e-35	2.341e-75	Lung	UKB_Asthma	1
NCR3	31556672	31560762	31558717	6	rs1634761	HLA-C	2.48139e-35	3.52112e-42	Brain_Frontal_Cortex_BA9	UKB_Hypothyroidism_or_myxoedema	1
HLA-B	31321649	31324965	31323307	6	rs1634761	HLA-C	2.71902e-35	4.92504e-34	Liver	UKB_Trunk_predicted_mass	1
AIF1	31582961	31584798	3.15839e+07	6	rs1634761	HLA-C	3.92267e-35	2.59006e-35	Brain_Nucleus_accumbens_basal_ganglia	UKB_Standing_height	1
TRIM31	30070674	30080883	3.00758e+07	6	rs9260038	HLA-A	4.42721e-35	1.27818e-54	Pancreas	IMMUNOBASE_Systemic_lupus_erythematosus_hg19	1
TRIM26	30152232	30181204	30166718	6	rs9260038	HLA-A	4.83258e-35	8.1425e-50	Adipose_Visceral_Omentum	RA_OKADA_EUR	1
TAP1	32812986	32821755	3.28174e+07	6	rs17219281	HLA-DQA2	5.1066e-35	1.35162e-80	Cells_EBV-transformed_lymphocytes	RA_GWASmeta2_20090505	1
VARS	31745295	31763730	3.17545e+07	6	rs1634761	HLA-C	5.12688e-35	3.68119e-63	Lung	RA_OKADA_TRANS_ETHNIC	1
HLA-DQB2	32723875	32731311	32727593	6	rs17219281	HLA-DQA2	5.16014e-35	4.89815e-27	Pancreas	UKB_Age_diabetes_diagnosed	1
HLA-DQA1	32595956	32614839	3.26054e+07	6	rs17219281	HLA-DQA2	5.22224e-35	2.68175e-16	Colon_Transverse	AdvancedAMD_2015	1
LY6G5C	31644461	31651817	31648139	6	rs1634761	HLA-C	6.1088e-35	9.24178e-56	Artery_Aorta	UKB_Hyperthyroidism_aka_thyrotoxicosis	1
HLA-DRB5	32485120	32498064	32491592	6	rs17219281	HLA-DQA2	6.15405e-35	5.11985e-17	Brain_Cerebellar_Hemisphere	UKB_Standing_height	1
HSD17B8	33172419	33174608	3.31735e+07	6	rs17219281	HLA-DQA2	6.34215e-35	3.94793e-87	Brain_Cerebellum	RA_OKADA_TRANS_ETHNIC	1
RPS20	56979854	56987069	5.69835e+07	8	rs4737438	PENK	6.37453e-35	5.11965e-45	Skin_Not_Sun_Exposed_Suprapubic	UKB_Standing_height	1
AIF1	31582961	31584798	3.15839e+07	6	rs1634761	HLA-C	6.63348e-35	6.29987e-35	Brain_Nucleus_accumbens_basal_ganglia	UKB_Multiple_sclerosis	1
HLA-F	29690552	29706305	2.96984e+07	6	rs9260038	HLA-A	8.02154e-35	2.37569e-32	Ovary	RA_OKADA_EUR	1
PPP1R1B	37782993	37792879	37787936	17	rs9916158	GSDMA/B	8.52158e-35	6.07526e-32	Heart_Atrial_Appendage	UKB_Asthma	1
NFKBIL1	31514647	31526606	3.15206e+07	6	rs1634761	HLA-C	8.77797e-35	4.25939e-74	Muscle_Skeletal	RA_OKADA_EUR	1
CSNK2B	31633013	31638120	3.16356e+07	6	rs1634761	HLA-C	8.93898e-35	1.60425e-47	Spleen	UKB_Asthma	1
NFKBIL1	31514647	31526606	3.15206e+07	6	rs1634761	HLA-C	9.08326e-35	1.69183e-48	Prostate	UKB_Hypothyroidism_or_myxoedema	1
HLA-C	31236526	31239907	3.12382e+07	6	rs1634761	HLA-C	9.36692e-35	2.82337e-15	Ovary	UKB_Ankylosing_spondylitis	1
ABHD16A	31654726	31671221	3.1663e+07	6	rs1634761	HLA-C	1.01777e-34	1.32981e-42	Cells_EBV-transformed_lymphocytes	UKB_Type_1_diabetes	1
LTB	31548302	31550299	3.15493e+07	6	rs1634761	HLA-C	1.09869e-34	1.45644e-42	Ovary	UKB_Hypothyroidism_or_myxoedema	1
VARS2	30876019	30894236	3.08851e+07	6	rs1634761	HLA-C	1.62371e-34	1.87064e-41	Artery_Coronary	UKB_Whole_body_water_mass	1
HCG27	31165537	31171745	31168641	6	rs1634761	HLA-C	1.81743e-34	6.27626e-41	Pituitary	UKB_Basal_metabolic_rate	1
VWA7	31733367	31745108	3.17392e+07	6	rs1634761	HLA-C	1.92473e-34	1.80715e-82	Pancreas	UKB_Standing_height	1
TNF	31543344	31546113	3.15447e+07	6	rs1634761	HLA-C	2.06322e-34	1.08329e-34	Brain_Nucleus_accumbens_basal_ganglia	UKB_Rheumatoid_arthritis	1
HLA-DOB	32780540	32784825	3.27827e+07	6	rs17219281	HLA-DQA2	2.07492e-34	1.26767e-92	Adipose_Subcutaneous	IMMUNOBASE_Multiple_sclerosis_hg19	1
HLA-C	31236526	31239907	3.12382e+07	6	rs1634761	HLA-C	2.2865e-34	2.60057e-28	Spleen	UKB_Diastolic_blood_pressure_automated_reading	1
S1PR2	10334520	10341948	10338234	19	rs34536443	TYK2	2.72214e-34	3.02751e-35	Artery_Aorta	GERA_DYSLIPID	1
GPANK1	31629006	31634060	31631533	6	rs1634761	HLA-C	3.099e-34	1.49355e-56	Small_Intestine_Terminal_Ileum	UKB_Multiple_sclerosis	1
PSORS1C1	31082527	31107869	31095198	6	rs1634761	HLA-C	3.17331e-34	1.26403e-36	Stomach	UKB_Basal_metabolic_rate	1
MUC22	30978251	31003179	30990715	6	rs1634761	HLA-C	4.79592e-34	4.79592e-34	Esophagus_Mucosa	UKB_Hypothyroidism_or_myxoedema	1
C6orf15	31079000	31080336	31079668	6	rs1634761	HLA-C	4.90909e-34	7.25092e-57	Esophagus_Mucosa	RA_GWASmeta2_20090505	1
NOTCH4	32162620	32191844	32177232	6	rs17219281	HLA-DQA2	4.94729e-34	8.93251e-36	Adipose_Visceral_Omentum	UKB_Sitting_height	1
MSH5	31707725	31732622	3.17202e+07	6	rs1634761	HLA-C	5.93372e-34	6.999e-57	Skin_Sun_Exposed_Lower_leg	AdvancedAMD_2015	1
C6orf25	31686371	31694491	31690431	6	rs1634761	HLA-C	6.84475e-34	2.31726e-43	Muscle_Skeletal	UKB_Multiple_sclerosis	1
ZBTB7B	154975127	154990998	1.54983e+08	1	rs41264915	THBS3	8.11812e-34	2.43576e-39	Skin_Sun_Exposed_Lower_leg	UKB_Impedance_of_arm_right	1
GPANK1	31629006	31634060	31631533	6	rs1634761	HLA-C	8.724e-34	5.00066e-118	Cells_Transformed_fibroblasts	UKB_Psoriasis	1
MUC21	30951495	30957680	3.09546e+07	6	rs1634761	HLA-C	9.24838e-34	4.32193e-42	Brain_Cerebellum	UKB_Basal_metabolic_rate	1
PDE4A	10527449	10580305	10553877	19	rs34536443	TYK2	9.38496e-34	1.74682e-42	Esophagus_Mucosa	GLGC_Mc_LDL	1
CCDC171	15552895	16061661	15807278	9	rs79611697	CCDC171	9.70857e-34	2.90594e-23	Brain_Cerebellar_Hemisphere	UKB_Leg_fat_percentage_right	1
VARS2	30876019	30894236	3.08851e+07	6	rs1634761	HLA-C	1.0364e-33	4.56506e-58	Colon_Sigmoid	UKB_Hyperthyroidism_aka_thyrotoxicosis	1
LY6G6C	31686425	31689622	3.1688e+07	6	rs1634761	HLA-C	1.06792e-33	3.38346e-78	Testis	UKB_Standing_height	1
C6orf10	32256303	32339684	3.2298e+07	6	rs17219281	HLA-DQA2	1.17228e-33	1.17228e-33	Testis	RA_OKADA_EUR	1
POU5F1	31132119	31148508	3.11403e+07	6	rs1634761	HLA-C	1.37326e-33	3.10459e-29	Spleen	UKB_Hypothyroidism_or_myxoedema	1
C6orf10	32256303	32339684	3.2298e+07	6	rs17219281	HLA-DQA2	1.43368e-33	1.43368e-33	Testis	RA_OKADA_TRANS_ETHNIC	1
MSH5	31707725	31732622	3.17202e+07	6	rs1634761	HLA-C	1.55627e-33	4.93976e-117	Brain_Putamen_basal_ganglia	RA_OKADA_EUR	1
ZPBP2	38024417	38034149	38029283	17	rs9916158	GSDMA/B	1.62316e-33	1.62316e-33	Testis	UKB_Asthma	1
CCDC171	15552895	16061661	15807278	9	rs79611697	CCDC171	1.67438e-33	1.80564e-23	Brain_Cerebellar_Hemisphere	UKB_Leg_fat_percentage_left	1
C6orf10	32256303	32339684	3.2298e+07	6	rs17219281	HLA-DQA2	1.95365e-33	1.95365e-33	Testis	UKB_Trunk_predicted_mass	1
PSORS1C1	31082527	31107869	31095198	6	rs1634761	HLA-C	2.07407e-33	2.63662e-44	Brain_Cortex	RA_GWASmeta2_20090505	1
RPS20	56979854	56987069	5.69835e+07	8	rs4737438	PENK	2.51165e-33	1.04935e-34	Skin_Not_Sun_Exposed_Suprapubic	UKB_Trunk_predicted_mass	1
HLA-DRA	32407619	32412823	32410221	6	rs17219281	HLA-DQA2	2.78092e-33	9.39352e-50	Lung	UKB_Multiple_sclerosis	1
MOB4	198380295	198418423	198399359	2	rs150345524	SF3B1	2.86548e-33	5.70789e-29	Adipose_Subcutaneous	UKB_Impedance_of_whole_body	1
ABHD16A	31654726	31671221	3.1663e+07	6	rs1634761	HLA-C	2.87648e-33	9.93156e-112	Brain_Frontal_Cortex_BA9	UKB_Psoriasis	1
CRHR1	43699267	43913194	4.38062e+07	17	rs3785884	MAPT	3.20691e-33	4.07933e-34	Adipose_Subcutaneous	UKB_Sitting_height	1
HLA-DQB2	32723875	32731311	32727593	6	rs17219281	HLA-DQA2	3.42849e-33	5.6853e-25	Pancreas	UKB_Diabetes	1
SLC22A5	131705444	131731306	131718375	5	rs10066378	SLC22A5	3.58377e-33	5.67217e-41	Lung	GIANT_HEIGHT	1
ADAM15	155023042	155035252	155029147	1	rs41264915	THBS3	4.37543e-33	1.82964e-39	Adrenal_Gland	UKB_Basal_metabolic_rate	1
ZBTB7B	154975127	154990998	1.54983e+08	1	rs41264915	THBS3	4.9365e-33	2.06482e-35	Artery_Tibial	UKB_Whole_body_water_mass	1
LY6G6F	31674640	31685581	3.16801e+07	6	rs1634761	HLA-C	5.49917e-33	1.51214e-41	Thyroid	UKB_Ankylosing_spondylitis	1
NOTCH4	32162620	32191844	32177232	6	rs17219281	HLA-DQA2	5.83823e-33	7.95251e-133	Artery_Aorta	RA_GWASmeta2_20090505	1
CLIC1	31698358	31707540	31702949	6	rs1634761	HLA-C	6.54468e-33	4.00536e-49	Liver	UKB_Basal_metabolic_rate	1
EFNA1	155099936	155107333	1.55104e+08	1	rs41264915	THBS3	7.32559e-33	4.04587e-34	Brain_Putamen_basal_ganglia	UKB_Arm_predicted_mass_left	1
ZBTB7B	154975127	154990998	1.54983e+08	1	rs41264915	THBS3	7.46781e-33	5.85954e-34	Artery_Tibial	UKB_Leg_predicted_mass_left	1
NOTCH4	32162620	32191844	32177232	6	rs17219281	HLA-DQA2	8.20975e-33	1.74068e-77	Artery_Aorta	IMMUNOBASE_Multiple_sclerosis_hg19	1
RPS20	56979854	56987069	5.69835e+07	8	rs4737438	PENK	9.63667e-33	1.32795e-34	Skin_Not_Sun_Exposed_Suprapubic	UKB_Whole_body_water_mass	1
NOTCH4	32162620	32191844	32177232	6	rs17219281	HLA-DQA2	9.69074e-33	2.20267e-65	Breast_Mammary_Tissue	RA_OKADA_ASIAN	1
PRRC2A	31588497	31605548	3.1597e+07	6	rs1634761	HLA-C	9.94365e-33	8.41429e-35	Whole_Blood	UKB_Basal_metabolic_rate	1
LSM2	31765173	31774761	31769967	6	rs1634761	HLA-C	1.051e-32	2.5552e-49	Colon_Transverse	IMMUNOBASE_Multiple_sclerosis_hg19	1
CSNK2B	31633013	31638120	3.16356e+07	6	rs1634761	HLA-C	1.051e-32	6.73504e-44	Esophagus_Mucosa	IMMUNOBASE_Multiple_sclerosis_hg19	1
NFKBIL1	31514647	31526606	3.15206e+07	6	rs1634761	HLA-C	1.051e-32	2.00473e-39	Stomach	IMMUNOBASE_Multiple_sclerosis_hg19	1
MSH5	31707725	31732622	3.17202e+07	6	rs1634761	HLA-C	1.051e-32	3.75849e-35	Pancreas	IMMUNOBASE_Multiple_sclerosis_hg19	1
HLA-DMB	32902406	32908847	3.29056e+07	6	rs17219281	HLA-DQA2	1.06368e-32	9.47268e-158	Artery_Aorta	RA_OKADA_TRANS_ETHNIC	1
TNF	31543344	31546113	3.15447e+07	6	rs1634761	HLA-C	1.27584e-32	1.43132e-39	Brain_Nucleus_accumbens_basal_ganglia	UKB_Multiple_sclerosis	1
MPND	4343524	4360083	4.3518e+06	19	rs7251000	DPP9	1.31805e-32	2.40521e-50	Pituitary	UKB_Standing_height	1
HLA-DQA1	32595956	32614839	3.26054e+07	6	rs17219281	HLA-DQA2	1.32581e-32	4.17394e-132	Brain_Cortex	RA_OKADA_ASIAN	1
MAPRE3	27193480	27250064	27221772	2	rs1275969	CIB4	1.35335e-32	2.12934e-36	Cells_Transformed_fibroblasts	MAGIC_Scott_et_al_FG	1
TCF19	31126319	31134936	3.11306e+07	6	rs1634761	HLA-C	1.7e-32	1.85089e-37	Brain_Cortex	GIANT_HEIGHT	1
HLA-DQB1	32627244	32636160	32631702	6	rs17219281	HLA-DQA2	1.75011e-32	9.51529e-15	Cells_Transformed_fibroblasts	UKB_Standing_height	1
CSNK2B	31633013	31638120	3.16356e+07	6	rs1634761	HLA-C	1.88644e-32	1.45132e-73	Spleen	UKB_Psoriasis	1
LY6G6D	31683133	31685581	31684357	6	rs1634761	HLA-C	1.94936e-32	1.44031e-30	Brain_Anterior_cingulate_cortex_BA24	UKB_Arm_predicted_mass_right	1
LST1	31553901	31556686	3.15553e+07	6	rs1634761	HLA-C	2.08214e-32	3.22638e-56	Artery_Tibial	RA_OKADA_ASIAN	1
TAP1	32812986	32821755	3.28174e+07	6	rs17219281	HLA-DQA2	2.30296e-32	6.88946e-76	Stomach	UKB_Hypothyroidism_or_myxoedema	1
MICB	31462658	31478901	3.14708e+07	6	rs1634761	HLA-C	2.35361e-32	1.10161e-24	Spleen	UKB_Asthma	1
HLA-DQB2	32723875	32731311	32727593	6	rs17219281	HLA-DQA2	2.36575e-32	3.16698e-78	Lung	IMMUNOBASE_Systemic_lupus_erythematosus_hg19	1
BAG6	31606805	31620482	3.16136e+07	6	rs1634761	HLA-C	2.60596e-32	2.59636e-75	Nerve_Tibial	UKB_Psoriasis	1
VWA7	31733367	31745108	3.17392e+07	6	rs1634761	HLA-C	2.73943e-32	5.63452e-72	Pancreas	UKB_Hypothyroidism_or_myxoedema	1
HLA-DMA	32916390	32936871	3.29266e+07	6	rs17219281	HLA-DQA2	2.75971e-32	2.30936e-46	Skin_Sun_Exposed_Lower_leg	UKB_Basal_metabolic_rate	1
PGAP3	37827375	37853050	3.78402e+07	17	rs9916158	GSDMA/B	2.92213e-32	1.15752e-23	Esophagus_Muscularis	UKB_Asthma	1
SLC39A7	33168222	33172216	33170219	6	rs17219281	HLA-DQA2	2.93773e-32	4.56496e-64	Liver	UKB_Malabsorption_or_coeliac_disease	1
CCDC171	15552895	16061661	15807278	9	rs79611697	CCDC171	3.01677e-32	9.89358e-21	Brain_Cerebellar_Hemisphere	UKB_Trunk_fat_percentage	1
EFNA1	155099936	155107333	1.55104e+08	1	rs41264915	THBS3	3.32021e-32	1.53207e-30	Brain_Putamen_basal_ganglia	UKB_Arm_predicted_mass_right	1
LY6G5C	31644461	31651817	31648139	6	rs1634761	HLA-C	3.64505e-32	1.55707e-39	Adipose_Subcutaneous	UKB_Rheumatoid_arthritis	1
AIF1	31582961	31584798	3.15839e+07	6	rs1634761	HLA-C	3.74334e-32	8.24458e-43	Brain_Nucleus_accumbens_basal_ganglia	UKB_Hyperthyroidism_aka_thyrotoxicosis	1
CSNK2B	31633013	31638120	3.16356e+07	6	rs1634761	HLA-C	4.0647e-32	5.21534e-41	Stomach	UKB_Trunk_predicted_mass	1
CLIC1	31698358	31707540	31702949	6	rs1634761	HLA-C	4.45784e-32	6.25714e-52	Liver	UKB_Hypothyroidism_or_myxoedema	1
HCG27	31165537	31171745	31168641	6	rs1634761	HLA-C	4.54433e-32	9.784e-47	Stomach	RA_GWASmeta2_20090505	1
HLA-DRA	32407619	32412823	32410221	6	rs17219281	HLA-DQA2	5.16409e-32	2.98202e-49	Whole_Blood	UKB_Standing_height	1
NOTCH4	32162620	32191844	32177232	6	rs17219281	HLA-DQA2	5.35654e-32	2.93944e-47	Adrenal_Gland	UKB_Asthma	1
LY6G5C	31644461	31651817	31648139	6	rs1634761	HLA-C	5.41222e-32	9.20558e-79	Adipose_Subcutaneous	RA_GWASmeta2_20090505	1
MUC21	30951495	30957680	3.09546e+07	6	rs1634761	HLA-C	5.4844e-32	9.42755e-28	Brain_Cerebellum	UKB_Sitting_height	1
HLA-DPA1	33032346	33048552	33040449	6	rs17219281	HLA-DQA2	5.99535e-32	7.58753e-47	Cells_Transformed_fibroblasts	UKB_Hypothyroidism_or_myxoedema	1
TRIM39	30294256	30311506	30302881	6	rs9260038	HLA-A	7.42838e-32	1.69592e-49	Adrenal_Gland	UKB_Hyperthyroidism_aka_thyrotoxicosis	1
COL11A2	33130458	33160276	33145367	6	rs17219281	HLA-DQA2	7.60674e-32	7.98729e-43	Vagina	UKB_Hyperthyroidism_aka_thyrotoxicosis	1
CSNK2B	31633013	31638120	3.16356e+07	6	rs1634761	HLA-C	8.68587e-32	2.09409e-42	Stomach	UKB_Whole_body_water_mass	1
ARL17A	44594068	44657088	44625578	17	rs1378358	NSF	8.71123e-32	1.05865e-29	Uterus	UKB_Sitting_height	1
NFKBIL1	31514647	31526606	3.15206e+07	6	rs1634761	HLA-C	9.92894e-32	2.8225e-40	Muscle_Skeletal	RA_OKADA_TRANS_ETHNIC	1
HLA-DOB	32780540	32784825	3.27827e+07	6	rs17219281	HLA-DQA2	1.051e-31	2.35829e-28	Artery_Aorta	IMMUNOBASE_Systemic_lupus_erythematosus_hg19	1
TAP2	32781544	32806599	3.27941e+07	6	rs17219281	HLA-DQA2	1.05735e-31	1.96972e-41	Lung	RA_OKADA_ASIAN	1
TAP2	32789610	32806557	3.27981e+07	6	rs17219281	HLA-DQA2	1.05735e-31	1.96972e-41	Lung	RA_OKADA_ASIAN	1
TAP2	32781544	32806599	3.27941e+07	6	rs17219281	HLA-DQA2	1.05735e-31	1.96972e-41	Lung	RA_OKADA_ASIAN	1
TAP2	32789610	32806557	3.27981e+07	6	rs17219281	HLA-DQA2	1.05735e-31	1.96972e-41	Lung	RA_OKADA_ASIAN	1
TAP2	32781544	32806599	3.27941e+07	6	rs17219281	HLA-DQA2	1.05735e-31	1.96972e-41	Lung	RA_OKADA_ASIAN	1
TAP2	32789610	32806557	3.27981e+07	6	rs17219281	HLA-DQA2	1.05735e-31	1.96972e-41	Lung	RA_OKADA_ASIAN	1
TAP2	32781544	32806599	3.27941e+07	6	rs17219281	HLA-DQA2	1.05735e-31	1.96972e-41	Lung	RA_OKADA_ASIAN	1
TAP2	32789610	32806557	3.27981e+07	6	rs17219281	HLA-DQA2	1.05735e-31	1.96972e-41	Lung	RA_OKADA_ASIAN	1
HLA-DQB2	32723875	32731311	32727593	6	rs17219281	HLA-DQA2	1.0858e-31	9.32912e-19	Testis	IBD.EUR.Inflammatory_Bowel_Disease	1
LST1	31553901	31556686	3.15553e+07	6	rs1634761	HLA-C	1.24395e-31	6.95234e-60	Cells_EBV-transformed_lymphocytes	IMMUNOBASE_Systemic_lupus_erythematosus_hg19	1
HLA-DPB1	33043703	33054978	3.30493e+07	6	rs17219281	HLA-DQA2	1.24703e-31	6.92361e-23	Brain_Cerebellum	RA_GWASmeta2_20090505	1
HLA-DQA2	32709119	32714992	3.27121e+07	6	rs17219281	HLA-DQA2	1.35489e-31	6.45567e-24	Vagina	UKB_Multiple_sclerosis	1
HLA-DQB1	32627244	32636160	32631702	6	rs17219281	HLA-DQA2	1.37877e-31	6.50577e-24	Small_Intestine_Terminal_Ileum	UKB_Diabetes	1
VARS2	30876019	30894236	3.08851e+07	6	rs1634761	HLA-C	1.44217e-31	1.04091e-37	Artery_Tibial	GIANT_HEIGHT	1
DDX39B	31497996	31510225	3.15041e+07	6	rs1634761	HLA-C	1.49082e-31	1.47209e-78	Brain_Cerebellum	UKB_Standing_height	1
SLC22A4	131630136	131679899	1.31655e+08	5	rs10066378	SLC22A5	1.73024e-31	1.4977e-32	Skin_Sun_Exposed_Lower_leg	UKB_Basal_metabolic_rate	1
VARS2	30876019	30894236	3.08851e+07	6	rs1634761	HLA-C	1.9889e-31	6.28849e-85	Skin_Sun_Exposed_Lower_leg	UKB_Ankylosing_spondylitis	1
EFNA1	155099936	155107333	1.55104e+08	1	rs41264915	THBS3	1.99918e-31	3.4393e-36	Brain_Putamen_basal_ganglia	UKB_Trunk_predicted_mass	1
PSORS1C1	31082527	31107869	31095198	6	rs1634761	HLA-C	2.0048e-31	6.42661e-46	Brain_Cortex	RA_OKADA_TRANS_ETHNIC	1
CHMP1A	89710839	89724253	89717546	16	rs117169628	SLC22A31	2.08765e-31	1.25845e-51	Artery_Tibial	UKB_Standing_height	1
DDR1	30844198	30867933	3.08561e+07	6	rs1634761	HLA-C	2.66249e-31	8.53617e-38	Stomach	IMMUNOBASE_Multiple_sclerosis_hg19	1
CSNK2B	31633013	31638120	3.16356e+07	6	rs1634761	HLA-C	2.89052e-31	1.48401e-50	Brain_Nucleus_accumbens_basal_ganglia	UKB_Basal_metabolic_rate	1
CCDC171	15552895	16061661	15807278	9	rs79611697	CCDC171	3.32125e-31	1.74505e-21	Brain_Cerebellar_Hemisphere	UKB_Arm_fat_percentage_left	1
VARS2	30876019	30894236	3.08851e+07	6	rs1634761	HLA-C	5.79873e-31	3.69839e-37	Artery_Coronary	UKB_Leg_predicted_mass_right	1
HLA-DMA	32916390	32936871	3.29266e+07	6	rs17219281	HLA-DQA2	6.5364e-31	8.47687e-27	Skin_Sun_Exposed_Lower_leg	UKB_Sitting_height	1
GPANK1	31629006	31634060	31631533	6	rs1634761	HLA-C	6.58906e-31	1.25418e-36	Adipose_Visceral_Omentum	UKB_Sitting_height	1
CCHCR1	31110216	31126015	3.11181e+07	6	rs1634761	HLA-C	6.59849e-31	2.82309e-35	Cells_EBV-transformed_lymphocytes	RA_OKADA_EUR	1
HLA-DQB1	32627244	32636160	32631702	6	rs17219281	HLA-DQA2	7.19831e-31	3.08032e-22	Small_Intestine_Terminal_Ileum	UKB_Age_diabetes_diagnosed	1
VARS	31745295	31763730	3.17545e+07	6	rs1634761	HLA-C	7.98505e-31	8.5842e-30	Lung	AdvancedAMD_2015	1
HLA-DRB5	32485120	32498064	32491592	6	rs17219281	HLA-DQA2	8.0583e-31	1.76341e-09	Cells_Transformed_fibroblasts	IBD.EUR.Ulcerative_Colitis	1
APOM	31620193	31625987	31623090	6	rs1634761	HLA-C	8.47465e-31	8.36145e-56	Prostate	UKB_Hypothyroidism_or_myxoedema	1
VARS2	30876019	30894236	3.08851e+07	6	rs1634761	HLA-C	8.5138e-31	1.4841e-36	Artery_Coronary	UKB_Trunk_predicted_mass	1
FUBP1	78409740	78444794	78427267	1	rs7515509	AK5	8.84435e-31	7.07639e-32	Artery_Tibial	UKB_Weight	1
HLA-C	31236526	31239907	3.12382e+07	6	rs1634761	HLA-C	9.28642e-31	1.6418e-20	Spleen	GIANT_HEIGHT	1
MICB	31462658	31478901	3.14708e+07	6	rs1634761	HLA-C	1.30494e-30	7.4309e-44	Spleen	RA_GWASmeta2_20090505	1
FUBP1	78409740	78444794	78427267	1	rs7515509	AK5	1.37106e-30	2.08863e-31	Esophagus_Mucosa	UKB_Standing_height	1
HLA-DMA	32916390	32936871	3.29266e+07	6	rs17219281	HLA-DQA2	1.5315e-30	1.35169e-46	Pituitary	UKB_Asthma	1
MTHFD1L	151186685	151423023	151304854	6	rs76392050	MTHFD1L	1.64031e-30	3.37965e-28	Artery_Tibial	UKB_Basal_metabolic_rate	1
ZNRD1	30026676	30032686	30029681	6	rs9260038	HLA-A	1.94343e-30	5.16377e-79	Artery_Tibial	UKB_Malabsorption_or_coeliac_disease	1
HLA-DRB1	32546546	32557625	3.25521e+07	6	rs17219281	HLA-DQA2	2.02526e-30	5.24006e-17	Stomach	UKB_Standing_height	1
SPPL2C	43922256	43924438	43923347	17	rs3785884	MAPT	2.11785e-30	9.27832e-30	Brain_Cerebellar_Hemisphere	UKB_Sitting_height	1
VWA7	31733367	31745108	3.17392e+07	6	rs1634761	HLA-C	2.15612e-30	1.17358e-99	Nerve_Tibial	RA_GWASmeta2_20090505	1
TCF19	31126319	31134936	3.11306e+07	6	rs1634761	HLA-C	2.42642e-30	2.48411e-84	Prostate	IMMUNOBASE_Systemic_lupus_erythematosus_hg19	1
STARD3	37793318	37819737	3.78065e+07	17	rs9916158	GSDMA/B	2.50064e-30	2.29361e-28	Cells_Transformed_fibroblasts	UKB_Age_asthma_diagnosed	1
PSORS1C2	31105313	31107127	31106220	6	rs1634761	HLA-C	2.68244e-30	1.07977e-68	Testis	RA_OKADA_TRANS_ETHNIC	1
VARS2	30876019	30894236	3.08851e+07	6	rs1634761	HLA-C	2.87333e-30	8.12709e-64	Muscle_Skeletal	RA_OKADA_ASIAN	1
HLA-DRA	32407619	32412823	32410221	6	rs17219281	HLA-DQA2	3.22354e-30	1.78837e-82	Whole_Blood	UKB_Psoriasis	1
MSH5	31707725	31732622	3.17202e+07	6	rs1634761	HLA-C	3.58265e-30	6.09063e-33	Brain_Putamen_basal_ganglia	UKB_Whole_body_water_mass	1
HLA-DRA	32407619	32412823	32410221	6	rs17219281	HLA-DQA2	3.97986e-30	1.50651e-49	Skin_Sun_Exposed_Lower_leg	UKB_Hypothyroidism_or_myxoedema	1
LST1	31553901	31556686	3.15553e+07	6	rs1634761	HLA-C	4.13635e-30	2.49616e-57	Cells_EBV-transformed_lymphocytes	UKB_Hyperthyroidism_aka_thyrotoxicosis	1
HLA-DQA2	32709119	32714992	3.27121e+07	6	rs17219281	HLA-DQA2	4.14838e-30	1.86865e-27	Colon_Sigmoid	IBD.EUR.Inflammatory_Bowel_Disease	1
NCR3	31556672	31560762	31558717	6	rs1634761	HLA-C	4.88773e-30	4.31084e-50	Thyroid	RA_GWASmeta2_20090505	1
LTA	31539831	31542101	31540966	6	rs1634761	HLA-C	6.36237e-30	6.36237e-30	Testis	UKB_Psoriasis	1
C6orf10	32256303	32339684	3.2298e+07	6	rs17219281	HLA-DQA2	7.02323e-30	7.02323e-30	Testis	UKB_Leg_predicted_mass_right	1
MICA	31371356	31383092	31377224	6	rs1634761	HLA-C	7.05252e-30	1.66993e-34	Spleen	UKB_Hypothyroidism_or_myxoedema	1
HCG27	31165537	31171745	31168641	6	rs1634761	HLA-C	7.2963e-30	9.08839e-31	Whole_Blood	UKB_Leg_predicted_mass_right	1
HLA-DQA1	32595956	32614839	3.26054e+07	6	rs17219281	HLA-DQA2	8.3755e-30	1.79302e-24	Brain_Frontal_Cortex_BA9	IBD.EUR.Ulcerative_Colitis	1
BAG6	31606805	31620482	3.16136e+07	6	rs1634761	HLA-C	9.08624e-30	1.50985e-23	Brain_Frontal_Cortex_BA9	UKB_Impedance_of_leg_left	1
MSH5	31707725	31732622	3.17202e+07	6	rs1634761	HLA-C	9.71862e-30	1.09693e-38	Testis	UKB_Basal_metabolic_rate	1
HLA-DQA2	32709119	32714992	3.27121e+07	6	rs17219281	HLA-DQA2	9.82707e-30	7.79623e-13	Brain_Cortex	UKB_Trunk_predicted_mass	1
MICA	31371356	31383092	31377224	6	rs1634761	HLA-C	1.1062e-29	3.74102e-37	Brain_Putamen_basal_ganglia	UKB_Asthma	1
ADAM15	155023042	155035252	155029147	1	rs41264915	THBS3	1.16697e-29	7.82044e-33	Skin_Sun_Exposed_Lower_leg	UKB_Whole_body_water_mass	1
GSDMA	38119226	38134019	3.81266e+07	17	rs9916158	GSDMA/B	1.18274e-29	3.3177e-28	Adipose_Visceral_Omentum	UKB_Age_asthma_diagnosed	1
LSM2	31765173	31774761	31769967	6	rs1634761	HLA-C	1.20411e-29	2.92222e-45	Artery_Aorta	UKB_Ankylosing_spondylitis	1
PSORS1C2	31105313	31107127	31106220	6	rs1634761	HLA-C	1.30396e-29	1.13888e-30	Spleen	UKB_Whole_body_water_mass	1
HSD17B8	33172419	33174608	3.31735e+07	6	rs17219281	HLA-DQA2	1.54724e-29	1.89727e-43	Heart_Left_Ventricle	RA_GWASmeta2_20090505	1
HLA-DRB1	32546546	32557625	3.25521e+07	6	rs17219281	HLA-DQA2	1.70109e-29	1.11469e-34	Artery_Aorta	GIANT_HEIGHT	1
NFKBIL1	31514647	31526606	3.15206e+07	6	rs1634761	HLA-C	1.79655e-29	2.39864e-34	Brain_Cerebellum	UKB_Hyperthyroidism_aka_thyrotoxicosis	1
EFNA1	155099936	155107333	1.55104e+08	1	rs41264915	THBS3	1.91049e-29	2.19405e-28	Brain_Putamen_basal_ganglia	UKB_Impedance_of_arm_right	1
IRF1	131817301	131826490	1.31822e+08	5	rs10066378	SLC22A5	1.97301e-29	5.38195e-38	Brain_Nucleus_accumbens_basal_ganglia	UKB_Standing_height	1
RNF39	30038043	30043664	3.00409e+07	6	rs9260038	HLA-A	2.19544e-29	2.21735e-32	Brain_Nucleus_accumbens_basal_ganglia	IMMUNOBASE_Multiple_sclerosis_hg19	1
SF3B1	198254508	198299815	1.98277e+08	2	rs150345524	SF3B1	2.26781e-29	4.41663e-24	Nerve_Tibial	UKB_Impedance_of_arm_right	1
LY6G5C	31644461	31651817	31648139	6	rs1634761	HLA-C	2.64421e-29	1.02346e-77	Adipose_Subcutaneous	UKB_Hypothyroidism_or_myxoedema	1
HLA-C	31236526	31239907	3.12382e+07	6	rs1634761	HLA-C	3.04408e-29	1.04354e-07	Prostate	UKB_Psoriasis	1
TAP2	32781544	32806599	3.27941e+07	6	rs17219281	HLA-DQA2	3.47914e-29	1.02855e-46	Skin_Not_Sun_Exposed_Suprapubic	UKB_Hypothyroidism_or_myxoedema	1
TAP2	32789610	32806557	3.27981e+07	6	rs17219281	HLA-DQA2	3.47914e-29	1.02855e-46	Skin_Not_Sun_Exposed_Suprapubic	UKB_Hypothyroidism_or_myxoedema	1
TAP2	32781544	32806599	3.27941e+07	6	rs17219281	HLA-DQA2	3.47914e-29	1.02855e-46	Skin_Not_Sun_Exposed_Suprapubic	UKB_Hypothyroidism_or_myxoedema	1
TAP2	32789610	32806557	3.27981e+07	6	rs17219281	HLA-DQA2	3.47914e-29	1.02855e-46	Skin_Not_Sun_Exposed_Suprapubic	UKB_Hypothyroidism_or_myxoedema	1
TAP2	32781544	32806599	3.27941e+07	6	rs17219281	HLA-DQA2	3.47914e-29	1.02855e-46	Skin_Not_Sun_Exposed_Suprapubic	UKB_Hypothyroidism_or_myxoedema	1
TAP2	32789610	32806557	3.27981e+07	6	rs17219281	HLA-DQA2	3.47914e-29	1.02855e-46	Skin_Not_Sun_Exposed_Suprapubic	UKB_Hypothyroidism_or_myxoedema	1
TAP2	32781544	32806599	3.27941e+07	6	rs17219281	HLA-DQA2	3.47914e-29	1.02855e-46	Skin_Not_Sun_Exposed_Suprapubic	UKB_Hypothyroidism_or_myxoedema	1
TAP2	32789610	32806557	3.27981e+07	6	rs17219281	HLA-DQA2	3.47914e-29	1.02855e-46	Skin_Not_Sun_Exposed_Suprapubic	UKB_Hypothyroidism_or_myxoedema	1
BTNL2	32361740	32374905	3.23683e+07	6	rs17219281	HLA-DQA2	3.56646e-29	7.0032e-62	Ovary	RA_OKADA_TRANS_ETHNIC	1
DDX39B	31497996	31510225	3.15041e+07	6	rs1634761	HLA-C	3.59311e-29	1.07674e-58	Lung	UKB_Ankylosing_spondylitis	1
CCDC171	15552895	16061661	15807278	9	rs79611697	CCDC171	3.74541e-29	5.44179e-20	Brain_Cerebellar_Hemisphere	UKB_Arm_fat_percentage_right	1
BTNL2	32361740	32374905	3.23683e+07	6	rs17219281	HLA-DQA2	3.84592e-29	4.62309e-42	Nerve_Tibial	UKB_Standing_height	1
HCG27	31165537	31171745	31168641	6	rs1634761	HLA-C	4.0377e-29	1.80138e-34	Whole_Blood	GIANT_HEIGHT	1
HLA-B	31321649	31324965	31323307	6	rs1634761	HLA-C	4.59697e-29	3.59753e-36	Liver	UKB_Leg_predicted_mass_right	1
MICB	31462658	31478901	3.14708e+07	6	rs1634761	HLA-C	4.84608e-29	1.01555e-48	Artery_Aorta	UKB_Ankylosing_spondylitis	1
PTPLAD2	20995306	21031635	2.10135e+07	9	rs149533170	IFNA21	4.85665e-29	4.07094e-29	Prostate	CARDIoGRAM_C4D_CAD	1
ERBB2	37844167	37886679	37865423	17	rs9916158	GSDMA/B	5.08881e-29	4.8759e-38	Nerve_Tibial	UKB_Age_asthma_diagnosed	1
TRIM26	30152232	30181204	30166718	6	rs9260038	HLA-A	5.70207e-29	2.62878e-47	Artery_Tibial	RA_GWASmeta2_20090505	1
HLA-F	29690552	29706305	2.96984e+07	6	rs9260038	HLA-A	6.10095e-29	1.05878e-30	Ovary	RA_OKADA_TRANS_ETHNIC	1
LY6G6F	31674640	31685581	3.16801e+07	6	rs1634761	HLA-C	6.36616e-29	3.05406e-36	Esophagus_Mucosa	UKB_Standing_height	1
HLA-DQB1	32627244	32636160	32631702	6	rs17219281	HLA-DQA2	7.60091e-29	6.52082e-22	Small_Intestine_Terminal_Ileum	UKB_Type_1_diabetes	1
HLA-B	31321649	31324965	31323307	6	rs1634761	HLA-C	7.78486e-29	1.67299e-37	Liver	UKB_Hyperthyroidism_aka_thyrotoxicosis	1
TAP2	32781544	32806599	3.27941e+07	6	rs17219281	HLA-DQA2	8.39902e-29	3.34819e-62	Adrenal_Gland	UKB_Asthma	1
TAP2	32789610	32806557	3.27981e+07	6	rs17219281	HLA-DQA2	8.39902e-29	3.34819e-62	Adrenal_Gland	UKB_Asthma	1
TAP2	32781544	32806599	3.27941e+07	6	rs17219281	HLA-DQA2	8.39902e-29	3.34819e-62	Adrenal_Gland	UKB_Asthma	1
TAP2	32789610	32806557	3.27981e+07	6	rs17219281	HLA-DQA2	8.39902e-29	3.34819e-62	Adrenal_Gland	UKB_Asthma	1
TAP2	32781544	32806599	3.27941e+07	6	rs17219281	HLA-DQA2	8.39902e-29	3.34819e-62	Adrenal_Gland	UKB_Asthma	1
TAP2	32789610	32806557	3.27981e+07	6	rs17219281	HLA-DQA2	8.39902e-29	3.34819e-62	Adrenal_Gland	UKB_Asthma	1
TAP2	32781544	32806599	3.27941e+07	6	rs17219281	HLA-DQA2	8.39902e-29	3.34819e-62	Adrenal_Gland	UKB_Asthma	1
TAP2	32789610	32806557	3.27981e+07	6	rs17219281	HLA-DQA2	8.39902e-29	3.34819e-62	Adrenal_Gland	UKB_Asthma	1
LY6G6D	31683133	31685581	31684357	6	rs1634761	HLA-C	8.5247e-29	7.14356e-27	Brain_Anterior_cingulate_cortex_BA24	UKB_Arm_predicted_mass_left	1
POU5F1	31132119	31148508	3.11403e+07	6	rs1634761	HLA-C	8.67996e-29	4.66024e-102	Breast_Mammary_Tissue	UKB_Standing_height	1
NCR3	31556672	31560762	31558717	6	rs1634761	HLA-C	8.80653e-29	1.91615e-49	Brain_Frontal_Cortex_BA9	UKB_Malabsorption_or_coeliac_disease	1
HLA-DQA1	32595956	32614839	3.26054e+07	6	rs17219281	HLA-DQA2	9.0264e-29	1.87399e-24	Skin_Sun_Exposed_Lower_leg	UKB_Diabetes	1
BRD2	32936437	32949282	3.29429e+07	6	rs17219281	HLA-DQA2	9.33039e-29	2.17326e-29	Brain_Putamen_basal_ganglia	RA_OKADA_TRANS_ETHNIC	1
HLA-DMB	32902406	32908847	3.29056e+07	6	rs17219281	HLA-DQA2	1.03873e-28	3.93252e-133	Artery_Aorta	RA_OKADA_EUR	1
NOTCH4	32162620	32191844	32177232	6	rs17219281	HLA-DQA2	1.16795e-28	3.59691e-111	Whole_Blood	UKB_Standing_height	1
HLA-DQB2	32723875	32731311	32727593	6	rs17219281	HLA-DQA2	1.18255e-28	1.86936e-28	Testis	UKB_Rheumatoid_arthritis	1
DDAH2	31694815	31698394	3.16966e+07	6	rs1634761	HLA-C	1.26525e-28	3.42041e-51	Brain_Frontal_Cortex_BA9	UKB_Whole_body_water_mass	1
HLA-DMB	32902406	32908847	3.29056e+07	6	rs17219281	HLA-DQA2	1.40962e-28	7.27484e-47	Cells_Transformed_fibroblasts	UKB_Psoriasis	1
HLA-DOB	32780540	32784825	3.27827e+07	6	rs17219281	HLA-DQA2	1.49513e-28	2.15029e-15	Liver	RA_GWASmeta2_20090505	1
HLA-DQA1	32595956	32614839	3.26054e+07	6	rs17219281	HLA-DQA2	1.58179e-28	1.54413e-23	Skin_Sun_Exposed_Lower_leg	UKB_Age_diabetes_diagnosed	1
PNMT	37824234	37826728	37825481	17	rs9916158	GSDMA/B	1.59139e-28	5.2915e-29	Heart_Atrial_Appendage	UKB_Age_asthma_diagnosed	1
BAG6	31606805	31620482	3.16136e+07	6	rs1634761	HLA-C	1.70874e-28	4.87611e-22	Brain_Frontal_Cortex_BA9	UKB_Impedance_of_whole_body	1
LRRC37A	44370099	44415160	4.43926e+07	17	rs1378358	NSF	1.91664e-28	2.05343e-22	Testis	UKB_Mean_time_to_correctly_identify_matches	1
LRRC37A	44370099	44415160	4.43926e+07	17	rs3785884	MAPT	1.91664e-28	2.05343e-22	Testis	UKB_Mean_time_to_correctly_identify_matches	1
ADAM15	155023042	155035252	155029147	1	rs41264915	THBS3	2.08806e-28	4.00774e-32	Adrenal_Gland	UKB_Leg_predicted_mass_right	1
TAP1	32812986	32821755	3.28174e+07	6	rs17219281	HLA-DQA2	2.14387e-28	1.69048e-52	Skin_Sun_Exposed_Lower_leg	UKB_Standing_height	1
HLA-DQB1	32627244	32636160	32631702	6	rs17219281	HLA-DQA2	2.42245e-28	3.01994e-18	Uterus	AdvancedAMD_2015	1
HLA-DQA2	32709119	32714992	3.27121e+07	6	rs17219281	HLA-DQA2	2.43039e-28	1.25632e-16	Uterus	UKB_Age_diabetes_diagnosed	1
EFNA1	155099936	155107333	1.55104e+08	1	rs41264915	THBS3	2.82667e-28	2.13048e-32	Brain_Putamen_basal_ganglia	UKB_Whole_body_water_mass	1
ZBTB7B	154975127	154990998	1.54983e+08	1	rs41264915	THBS3	3.16154e-28	8.32728e-34	Skin_Sun_Exposed_Lower_leg	UKB_Impedance_of_arm_left	1
STAG3	99775186	99819111	9.97971e+07	7	rs11766643	TFR2	3.47673e-28	1.66507e-34	Heart_Atrial_Appendage	UKB_Pulse_rate	1
STAG3	99775186	99819111	9.97971e+07	7	rs2897075	ZKSCAN1	3.47673e-28	1.66507e-34	Heart_Atrial_Appendage	UKB_Pulse_rate	1
HLA-DQA2	32709119	32714992	3.27121e+07	6	rs17219281	HLA-DQA2	3.49778e-28	4.6344e-14	Brain_Cortex	UKB_Leg_predicted_mass_right	1
HLA-B	31321649	31324965	31323307	6	rs1634761	HLA-C	4.17177e-28	1.26541e-30	Liver	UKB_Waist_circumference	1
BTNL2	32361740	32374905	3.23683e+07	6	rs17219281	HLA-DQA2	4.74102e-28	9.71513e-62	Ovary	RA_OKADA_EUR	1
RFTN2	198432948	198540769	1.98487e+08	2	rs150345524	SF3B1	4.97934e-28	3.8547e-24	Spleen	UKB_Impedance_of_leg_right	1
MSH5	31707725	31732622	3.17202e+07	6	rs1634761	HLA-C	5.63559e-28	1.63351e-29	Brain_Putamen_basal_ganglia	UKB_Trunk_predicted_mass	1
PDLIM4	131593364	131609147	1.31601e+08	5	rs10066378	SLC22A5	5.69271e-28	1.04493e-37	Skin_Sun_Exposed_Lower_leg	GIANT_HEIGHT	1
NOTCH4	32162620	32191844	32177232	6	rs17219281	HLA-DQA2	6.54578e-28	3.62495e-60	Lung	UKB_Basal_metabolic_rate	1
PENK	57349233	57359293	57354263	8	rs4737438	PENK	8.60248e-28	2.84961e-48	Heart_Left_Ventricle	UKB_Standing_height	1
BAG6	31606805	31620482	3.16136e+07	6	rs1634761	HLA-C	8.61839e-28	7.43976e-42	Artery_Coronary	RA_OKADA_ASIAN	1
VARS2	30876019	30894236	3.08851e+07	6	rs1634761	HLA-C	8.80265e-28	2.09924e-32	Artery_Coronary	UKB_Leg_predicted_mass_left	1
PSMB9	32811913	32827362	3.28196e+07	6	rs17219281	HLA-DQA2	8.83096e-28	1.10556e-62	Whole_Blood	IMMUNOBASE_Multiple_sclerosis_hg19	1
HLA-DMA	32916390	32936871	3.29266e+07	6	rs17219281	HLA-DQA2	8.83096e-28	1.63551e-52	Lung	IMMUNOBASE_Multiple_sclerosis_hg19	1
PSORS1C1	31082527	31107869	31095198	6	rs1634761	HLA-C	1.0785e-27	5.81524e-26	Muscle_Skeletal	UKB_Leg_predicted_mass_right	1
BAG6	31606805	31620482	3.16136e+07	6	rs1634761	HLA-C	1.07862e-27	6.7609e-24	Brain_Frontal_Cortex_BA9	UKB_Impedance_of_leg_right	1
APOM	31620193	31625987	31623090	6	rs1634761	HLA-C	1.08932e-27	1.68642e-37	Testis	AdvancedAMD_2015	1
GABBR1	29523406	29601753	2.95626e+07	6	rs9260038	HLA-A	1.47809e-27	2.0311e-28	Breast_Mammary_Tissue	IMMUNOBASE_Multiple_sclerosis_hg19	1
SLC39A7	33168222	33172216	33170219	6	rs17219281	HLA-DQA2	1.5e-27	6.7428e-44	Cells_Transformed_fibroblasts	RA_OKADA_TRANS_ETHNIC	1
ABHD16A	31654726	31671221	3.1663e+07	6	rs1634761	HLA-C	1.53357e-27	1.50924e-38	Brain_Nucleus_accumbens_basal_ganglia	AdvancedAMD_2015	1
OR2H2	29555683	29556745	29556214	6	rs9260038	HLA-A	1.71612e-27	1.08989e-26	Adipose_Subcutaneous	IMMUNOBASE_Multiple_sclerosis_hg19	1
GPANK1	31629006	31634060	31631533	6	rs1634761	HLA-C	1.7555e-27	4.16749e-38	Artery_Aorta	UKB_Leg_predicted_mass_right	1
HLA-F	29690552	29706305	2.96984e+07	6	rs9260038	HLA-A	1.76054e-27	5.0796e-32	Liver	IMMUNOBASE_Multiple_sclerosis_hg19	1
EFNA1	155099936	155107333	1.55104e+08	1	rs41264915	THBS3	1.98109e-27	7.19316e-27	Brain_Putamen_basal_ganglia	UKB_Impedance_of_arm_left	1
HLA-B	31321649	31324965	31323307	6	rs1634761	HLA-C	2.07547e-27	1.92625e-40	Whole_Blood	UKB_Ankylosing_spondylitis	1
PSORS1C2	31105313	31107127	31106220	6	rs1634761	HLA-C	2.08827e-27	2.65782e-57	Small_Intestine_Terminal_Ileum	RA_GWASmeta2_20090505	1
HLA-DQB2	32723875	32731311	32727593	6	rs17219281	HLA-DQA2	2.19913e-27	1.55189e-22	Pancreas	UKB_Type_1_diabetes	1
VARS2	30876019	30894236	3.08851e+07	6	rs1634761	HLA-C	2.23858e-27	1.54005e-26	Colon_Transverse	UKB_Diastolic_blood_pressure_automated_reading	1
SF3B1	198254508	198299815	1.98277e+08	2	rs150345524	SF3B1	2.30405e-27	1.75028e-21	Nerve_Tibial	UKB_Impedance_of_arm_left	1
MSH5	31707725	31732622	3.17202e+07	6	rs1634761	HLA-C	2.34986e-27	7.79145e-34	Testis	UKB_Sitting_height	1
PSORS1C2	31105313	31107127	31106220	6	rs1634761	HLA-C	2.60663e-27	9.80381e-33	Spleen	UKB_Leg_predicted_mass_right	1
HLA-C	31236526	31239907	3.12382e+07	6	rs1634761	HLA-C	2.82599e-27	2.65192e-17	Adipose_Visceral_Omentum	UKB_Sitting_height	1
LSM2	31765173	31774761	31769967	6	rs1634761	HLA-C	2.90332e-27	2.73791e-39	Artery_Aorta	UKB_Psoriasis	1
TNF	31543344	31546113	3.15447e+07	6	rs1634761	HLA-C	3.12501e-27	1.68348e-29	Brain_Hypothalamus	IMMUNOBASE_Multiple_sclerosis_hg19	1
ADAM15	155023042	155035252	155029147	1	rs41264915	THBS3	3.2364e-27	4.59166e-36	Skin_Sun_Exposed_Lower_leg	UKB_Impedance_of_arm_right	1
HLA-DQA2	32709119	32714992	3.27121e+07	6	rs17219281	HLA-DQA2	3.30314e-27	4.93146e-17	Vagina	UKB_Type_1_diabetes	1
PSORS1C1	31082527	31107869	31095198	6	rs1634761	HLA-C	3.50121e-27	2.30756e-20	Prostate	UKB_Hyperthyroidism_aka_thyrotoxicosis	1
PSORS1C2	31105313	31107127	31106220	6	rs1634761	HLA-C	4.65936e-27	1.32014e-25	Spleen	UKB_Trunk_predicted_mass	1
C6orf15	31079000	31080336	31079668	6	rs1634761	HLA-C	5.16662e-27	1.41227e-24	Pituitary	UKB_Hypothyroidism_or_myxoedema	1
BTNL2	32361740	32374905	3.23683e+07	6	rs17219281	HLA-DQA2	5.71013e-27	7.14597e-31	Ovary	UKB_Hypothyroidism_or_myxoedema	1
KANSL1	44107282	44302733	4.4205e+07	17	rs3785884	MAPT	5.7826e-27	1.33285e-17	Skin_Not_Sun_Exposed_Suprapubic	UKB_Mean_time_to_correctly_identify_matches	1
EPHB4	100400187	100425121	100412654	7	rs11766643	TFR2	5.78806e-27	4.96476e-62	Muscle_Skeletal	UKB_Pulse_rate	1
C6orf10	32256303	32339684	3.2298e+07	6	rs17219281	HLA-DQA2	5.87386e-27	5.87386e-27	Testis	UKB_Leg_predicted_mass_left	1
HLA-DRB1	32546546	32557625	3.25521e+07	6	rs17219281	HLA-DQA2	5.8764e-27	2.829e-07	Small_Intestine_Terminal_Ileum	UKB_Psoriasis	1
HLA-DRB5	32485120	32498064	32491592	6	rs17219281	HLA-DQA2	6.30885e-27	0.000658382	Pituitary	RA_OKADA_ASIAN	1
TRIM31	30070674	30080883	3.00758e+07	6	rs9260038	HLA-A	6.86087e-27	1.58564e-27	Testis	IMMUNOBASE_Multiple_sclerosis_hg19	1
DDR1	30844198	30867933	3.08561e+07	6	rs1634761	HLA-C	7.35517e-27	5.90253e-35	Uterus	RA_OKADA_ASIAN	1
MSH5	31707725	31732622	3.17202e+07	6	rs1634761	HLA-C	7.73619e-27	1.97298e-35	Testis	RA_GWASmeta2_20090505	1
MUC1	155158300	155162707	1.55161e+08	1	rs41264915	THBS3	1.11214e-26	7.99093e-30	Whole_Blood	UKB_Impedance_of_leg_left	1
MUC21	30951495	30957680	3.09546e+07	6	rs1634761	HLA-C	1.13787e-26	2.95442e-23	Brain_Cerebellum	UKB_Sarcoidosis	1
HLA-DMB	32902406	32908847	3.29056e+07	6	rs17219281	HLA-DQA2	1.22431e-26	2.39347e-36	Testis	GIANT_HEIGHT	1
HLA-DMA	32916390	32936871	3.29266e+07	6	rs17219281	HLA-DQA2	1.3152e-26	1.19686e-20	Skin_Sun_Exposed_Lower_leg	pgc.scz2	1
PPP1R11	30034486	30038110	30036298	6	rs9260038	HLA-A	1.36404e-26	9.63636e-26	Whole_Blood	IMMUNOBASE_Multiple_sclerosis_hg19	1
HLA-DQB1	32627244	32636160	32631702	6	rs17219281	HLA-DQA2	1.38474e-26	1.25302e-111	Brain_Hippocampus	RA_OKADA_ASIAN	1
NOTCH4	32162620	32191844	32177232	6	rs17219281	HLA-DQA2	1.41987e-26	1.51032e-76	Uterus	UKB_Ankylosing_spondylitis	1
HLA-DOB	32780540	32784825	3.27827e+07	6	rs17219281	HLA-DQA2	1.42161e-26	5.26957e-25	Prostate	UKB_Asthma	1
NOTCH4	32162620	32191844	32177232	6	rs17219281	HLA-DQA2	1.46047e-26	9.94964e-34	Breast_Mammary_Tissue	UKB_Multiple_sclerosis	1
TRIM40	30103885	30116512	3.01102e+07	6	rs9260038	HLA-A	1.54809e-26	1.54809e-26	Testis	IMMUNOBASE_Multiple_sclerosis_hg19	1
LST1	31553901	31556686	3.15553e+07	6	rs1634761	HLA-C	1.57143e-26	5.83407e-40	Brain_Hypothalamus	UKB_Asthma	1
TRIM39	30294256	30311506	30302881	6	rs9260038	HLA-A	1.66792e-26	1.13263e-40	Nerve_Tibial	UKB_Hypothyroidism_or_myxoedema	1
C6orf10	32256303	32339684	3.2298e+07	6	rs17219281	HLA-DQA2	1.79868e-26	1.79868e-26	Testis	RA_GWASmeta2_20090505	1
HLA-A	29909037	29913661	29911349	6	rs9260038	HLA-A	1.86895e-26	6.65191e-26	Whole_Blood	IMMUNOBASE_Multiple_sclerosis_hg19	1
MICA	31371356	31383092	31377224	6	rs1634761	HLA-C	2.01491e-26	3.03683e-19	Uterus	IMMUNOBASE_Systemic_lupus_erythematosus_hg19	1
NCR3	31556672	31560762	31558717	6	rs1634761	HLA-C	2.107e-26	7.57844e-43	Brain_Frontal_Cortex_BA9	IMMUNOBASE_Multiple_sclerosis_hg19	1
CSNK2B	31633013	31638120	3.16356e+07	6	rs1634761	HLA-C	2.14085e-26	7.49908e-42	Esophagus_Mucosa	UKB_Rheumatoid_arthritis	1
HLA-DOA	32971955	32977389	32974672	6	rs17219281	HLA-DQA2	2.18649e-26	2.06821e-55	Artery_Tibial	RA_GWASmeta2_20090505	1
DDAH2	31694815	31698394	3.16966e+07	6	rs1634761	HLA-C	2.2442e-26	1.02774e-48	Brain_Frontal_Cortex_BA9	UKB_Trunk_predicted_mass	1
NCR3	31556672	31560762	31558717	6	rs1634761	HLA-C	2.28865e-26	5.58983e-31	Adipose_Subcutaneous	UKB_Multiple_sclerosis	1
C6orf25	31686371	31694491	31690431	6	rs1634761	HLA-C	2.35047e-26	1.59606e-41	Artery_Aorta	UKB_Ankylosing_spondylitis	1
C6orf25	31686371	31694491	31690431	6	rs1634761	HLA-C	2.8886e-26	5.37404e-30	Artery_Aorta	UKB_Leg_predicted_mass_right	1
GPANK1	31629006	31634060	31631533	6	rs1634761	HLA-C	3.03917e-26	7.19051e-36	Artery_Aorta	UKB_Leg_predicted_mass_left	1
RFTN2	198432948	198540769	1.98487e+08	2	rs150345524	SF3B1	3.24819e-26	1.56027e-23	Spleen	UKB_Impedance_of_leg_left	1
SFTA2	30899130	30899952	30899541	6	rs1634761	HLA-C	3.34116e-26	4.55573e-29	Thyroid	UKB_Ankylosing_spondylitis	1
SFTA2	30899130	30899952	30899541	6	rs1634761	HLA-C	3.79424e-26	1.32789e-35	Lung	IMMUNOBASE_Systemic_lupus_erythematosus_hg19	1
C6orf25	31686371	31694491	31690431	6	rs1634761	HLA-C	4.29531e-26	2.55042e-29	Artery_Aorta	UKB_Whole_body_water_mass	1
ILF3	10764937	10803093	10784015	19	rs34536443	TYK2	5.3044e-26	7.13651e-23	Brain_Nucleus_accumbens_basal_ganglia	GLGC_Mc_LDL	1
BTNL2	32361740	32374905	3.23683e+07	6	rs17219281	HLA-DQA2	5.37472e-26	6.1267e-45	Ovary	RA_GWASmeta2_20090505	1
STARD3	37793318	37819737	3.78065e+07	17	rs9916158	GSDMA/B	5.578e-26	1.8061e-23	Cells_Transformed_fibroblasts	UKB_Asthma	1
HLA-DMA	32916390	32936871	3.29266e+07	6	rs17219281	HLA-DQA2	5.84003e-26	1.12936e-21	Skin_Sun_Exposed_Lower_leg	UKB_Waist_circumference	1
GSDMA	38119226	38134019	3.81266e+07	17	rs9916158	GSDMA/B	6.12545e-26	8.34656e-21	Cells_Transformed_fibroblasts	UKB_Asthma	1
PSORS1C2	31105313	31107127	31106220	6	rs1634761	HLA-C	6.32081e-26	6.86653e-66	Heart_Atrial_Appendage	UKB_Hypothyroidism_or_myxoedema	1
HLA-DQA2	32709119	32714992	3.27121e+07	6	rs17219281	HLA-DQA2	6.75397e-26	2.44275e-12	Brain_Cortex	UKB_Leg_predicted_mass_left	1
MUC22	30978251	31003179	30990715	6	rs1634761	HLA-C	7.28028e-26	7.28028e-26	Esophagus_Mucosa	IMMUNOBASE_Multiple_sclerosis_hg19	1
HLA-DRA	32407619	32412823	32410221	6	rs17219281	HLA-DQA2	7.70003e-26	4.98445e-37	Muscle_Skeletal	IMMUNOBASE_Multiple_sclerosis_hg19	1
SLC39A7	33168222	33172216	33170219	6	rs17219281	HLA-DQA2	8.40003e-26	2.93867e-51	Cells_Transformed_fibroblasts	RA_OKADA_EUR	1
HLA-DRA	32407619	32412823	32410221	6	rs17219281	HLA-DQA2	8.55186e-26	3.85013e-45	Thyroid	UKB_Diabetes	1
HCG27	31165537	31171745	31168641	6	rs1634761	HLA-C	8.6024e-26	3.71022e-27	Whole_Blood	UKB_Leg_predicted_mass_left	1
ADAM15	155023042	155035252	155029147	1	rs41264915	THBS3	8.83341e-26	4.03384e-30	Adrenal_Gland	UKB_Leg_predicted_mass_left	1
RPS20	56979854	56987069	5.69835e+07	8	rs4737438	PENK	8.99024e-26	2.11497e-33	Skin_Not_Sun_Exposed_Suprapubic	UKB_Basal_metabolic_rate	1
C6orf10	32256303	32339684	3.2298e+07	6	rs17219281	HLA-DQA2	1.11741e-25	1.11741e-25	Testis	UKB_Sarcoidosis	1
HLA-B	31321649	31324965	31323307	6	rs1634761	HLA-C	1.13386e-25	7.50261e-33	Liver	UKB_Leg_predicted_mass_left	1
ARL17A	44594068	44657088	44625578	17	rs1378358	NSF	1.14439e-25	2.5196e-20	Colon_Transverse	UKB_Trunk_fat_percentage	1
LTA	31539831	31542101	31540966	6	rs1634761	HLA-C	1.15699e-25	1.15699e-25	Testis	UKB_Hyperthyroidism_aka_thyrotoxicosis	1
TNF	31543344	31546113	3.15447e+07	6	rs1634761	HLA-C	1.44289e-25	4.0382e-45	Thyroid	UKB_Whole_body_water_mass	1
TAP1	32812986	32821755	3.28174e+07	6	rs17219281	HLA-DQA2	1.45893e-25	3.18361e-41	Cells_EBV-transformed_lymphocytes	IMMUNOBASE_Multiple_sclerosis_hg19	1
DDAH2	31694815	31698394	3.16966e+07	6	rs1634761	HLA-C	1.50387e-25	3.60906e-46	Cells_Transformed_fibroblasts	UKB_Hypothyroidism_or_myxoedema	1
ABHD16A	31654726	31671221	3.1663e+07	6	rs1634761	HLA-C	1.57094e-25	7.94906e-82	Artery_Tibial	RA_OKADA_ASIAN	1
PSORS1C2	31105313	31107127	31106220	6	rs1634761	HLA-C	1.85892e-25	2.56393e-29	Spleen	UKB_Leg_predicted_mass_left	1
HLA-A	29909037	29913661	29911349	6	rs9260038	HLA-A	1.90383e-25	3.92416e-11	Skin_Sun_Exposed_Lower_leg	RA_GWASmeta2_20090505	1
FUBP1	78409740	78444794	78427267	1	rs7515509	AK5	1.96541e-25	1.56455e-25	Artery_Tibial	UKB_BMI	1
C6orf25	31686371	31694491	31690431	6	rs1634761	HLA-C	2.09845e-25	2.439e-45	Muscle_Skeletal	AdvancedAMD_2015	1
CLIC1	31698358	31707540	31702949	6	rs1634761	HLA-C	2.21961e-25	4.88011e-44	Spleen	UKB_Leg_predicted_mass_right	1
HLA-A	29909037	29913661	29911349	6	rs9260038	HLA-A	2.26261e-25	3.27333e-75	Skin_Not_Sun_Exposed_Suprapubic	UKB_Malabsorption_or_coeliac_disease	1
BAG6	31606805	31620482	3.16136e+07	6	rs1634761	HLA-C	2.27536e-25	3.72307e-39	Artery_Tibial	GIANT_HEIGHT	1
VWA7	31733367	31745108	3.17392e+07	6	rs1634761	HLA-C	2.58818e-25	5.15772e-65	Nerve_Tibial	IMMUNOBASE_Systemic_lupus_erythematosus_hg19	1
NCR3	31556672	31560762	31558717	6	rs1634761	HLA-C	2.86027e-25	1.0198e-95	Testis	RA_OKADA_EUR	1
TNF	31543344	31546113	3.15447e+07	6	rs1634761	HLA-C	2.88211e-25	4.55352e-31	Thyroid	IMMUNOBASE_Systemic_lupus_erythematosus_hg19	1
HLA-DMB	32902406	32908847	3.29056e+07	6	rs17219281	HLA-DQA2	2.9193e-25	2.19796e-33	Pancreas	UKB_Basal_metabolic_rate	1
C6orf10	32256303	32339684	3.2298e+07	6	rs17219281	HLA-DQA2	2.94719e-25	2.94719e-25	Testis	UKB_Sitting_height	1
HLA-DQB1	32627244	32636160	32631702	6	rs17219281	HLA-DQA2	3.03466e-25	4.37099e-21	Brain_Putamen_basal_ganglia	IBD.EUR.Ulcerative_Colitis	1
LY6G6C	31686425	31689622	3.1688e+07	6	rs1634761	HLA-C	3.05333e-25	5.84488e-29	Testis	UKB_Sitting_height	1
LRRC37A	44370099	44415160	4.43926e+07	17	rs1378358	NSF	3.79937e-25	3.10918e-23	Uterus	UKB_Neuroticism_score	1
LRRC37A	44370099	44415160	4.43926e+07	17	rs3785884	MAPT	3.79937e-25	3.10918e-23	Uterus	UKB_Neuroticism_score	1
ARL17A	44594068	44657088	44625578	17	rs1378358	NSF	4.274e-25	1.83908e-17	Colon_Transverse	UKB_Systolic_blood_pressure_automated_reading	1
VARS2	30876019	30894236	3.08851e+07	6	rs1634761	HLA-C	4.48365e-25	1.10654e-33	Colon_Transverse	UKB_Waist_circumference	1
HLA-C	31236526	31239907	3.12382e+07	6	rs1634761	HLA-C	4.74684e-25	3.38253e-18	Spleen	UKB_Impedance_of_leg_left	1
AP006621.5	777578	784297	780938	11	rs35705950	MUC5B	5.10353e-25	3.91226e-23	Heart_Left_Ventricle	UKB_Corneal_resistance_factor_right	1
HLA-DQA1	32595956	32614839	3.26054e+07	6	rs17219281	HLA-DQA2	5.3003e-25	9.20331e-17	Brain_Frontal_Cortex_BA9	UKB_Multiple_sclerosis	1
HLA-DQA1	32595956	32614839	3.26054e+07	6	rs17219281	HLA-DQA2	5.67072e-25	7.09757e-21	Brain_Hippocampus	UKB_Type_1_diabetes	1
PSORS1C1	31082527	31107869	31095198	6	rs1634761	HLA-C	5.83151e-25	9.83409e-22	Muscle_Skeletal	UKB_Leg_predicted_mass_left	1
LY6G5C	31644461	31651817	31648139	6	rs1634761	HLA-C	6.50159e-25	1.67305e-99	Muscle_Skeletal	RA_OKADA_TRANS_ETHNIC	1
NSF	44668035	44834830	4.47514e+07	17	rs1378358	NSF	6.60473e-25	1.79851e-28	Testis	UKB_Sitting_height	1
LTA	31539831	31542101	31540966	6	rs1634761	HLA-C	6.7939e-25	6.7939e-25	Testis	IMMUNOBASE_Systemic_lupus_erythematosus_hg19	1
ABHD16A	31654726	31671221	3.1663e+07	6	rs1634761	HLA-C	7.01802e-25	1.62449e-26	Adrenal_Gland	IMMUNOBASE_Multiple_sclerosis_hg19	1
LY6G6D	31683133	31685581	31684357	6	rs1634761	HLA-C	7.01802e-25	7.01802e-25	Testis	IMMUNOBASE_Multiple_sclerosis_hg19	1
PLAC9	81891438	81905115	8.18983e+07	10	rs61860402	SFTPD	7.76145e-25	7.40153e-21	Brain_Cerebellar_Hemisphere	UKB_Sitting_height	1
P4HA2	131527531	131631008	1.31579e+08	5	rs10066378	SLC22A5	8.00863e-25	3.406e-21	Artery_Tibial	UKB_Basal_metabolic_rate	1
NOTCH4	32162620	32191844	32177232	6	rs17219281	HLA-DQA2	8.25296e-25	8.36576e-22	Adipose_Visceral_Omentum	UKB_Sarcoidosis	1
ARL17B	44352150	44439130	44395640	17	rs1378358	NSF	9.03814e-25	6.68535e-25	Brain_Anterior_cingulate_cortex_BA24	UKB_Mean_time_to_correctly_identify_matches	1
ARL17B	44352150	44439130	44395640	17	rs3785884	MAPT	9.03814e-25	6.68535e-25	Brain_Anterior_cingulate_cortex_BA24	UKB_Mean_time_to_correctly_identify_matches	1
HLA-DRB1	32546546	32557625	3.25521e+07	6	rs17219281	HLA-DQA2	9.42629e-25	1.62855e-20	Muscle_Skeletal	UKB_Diabetes	1
HLA-G	29794744	29798902	29796823	6	rs9260038	HLA-A	9.61787e-25	5.95783e-38	Testis	RA_OKADA_TRANS_ETHNIC	1
NSF	44668035	44834830	4.47514e+07	17	rs1378358	NSF	9.65497e-25	1.45469e-22	Muscle_Skeletal	UKB_Mean_time_to_correctly_identify_matches	1
CLIC1	31698358	31707540	31702949	6	rs1634761	HLA-C	1.01756e-24	1.35066e-40	Spleen	UKB_Leg_predicted_mass_left	1
GPC2	99767229	99774995	99771112	7	rs11766643	TFR2	1.01851e-24	3.8837e-27	Skin_Sun_Exposed_Lower_leg	UKB_Pulse_rate	1
GPC2	99767229	99774995	99771112	7	rs2897075	ZKSCAN1	1.01851e-24	3.8837e-27	Skin_Sun_Exposed_Lower_leg	UKB_Pulse_rate	1
NOTCH4	32162620	32191844	32177232	6	rs17219281	HLA-DQA2	1.10514e-24	5.02069e-15	Brain_Cortex	UKB_Type_1_diabetes	1
LRG1	4536421	4540486	4.53845e+06	19	rs7251000	DPP9	1.20402e-24	1.42233e-23	Stomach	UKB_Standing_height	1
ARL17A	44594068	44657088	44625578	17	rs1378358	NSF	1.24538e-24	8.34716e-22	Uterus	UKB_Neuroticism_score	1
HLA-DQB2	32723875	32731311	32727593	6	rs17219281	HLA-DQA2	1.35651e-24	9.79399e-37	Lung	UKB_Hyperthyroidism_aka_thyrotoxicosis	1
HLA-DMA	32916390	32936871	3.29266e+07	6	rs17219281	HLA-DQA2	1.3673e-24	9.05258e-28	Pituitary	UKB_Age_diabetes_diagnosed	1
TRIM26	30152232	30181204	30166718	6	rs9260038	HLA-A	1.42381e-24	6.28499e-68	Testis	UKB_Standing_height	1
LRRC37A2	44588877	44633016	4.46109e+07	17	rs1378358	NSF	1.48834e-24	7.57048e-23	Colon_Sigmoid	UKB_Neuroticism_score	1
CSNK2B	31633013	31638120	3.16356e+07	6	rs1634761	HLA-C	1.55752e-24	1.19293e-44	Muscle_Skeletal	UKB_Hypothyroidism_or_myxoedema	1
HLA-DRB1	32546546	32557625	3.25521e+07	6	rs17219281	HLA-DQA2	1.65981e-24	3.02175e-19	Brain_Anterior_cingulate_cortex_BA24	IBD.EUR.Inflammatory_Bowel_Disease	1
HLA-DRA	32407619	32412823	32410221	6	rs17219281	HLA-DQA2	1.66406e-24	1.91526e-28	Muscle_Skeletal	UKB_Basal_metabolic_rate	1
ZNRD1	30026676	30032686	30029681	6	rs9260038	HLA-A	1.75152e-24	2.89866e-33	Whole_Blood	IMMUNOBASE_Multiple_sclerosis_hg19	1
MAPT	43971748	44105700	44038724	17	rs3785884	MAPT	1.81887e-24	1.19227e-23	Esophagus_Mucosa	UKB_Neuroticism_score	1
WNT3	44839872	44910520	44875196	17	rs1378358	NSF	2.02359e-24	7.83759e-21	Artery_Coronary	UKB_Neuroticism_score	1
ADAM15	155023042	155035252	155029147	1	rs41264915	THBS3	2.06397e-24	3.03406e-25	Skin_Sun_Exposed_Lower_leg	UKB_Trunk_predicted_mass	1
PRRC2A	31588497	31605548	3.1597e+07	6	rs1634761	HLA-C	2.24396e-24	5.73717e-29	Pancreas	UKB_Hypothyroidism_or_myxoedema	1
MUC21	30951495	30957680	3.09546e+07	6	rs1634761	HLA-C	2.27186e-24	1.47679e-25	Brain_Cerebellum	UKB_Hypothyroidism_or_myxoedema	1
SFTA2	30899130	30899952	30899541	6	rs1634761	HLA-C	2.41305e-24	6.39451e-36	Lung	RA_OKADA_EUR	1
LY6G6F	31674640	31685581	3.16801e+07	6	rs1634761	HLA-C	2.457e-24	2.34186e-26	Testis	UKB_Asthma	1
VWA7	31733367	31745108	3.17392e+07	6	rs1634761	HLA-C	2.55929e-24	8.36023e-119	Lung	UKB_Ankylosing_spondylitis	1
MSH5	31707725	31732622	3.17202e+07	6	rs1634761	HLA-C	2.62262e-24	6.21404e-28	Testis	UKB_Waist_circumference	1
CLIC1	31698358	31707540	31702949	6	rs1634761	HLA-C	2.71327e-24	2.2722e-46	Spleen	UKB_Whole_body_water_mass	1
HLA-DQA2	32709119	32714992	3.27121e+07	6	rs17219281	HLA-DQA2	2.9787e-24	2.97903e-11	Pancreas	UKB_Hyperthyroidism_aka_thyrotoxicosis	1
HLA-DMA	32916390	32936871	3.29266e+07	6	rs17219281	HLA-DQA2	3.09276e-24	3.12543e-19	Pituitary	UKB_Type_1_diabetes	1
MUC1	155158300	155162707	1.55161e+08	1	rs41264915	THBS3	3.10585e-24	1.76608e-27	Whole_Blood	UKB_Impedance_of_leg_right	1
ARL17A	44594068	44657088	44625578	17	rs1378358	NSF	3.28024e-24	3.01784e-27	Whole_Blood	UKB_Mean_time_to_correctly_identify_matches	1
RPRML	45055523	45056614	4.50561e+07	17	rs1378358	NSF	3.37689e-24	1.31915e-27	Artery_Aorta	UKB_Systolic_blood_pressure_automated_reading	1
HCG27	31165537	31171745	31168641	6	rs1634761	HLA-C	3.4682e-24	1.37446e-57	Brain_Hypothalamus	UKB_Hypothyroidism_or_myxoedema	1
DDR1	30844198	30867933	3.08561e+07	6	rs1634761	HLA-C	3.52654e-24	3.81508e-37	Prostate	UKB_Basal_metabolic_rate	1
HSPE1	198364718	198368181	1.98366e+08	2	rs150345524	SF3B1	3.74041e-24	7.49964e-23	Pancreas	UKB_Impedance_of_leg_right	1
LY6G6C	31686425	31689622	3.1688e+07	6	rs1634761	HLA-C	3.98976e-24	8.6259e-30	Testis	UKB_Hyperthyroidism_aka_thyrotoxicosis	1
PSMB9	32811913	32827362	3.28196e+07	6	rs17219281	HLA-DQA2	4.08842e-24	3.69702e-20	Heart_Left_Ventricle	UKB_Hyperthyroidism_aka_thyrotoxicosis	1
GPANK1	31629006	31634060	31631533	6	rs1634761	HLA-C	4.164e-24	1.04721e-24	Adipose_Subcutaneous	UKB_Sarcoidosis	1
TNF	31543344	31546113	3.15447e+07	6	rs1634761	HLA-C	4.19672e-24	3.57762e-41	Thyroid	RA_OKADA_ASIAN	1
LY6G6F	31674640	31685581	3.16801e+07	6	rs1634761	HLA-C	4.48629e-24	5.32541e-27	Testis	IMMUNOBASE_Systemic_lupus_erythematosus_hg19	1
HSD17B8	33172419	33174608	3.31735e+07	6	rs17219281	HLA-DQA2	4.54568e-24	5.92041e-33	Pancreas	UKB_Malabsorption_or_coeliac_disease	1
MUC21	30951495	30957680	3.09546e+07	6	rs1634761	HLA-C	5.05188e-24	7.82335e-26	Brain_Cerebellum	UKB_Waist_circumference	1
PPP1R11	30034486	30038110	30036298	6	rs9260038	HLA-A	5.15204e-24	7.38892e-29	Cells_Transformed_fibroblasts	RA_OKADA_EUR	1
HLA-B	31321649	31324965	31323307	6	rs1634761	HLA-C	5.23063e-24	6.29261e-25	Liver	UKB_Diastolic_blood_pressure_automated_reading	1
BTNL2	32361740	32374905	3.23683e+07	6	rs17219281	HLA-DQA2	5.23812e-24	8.04587e-48	Ovary	UKB_Asthma	1
APOM	31620193	31625987	31623090	6	rs1634761	HLA-C	5.46624e-24	5.00723e-34	Prostate	UKB_Age_diabetes_diagnosed	1
APOM	31620193	31625987	31623090	6	rs1634761	HLA-C	5.52129e-24	2.19735e-21	Testis	UKB_Sarcoidosis	1
VARS	31745295	31763730	3.17545e+07	6	rs1634761	HLA-C	5.99641e-24	2.81243e-30	Vagina	UKB_Basal_metabolic_rate	1
ABHD16A	31654726	31671221	3.1663e+07	6	rs1634761	HLA-C	6.07156e-24	4.7765e-72	Artery_Coronary	IMMUNOBASE_Systemic_lupus_erythematosus_hg19	1
CCHCR1	31110216	31126015	3.11181e+07	6	rs1634761	HLA-C	7.21121e-24	9.82443e-20	Artery_Aorta	UKB_Impedance_of_leg_left	1
HLA-DMA	32916390	32936871	3.29266e+07	6	rs17219281	HLA-DQA2	7.42097e-24	4.79347e-23	Pituitary	UKB_Diabetes	1
MSH5	31707725	31732622	3.17202e+07	6	rs1634761	HLA-C	7.56268e-24	4.07629e-24	Brain_Putamen_basal_ganglia	UKB_Diastolic_blood_pressure_automated_reading	1
PPIL1	36822603	36842800	3.68327e+07	6	rs147171940	PIM1	7.58838e-24	7.08489e-27	Whole_Blood	UKB_Pulse_rate	1
CSNK2B	31633013	31638120	3.16356e+07	6	rs1634761	HLA-C	8.12302e-24	1.4017e-34	Brain_Nucleus_accumbens_basal_ganglia	UKB_Sitting_height	1
LY6G6F	31674640	31685581	3.16801e+07	6	rs1634761	HLA-C	8.96093e-24	3.46892e-34	Esophagus_Mucosa	RA_OKADA_EUR	1
HLA-DRA	32407619	32412823	32410221	6	rs17219281	HLA-DQA2	1.02358e-23	8.22747e-37	Thyroid	UKB_Type_1_diabetes	1
GPANK1	31629006	31634060	31631533	6	rs1634761	HLA-C	1.05291e-23	6.25e-31	Adipose_Subcutaneous	UKB_Waist_circumference	1
ARL17A	44594068	44657088	44625578	17	rs1378358	NSF	1.22181e-23	4.27218e-22	Colon_Transverse	UKB_Impedance_of_arm_left	1
DDAH2	31694815	31698394	3.16966e+07	6	rs1634761	HLA-C	1.23158e-23	1.11006e-34	Brain_Frontal_Cortex_BA9	UKB_Arm_predicted_mass_right	1
CRHR1	43699267	43913194	4.38062e+07	17	rs3785884	MAPT	1.23603e-23	1.32129e-19	Adipose_Subcutaneous	UKB_Neuroticism_score	1
ANGPTL6	10203014	10213472	10208243	19	rs34536443	TYK2	1.25712e-23	5.40217e-19	Artery_Tibial	UKB_Standing_height	1
LY6G5C	31644461	31651817	31648139	6	rs1634761	HLA-C	1.26803e-23	1.31583e-95	Brain_Cerebellum	RA_OKADA_EUR	1
SLC22A5	131705444	131731306	131718375	5	rs10066378	SLC22A5	1.3071e-23	4.20284e-25	Skin_Sun_Exposed_Lower_leg	UKB_Basal_metabolic_rate	1
APOM	31620193	31625987	31623090	6	rs1634761	HLA-C	1.54319e-23	5.67613e-50	Muscle_Skeletal	RA_GWASmeta2_20090505	1
HLA-G	29794744	29798902	29796823	6	rs9260038	HLA-A	1.60344e-23	3.53736e-39	Testis	RA_OKADA_EUR	1
HLA-DQB2	32723875	32731311	32727593	6	rs17219281	HLA-DQA2	1.65858e-23	4.25505e-86	Skin_Sun_Exposed_Lower_leg	IMMUNOBASE_Multiple_sclerosis_hg19	1
HLA-DMA	32916390	32936871	3.29266e+07	6	rs17219281	HLA-DQA2	1.66581e-23	3.40908e-20	Thyroid	UKB_Sarcoidosis	1
CLIC1	31698358	31707540	31702949	6	rs1634761	HLA-C	1.79133e-23	2.74407e-29	Liver	UKB_Waist_circumference	1
ZFP57	29640169	29648887	29644528	6	rs9260038	HLA-A	1.86005e-23	1.62666e-27	Heart_Atrial_Appendage	IMMUNOBASE_Multiple_sclerosis_hg19	1
PIDD	799179	809753	804466	11	rs35705950	MUC5B	1.87276e-23	5.81499e-19	Brain_Cerebellum	UKB_Corneal_resistance_factor_right	1
KAT7	47865917	47906458	4.78862e+07	17	rs75432325	TAC4	1.87952e-23	2.35118e-22	Spleen	UKB_Standing_height	1
C6orf25	31686371	31694491	31690431	6	rs1634761	HLA-C	1.91079e-23	1.33074e-25	Breast_Mammary_Tissue	UKB_Hypothyroidism_or_myxoedema	1
DDX39B	31497996	31510225	3.15041e+07	6	rs1634761	HLA-C	2.01621e-23	1.05906e-59	Vagina	IMMUNOBASE_Systemic_lupus_erythematosus_hg19	1
ZBTB7B	154975127	154990998	1.54983e+08	1	rs41264915	THBS3	2.04387e-23	4.63957e-25	Artery_Tibial	UKB_Trunk_predicted_mass	1
BAG6	31606805	31620482	3.16136e+07	6	rs1634761	HLA-C	2.08307e-23	8.02584e-26	Nerve_Tibial	UKB_Rheumatoid_arthritis	1
MICA	31371356	31383092	31377224	6	rs1634761	HLA-C	2.15075e-23	7.57819e-17	Uterus	UKB_Whole_body_water_mass	1
C6orf10	32256303	32339684	3.2298e+07	6	rs17219281	HLA-DQA2	2.26998e-23	2.26998e-23	Testis	UKB_Impedance_of_leg_left	1
KANSL1	44107282	44302733	4.4205e+07	17	rs3785884	MAPT	2.28989e-23	2.58875e-27	Brain_Cortex	UKB_Systolic_blood_pressure_automated_reading	1
BAG6	31606805	31620482	3.16136e+07	6	rs1634761	HLA-C	2.32559e-23	1.90162e-21	Brain_Frontal_Cortex_BA9	UKB_Diastolic_blood_pressure_automated_reading	1
APOM	31620193	31625987	31623090	6	rs1634761	HLA-C	2.56628e-23	1.71764e-28	Testis	UKB_Waist_circumference	1
ICAM5	10400657	10407454	1.04041e+07	19	rs34536443	TYK2	2.75042e-23	7.6308e-34	Brain_Cerebellar_Hemisphere	UKB_Standing_height	1
RNF39	30038043	30043664	3.00409e+07	6	rs9260038	HLA-A	2.77641e-23	1.22799e-37	Lung	RA_OKADA_EUR	1
GABBR1	29523406	29601753	2.95626e+07	6	rs9260038	HLA-A	2.78725e-23	5.41414e-44	Adipose_Subcutaneous	RA_OKADA_EUR	1
MBLAC1	99724317	99726118	9.97252e+07	7	rs11766643	TFR2	2.81495e-23	2.85473e-39	Pancreas	UKB_Pulse_rate	1
MBLAC1	99724317	99726118	9.97252e+07	7	rs2897075	ZKSCAN1	2.81495e-23	2.85473e-39	Pancreas	UKB_Pulse_rate	1
CCDC171	15552895	16061661	15807278	9	rs79611697	CCDC171	2.87793e-23	5.12327e-17	Brain_Cerebellar_Hemisphere	UKB_BMI	1
ADAM15	155023042	155035252	155029147	1	rs41264915	THBS3	2.91304e-23	2.13833e-31	Skin_Sun_Exposed_Lower_leg	UKB_Impedance_of_arm_left	1
NCR3	31556672	31560762	31558717	6	rs1634761	HLA-C	3.23216e-23	4.4873e-25	Esophagus_Mucosa	RA_OKADA_ASIAN	1
PSORS1C1	31082527	31107869	31095198	6	rs1634761	HLA-C	3.39893e-23	6.69589e-24	Muscle_Skeletal	UKB_Whole_body_water_mass	1
DDAH2	31694815	31698394	3.16966e+07	6	rs1634761	HLA-C	3.48307e-23	1.14092e-59	Lung	UKB_Hyperthyroidism_aka_thyrotoxicosis	1
HLA-DMA	32916390	32936871	3.29266e+07	6	rs17219281	HLA-DQA2	3.88781e-23	6.85987e-20	Skin_Sun_Exposed_Lower_leg	UKB_Diastolic_blood_pressure_automated_reading	1
NOTCH4	32162620	32191844	32177232	6	rs17219281	HLA-DQA2	3.90096e-23	5.88728e-21	Brain_Cortex	UKB_Age_diabetes_diagnosed	1
HLA-DPB1	33043703	33054978	3.30493e+07	6	rs17219281	HLA-DQA2	3.91109e-23	1.35738e-18	Stomach	UKB_Hypothyroidism_or_myxoedema	1
HLA-DPA1	33032346	33048552	33040449	6	rs17219281	HLA-DQA2	4.32225e-23	5.65869e-33	Esophagus_Gastroesophageal_Junction	UKB_Asthma	1
SFTA2	30899130	30899952	30899541	6	rs1634761	HLA-C	4.40005e-23	7.00873e-29	Thyroid	RA_OKADA_TRANS_ETHNIC	1
PYGO2	154929502	154936329	1.54933e+08	1	rs41264915	THBS3	4.68175e-23	1.21645e-22	Spleen	UKB_Impedance_of_leg_left	1
ANXA11	81910645	81965328	8.1938e+07	10	rs61860402	SFTPD	4.91721e-23	9.30703e-36	Brain_Anterior_cingulate_cortex_BA24	UKB_Sitting_height	1
HSPE1	198364718	198368181	1.98366e+08	2	rs150345524	SF3B1	5.76283e-23	5.93026e-22	Pancreas	UKB_Impedance_of_leg_left	1
C6orf25	31686371	31694491	31690431	6	rs1634761	HLA-C	5.784e-23	1.46313e-29	Breast_Mammary_Tissue	IBD.EUR.Ulcerative_Colitis	1
HLA-DQB1	32627244	32636160	32631702	6	rs17219281	HLA-DQA2	5.79375e-23	2.04923e-13	Cells_Transformed_fibroblasts	UKB_Whole_body_water_mass	1
PDDC1	767220	777488	772354	11	rs35705950	MUC5B	5.96584e-23	1.39305e-19	Pituitary	UKB_Corneal_resistance_factor_right	1
HLA-C	31236526	31239907	3.12382e+07	6	rs1634761	HLA-C	6.11446e-23	1.44352e-17	Spleen	UKB_Impedance_of_leg_right	1
ICAM5	10400657	10407454	1.04041e+07	19	rs34536443	TYK2	6.23598e-23	1.43491e-23	Brain_Cerebellar_Hemisphere	GLGC_Mc_LDL	1
ERBB2	37844167	37886679	37865423	17	rs9916158	GSDMA/B	6.32085e-23	8.02291e-33	Nerve_Tibial	UKB_Asthma	1
PRRC2A	31588497	31605548	3.1597e+07	6	rs1634761	HLA-C	6.49421e-23	5.95245e-22	Whole_Blood	UKB_Rheumatoid_arthritis	1
HLA-DMA	32916390	32936871	3.29266e+07	6	rs17219281	HLA-DQA2	6.58344e-23	4.23439e-41	Testis	UKB_Hypothyroidism_or_myxoedema	1
HLA-C	31236526	31239907	3.12382e+07	6	rs1634761	HLA-C	7.29354e-23	4.4649e-13	Spleen	UKB_Arm_predicted_mass_left	1
BAG6	31606805	31620482	3.16136e+07	6	rs1634761	HLA-C	7.4559e-23	9.41175e-26	Brain_Hippocampus	UKB_Multiple_sclerosis	1
C6orf25	31686371	31694491	31690431	6	rs1634761	HLA-C	7.47106e-23	5.04624e-33	Esophagus_Mucosa	RA_OKADA_ASIAN	1
BRD2	32936437	32949282	3.29429e+07	6	rs17219281	HLA-DQA2	7.57049e-23	3.30284e-23	Brain_Putamen_basal_ganglia	RA_OKADA_ASIAN	1
C6orf25	31686371	31694491	31690431	6	rs1634761	HLA-C	7.67699e-23	7.3281e-44	Brain_Nucleus_accumbens_basal_ganglia	UKB_Psoriasis	1
MOSPD3	100209725	100213007	100211366	7	rs11766643	TFR2	7.97608e-23	5.35513e-62	Spleen	UKB_Pulse_rate	1
MSH5	31707725	31732622	3.17202e+07	6	rs1634761	HLA-C	8.06872e-23	2.11415e-24	Brain_Putamen_basal_ganglia	UKB_Leg_predicted_mass_right	1
C6orf25	31686371	31694491	31690431	6	rs1634761	HLA-C	8.13518e-23	8.03504e-25	Artery_Aorta	UKB_Trunk_predicted_mass	1
KANSL1	44107282	44302733	4.4205e+07	17	rs3785884	MAPT	8.23439e-23	1.21837e-36	Skin_Not_Sun_Exposed_Suprapubic	UKB_Standing_height	1
HLA-DOB	32780540	32784825	3.27827e+07	6	rs17219281	HLA-DQA2	8.69022e-23	1.39088e-23	Brain_Cortex	UKB_Standing_height	1
PSMB8	32808494	32812480	32810487	6	rs17219281	HLA-DQA2	8.81095e-23	2.80277e-50	Spleen	IMMUNOBASE_Multiple_sclerosis_hg19	1
S1PR2	10334520	10341948	10338234	19	rs34536443	TYK2	9.19972e-23	1.11849e-40	Artery_Aorta	UKB_High_cholesterol	1
CLIC1	31698358	31707540	31702949	6	rs1634761	HLA-C	9.62761e-23	6.9293e-24	Adipose_Visceral_Omentum	UKB_Sitting_height	1
DDR1	30844198	30867933	3.08561e+07	6	rs1634761	HLA-C	9.62761e-23	1.31607e-22	Prostate	UKB_Sitting_height	1
LRRC37A2	44588877	44633016	4.46109e+07	17	rs1378358	NSF	9.83883e-23	2.33112e-22	Testis	UKB_Mean_time_to_correctly_identify_matches	1
NCR3	31556672	31560762	31558717	6	rs1634761	HLA-C	1.02119e-22	4.14124e-27	Adipose_Subcutaneous	UKB_Whole_body_water_mass	1
PSORS1C1	31082527	31107869	31095198	6	rs1634761	HLA-C	1.05122e-22	5.71878e-26	Pancreas	UKB_Sitting_height	1
MICA	31371356	31383092	31377224	6	rs1634761	HLA-C	1.05509e-22	1.03181e-31	Prostate	RA_OKADA_ASIAN	1
C5orf56	131746328	131811736	131779032	5	rs10066378	SLC22A5	1.06058e-22	3.19827e-20	Brain_Cortex	UKB_Standing_height	1
CLIC1	31698358	31707540	31702949	6	rs1634761	HLA-C	1.11787e-22	1.09338e-20	Liver	UKB_Age_diabetes_diagnosed	1
HSD17B8	33172419	33174608	3.31735e+07	6	rs17219281	HLA-DQA2	1.32303e-22	7.39493e-21	Brain_Cerebellum	RA_OKADA_ASIAN	1
GAL3ST4	99756867	99766373	99761620	7	rs11766643	TFR2	1.33123e-22	2.15607e-50	Muscle_Skeletal	UKB_Pulse_rate	1
GAL3ST4	99756867	99766373	99761620	7	rs2897075	ZKSCAN1	1.33123e-22	2.15607e-50	Muscle_Skeletal	UKB_Pulse_rate	1
POU5F1	31132119	31148508	3.11403e+07	6	rs1634761	HLA-C	1.3648e-22	1.00761e-28	Artery_Aorta	UKB_Impedance_of_leg_left	1
SLC22A4	131630136	131679899	1.31655e+08	5	rs10066378	SLC22A5	1.59835e-22	5.04372e-21	Skin_Sun_Exposed_Lower_leg	UKB_Whole_body_water_mass	1
DDAH2	31694815	31698394	3.16966e+07	6	rs1634761	HLA-C	1.80602e-22	1.00463e-43	Cells_Transformed_fibroblasts	GIANT_HEIGHT	1
TNF	31543344	31546113	3.15447e+07	6	rs1634761	HLA-C	1.84775e-22	6.4394e-25	Brain_Nucleus_accumbens_basal_ganglia	UKB_Hypothyroidism_or_myxoedema	1
PRRC2A	31588497	31605548	3.1597e+07	6	rs1634761	HLA-C	2.07962e-22	1.17484e-27	Artery_Aorta	UKB_Ankylosing_spondylitis	1
PNMT	37824234	37826728	37825481	17	rs9916158	GSDMA/B	2.08158e-22	1.24884e-21	Nerve_Tibial	UKB_Asthma	1
HCG27	31165537	31171745	31168641	6	rs1634761	HLA-C	2.13702e-22	5.73211e-10	Cells_EBV-transformed_lymphocytes	UKB_Systolic_blood_pressure_automated_reading	1
ANKRD44	197831741	198175897	198003819	2	rs150345524	SF3B1	2.19339e-22	4.91459e-23	Artery_Coronary	UKB_Impedance_of_arm_right	1
ARL17A	44594068	44657088	44625578	17	rs1378358	NSF	2.24346e-22	2.64539e-20	Colon_Transverse	UKB_Impedance_of_arm_right	1
PSMB9	32811913	32827362	3.28196e+07	6	rs17219281	HLA-DQA2	2.30518e-22	2.69695e-21	Nerve_Tibial	UKB_Hypothyroidism_or_myxoedema	1
CCHCR1	31110216	31126015	3.11181e+07	6	rs1634761	HLA-C	2.53131e-22	1.13082e-18	Colon_Sigmoid	UKB_Whole_body_water_mass	1
GOSR2	45000483	45105003	45052743	17	rs1378358	NSF	2.53746e-22	3.15861e-20	Stomach	UKB_Systolic_blood_pressure_automated_reading	1
NCR3	31556672	31560762	31558717	6	rs1634761	HLA-C	2.54331e-22	1.03084e-25	Testis	UKB_Ankylosing_spondylitis	1
SLC39A7	33168222	33172216	33170219	6	rs17219281	HLA-DQA2	2.56975e-22	4.23332e-24	Liver	UKB_Hypothyroidism_or_myxoedema	1
TNF	31543344	31546113	3.15447e+07	6	rs1634761	HLA-C	2.62215e-22	4.40742e-43	Thyroid	UKB_Trunk_predicted_mass	1
RUSC1	155290687	155300905	155295796	1	rs41264915	THBS3	2.69298e-22	2.48946e-21	Esophagus_Gastroesophageal_Junction	UKB_Impedance_of_whole_body	1
HCG27	31165537	31171745	31168641	6	rs1634761	HLA-C	2.87477e-22	1.61923e-11	Cells_EBV-transformed_lymphocytes	UKB_Arm_predicted_mass_right	1
HLA-B	31321649	31324965	31323307	6	rs1634761	HLA-C	2.96595e-22	6.75099e-29	Vagina	AdvancedAMD_2015	1
KIF3A	132028320	132073330	132050825	5	rs10066378	SLC22A5	3.0159e-22	2.43145e-24	Brain_Cerebellar_Hemisphere	UKB_Standing_height	1
C7orf43	99752043	99756338	9.97542e+07	7	rs11766643	TFR2	3.12189e-22	6.53612e-31	Skin_Sun_Exposed_Lower_leg	UKB_Pulse_rate	1
C7orf43	99752043	99756338	9.97542e+07	7	rs2897075	ZKSCAN1	3.12189e-22	6.53612e-31	Skin_Sun_Exposed_Lower_leg	UKB_Pulse_rate	1
MSL1	38278551	38293042	3.82858e+07	17	rs9916158	GSDMA/B	3.26695e-22	8.9272e-19	Brain_Cortex	UKB_Standing_height	1
HLA-DRB1	32546546	32557625	3.25521e+07	6	rs17219281	HLA-DQA2	3.28796e-22	1.08599e-18	Brain_Anterior_cingulate_cortex_BA24	UKB_Type_1_diabetes	1
SLC44A2	10713133	10755235	10734184	19	rs34536443	TYK2	3.43891e-22	2.08715e-24	Heart_Atrial_Appendage	UKB_Basal_metabolic_rate	1
HLA-DOB	32780540	32784825	3.27827e+07	6	rs17219281	HLA-DQA2	3.47474e-22	1.32919e-16	Skin_Sun_Exposed_Lower_leg	IBD.EUR.Inflammatory_Bowel_Disease	1
HLA-DQA2	32709119	32714992	3.27121e+07	6	rs17219281	HLA-DQA2	3.49698e-22	1.23602e-07	Artery_Coronary	IMMUNOBASE_Systemic_lupus_erythematosus_hg19	1
DDX39B	31497996	31510225	3.15041e+07	6	rs1634761	HLA-C	3.62037e-22	6.20892e-29	Skin_Sun_Exposed_Lower_leg	UKB_Sitting_height	1
GPANK1	31629006	31634060	31631533	6	rs1634761	HLA-C	3.72342e-22	4.07394e-35	Lung	UKB_Age_diabetes_diagnosed	1
CLIC1	31698358	31707540	31702949	6	rs1634761	HLA-C	3.81039e-22	4.07693e-30	Liver	UKB_Diastolic_blood_pressure_automated_reading	1
ZNRD1	30026676	30032686	30029681	6	rs9260038	HLA-A	3.89292e-22	9.87881e-24	Esophagus_Gastroesophageal_Junction	RA_OKADA_EUR	1
CEND1	787104	790123	788614	11	rs35705950	MUC5B	3.90911e-22	1.08466e-17	Heart_Atrial_Appendage	UKB_Corneal_resistance_factor_right	1
MYO1F	8585674	8642461	8.61407e+06	19	rs12976386	MUC16	3.96558e-22	2.71386e-24	Spleen	UKB_Standing_height	1
TNF	31543344	31546113	3.15447e+07	6	rs1634761	HLA-C	4.02954e-22	3.84426e-26	Thyroid	UKB_Hyperthyroidism_aka_thyrotoxicosis	1
THBS3	155165379	155178842	1.55172e+08	1	rs41264915	THBS3	4.21371e-22	4.19453e-18	Adipose_Visceral_Omentum	UKB_Arm_predicted_mass_right	1
NSF	44668035	44834830	4.47514e+07	17	rs1378358	NSF	4.59563e-22	1.80627e-22	Heart_Left_Ventricle	UKB_Systolic_blood_pressure_automated_reading	1
C6orf10	32256303	32339684	3.2298e+07	6	rs17219281	HLA-DQA2	4.77826e-22	4.77826e-22	Testis	UKB_Impedance_of_leg_right	1
ABHD16A	31654726	31671221	3.1663e+07	6	rs1634761	HLA-C	4.78273e-22	2.38725e-92	Nerve_Tibial	UKB_Standing_height	1
LY6G6C	31686425	31689622	3.1688e+07	6	rs1634761	HLA-C	5.03335e-22	2.44166e-31	Adrenal_Gland	UKB_Basal_metabolic_rate	1
BAG6	31606805	31620482	3.16136e+07	6	rs1634761	HLA-C	5.16719e-22	5.3127e-16	Brain_Frontal_Cortex_BA9	UKB_Impedance_of_arm_right	1
MUC21	30951495	30957680	3.09546e+07	6	rs1634761	HLA-C	5.33721e-22	4.33546e-35	Stomach	UKB_Asthma	1
HCG27	31165537	31171745	31168641	6	rs1634761	HLA-C	5.3791e-22	4.05198e-11	Cells_EBV-transformed_lymphocytes	UKB_Arm_predicted_mass_left	1
ABHD16A	31654726	31671221	3.1663e+07	6	rs1634761	HLA-C	5.63053e-22	1.85559e-43	Nerve_Tibial	UKB_Whole_body_water_mass	1
C6orf25	31686371	31694491	31690431	6	rs1634761	HLA-C	5.65092e-22	7.61934e-22	Artery_Aorta	GIANT_HEIGHT	1
ICAM3	10444452	10450499	1.04475e+07	19	rs34536443	TYK2	5.7831e-22	1.93031e-26	Brain_Anterior_cingulate_cortex_BA24	GERA_DYSLIPID	1
C6orf10	32256303	32339684	3.2298e+07	6	rs17219281	HLA-DQA2	6.09524e-22	6.09524e-22	Testis	UKB_Psoriasis	1
C6orf25	31686371	31694491	31690431	6	rs1634761	HLA-C	6.13339e-22	7.49939e-28	Artery_Aorta	UKB_Basal_metabolic_rate	1
LY6G6F	31674640	31685581	3.16801e+07	6	rs1634761	HLA-C	6.21827e-22	1.26066e-47	Testis	UKB_Hypothyroidism_or_myxoedema	1
HLA-DRA	32407619	32412823	32410221	6	rs17219281	HLA-DQA2	6.4336e-22	4.98178e-34	Thyroid	UKB_Age_diabetes_diagnosed	1
RPS20	56979854	56987069	5.69835e+07	8	rs4737438	PENK	6.66957e-22	1.06294e-21	Skin_Not_Sun_Exposed_Suprapubic	UKB_Arm_predicted_mass_right	1
CCDC171	15552895	16061661	15807278	9	rs79611697	CCDC171	6.71567e-22	8.88898e-16	Brain_Cerebellar_Hemisphere	UKB_Weight	1
LRRC37A2	44588877	44633016	4.46109e+07	17	rs1378358	NSF	6.88768e-22	8.19184e-22	Skin_Sun_Exposed_Lower_leg	UKB_Impedance_of_arm_left	1
RPS20	56979854	56987069	5.69835e+07	8	rs4737438	PENK	7.31461e-22	1.91344e-23	Skin_Not_Sun_Exposed_Suprapubic	UKB_Leg_predicted_mass_left	1
PPAN	10216965	10225414	1.02212e+07	19	rs34536443	TYK2	7.44399e-22	1.49239e-24	Artery_Coronary	GLGC_Mc_LDL	1
HLA-C	31236526	31239907	3.12382e+07	6	rs1634761	HLA-C	7.56354e-22	2.205e-12	Spleen	UKB_Arm_predicted_mass_right	1
C6orf25	31686371	31694491	31690431	6	rs1634761	HLA-C	7.56521e-22	2.04473e-25	Artery_Aorta	UKB_Leg_predicted_mass_left	1
PSORS1C2	31105313	31107127	31106220	6	rs1634761	HLA-C	7.64235e-22	1.10403e-25	Vagina	IMMUNOBASE_Systemic_lupus_erythematosus_hg19	1
NCR3	31556672	31560762	31558717	6	rs1634761	HLA-C	7.67643e-22	6.28083e-33	Adipose_Subcutaneous	UKB_Basal_metabolic_rate	1
PYGO2	154929502	154936329	1.54933e+08	1	rs41264915	THBS3	8.46148e-22	6.35194e-21	Spleen	UKB_Impedance_of_leg_right	1
DDAH2	31694815	31698394	3.16966e+07	6	rs1634761	HLA-C	8.54478e-22	2.1018e-32	Brain_Frontal_Cortex_BA9	UKB_Arm_predicted_mass_left	1
HLA-DRB5	32485120	32498064	32491592	6	rs17219281	HLA-DQA2	8.89359e-22	0.000134441	Cells_Transformed_fibroblasts	UKB_Asthma	1
MSH5	31707725	31732622	3.17202e+07	6	rs1634761	HLA-C	9.20325e-22	9.02192e-57	Brain_Putamen_basal_ganglia	RA_OKADA_TRANS_ETHNIC	1
PSMB8	32808494	32812480	32810487	6	rs17219281	HLA-DQA2	9.29496e-22	2.03533e-24	Ovary	UKB_Rheumatoid_arthritis	1
SFTA2	30899130	30899952	30899541	6	rs1634761	HLA-C	9.3459e-22	2.52681e-21	Lung	UKB_Basal_metabolic_rate	1
CRHR1	43699267	43913194	4.38062e+07	17	rs3785884	MAPT	9.40506e-22	2.43581e-39	Thyroid	UKB_Standing_height	1
VARS2	30876019	30894236	3.08851e+07	6	rs1634761	HLA-C	9.72856e-22	2.2964e-35	Brain_Hippocampus	AdvancedAMD_2015	1
AIF1	31582961	31584798	3.15839e+07	6	rs1634761	HLA-C	1.00863e-21	7.10729e-21	Brain_Nucleus_accumbens_basal_ganglia	IBD.EUR.Inflammatory_Bowel_Disease	1
POU5F1	31132119	31148508	3.11403e+07	6	rs1634761	HLA-C	1.01278e-21	3.0961e-28	Esophagus_Gastroesophageal_Junction	UKB_Hyperthyroidism_aka_thyrotoxicosis	1
VARS2	30876019	30894236	3.08851e+07	6	rs1634761	HLA-C	1.11652e-21	5.57541e-26	Colon_Sigmoid	UKB_Sitting_height	1
CLIC1	31698358	31707540	31702949	6	rs1634761	HLA-C	1.15255e-21	1.05906e-31	Esophagus_Mucosa	RA_OKADA_ASIAN	1
TCF19	31126319	31134936	3.11306e+07	6	rs1634761	HLA-C	1.16649e-21	3.89483e-41	Skin_Not_Sun_Exposed_Suprapubic	RA_OKADA_ASIAN	1
ANKRD44	197831741	198175897	198003819	2	rs150345524	SF3B1	1.19972e-21	4.03095e-21	Artery_Coronary	UKB_Impedance_of_arm_left	1
CSNK2B	31633013	31638120	3.16356e+07	6	rs1634761	HLA-C	1.20724e-21	3.9754e-37	Brain_Nucleus_accumbens_basal_ganglia	UKB_Hyperthyroidism_aka_thyrotoxicosis	1
SLC22A4	131630136	131679899	1.31655e+08	5	rs10066378	SLC22A5	1.29443e-21	4.9735e-22	Skin_Sun_Exposed_Lower_leg	UKB_Leg_predicted_mass_left	1
MICB	31462658	31478901	3.14708e+07	6	rs1634761	HLA-C	1.37971e-21	3.45176e-16	Testis	UKB_Diabetes	1
GPANK1	31629006	31634060	31631533	6	rs1634761	HLA-C	1.4086e-21	1.19234e-67	Adipose_Visceral_Omentum	UKB_Ankylosing_spondylitis	1
AIF1	31582961	31584798	3.15839e+07	6	rs1634761	HLA-C	1.43705e-21	1.10892e-20	Brain_Nucleus_accumbens_basal_ganglia	UKB_Whole_body_water_mass	1
ABHD16A	31654726	31671221	3.1663e+07	6	rs1634761	HLA-C	1.55376e-21	3.4984e-61	Cells_EBV-transformed_lymphocytes	UKB_Hyperthyroidism_aka_thyrotoxicosis	1
SFTA2	30899130	30899952	30899541	6	rs1634761	HLA-C	1.63398e-21	1.76188e-52	Esophagus_Mucosa	UKB_Hypothyroidism_or_myxoedema	1
AIF1	31582961	31584798	3.15839e+07	6	rs1634761	HLA-C	1.76971e-21	2.14244e-26	Brain_Nucleus_accumbens_basal_ganglia	UKB_Asthma	1
HCG27	31165537	31171745	31168641	6	rs1634761	HLA-C	1.80646e-21	1.02731e-10	Cells_EBV-transformed_lymphocytes	UKB_Hand_grip_strength_right	1
MSH5	31707725	31732622	3.17202e+07	6	rs1634761	HLA-C	1.82722e-21	2.58425e-33	Whole_Blood	UKB_Asthma	1
APOM	31620193	31625987	31623090	6	rs1634761	HLA-C	1.85608e-21	2.06642e-35	Lung	IBD.EUR.Inflammatory_Bowel_Disease	1
RNF39	30038043	30043664	3.00409e+07	6	rs9260038	HLA-A	1.91439e-21	7.86207e-39	Lung	RA_OKADA_TRANS_ETHNIC	1
LY6G6D	31683133	31685581	31684357	6	rs1634761	HLA-C	1.91825e-21	9.82445e-22	Brain_Anterior_cingulate_cortex_BA24	UKB_Basal_metabolic_rate	1
HLA-DRA	32407619	32412823	32410221	6	rs17219281	HLA-DQA2	1.99306e-21	2.12432e-38	Whole_Blood	IBD.EUR.Ulcerative_Colitis	1
LST1	31553901	31556686	3.15553e+07	6	rs1634761	HLA-C	2.05497e-21	4.3074e-36	Cells_EBV-transformed_lymphocytes	UKB_Sitting_height	1
HLA-DQB1	32627244	32636160	32631702	6	rs17219281	HLA-DQA2	2.13873e-21	5.3785e-12	Cells_Transformed_fibroblasts	UKB_Trunk_predicted_mass	1
CCHCR1	31110216	31126015	3.11181e+07	6	rs1634761	HLA-C	2.19498e-21	3.09974e-18	Artery_Aorta	UKB_Impedance_of_leg_right	1
MUC1	155158300	155162707	1.55161e+08	1	rs41264915	THBS3	2.28852e-21	7.01333e-28	Whole_Blood	UKB_Impedance_of_whole_body	1
LSM2	31765173	31774761	31769967	6	rs1634761	HLA-C	2.66773e-21	4.4715e-36	Artery_Tibial	IMMUNOBASE_Systemic_lupus_erythematosus_hg19	1
LY6G6C	31686425	31689622	3.1688e+07	6	rs1634761	HLA-C	2.67587e-21	8.94233e-21	Testis	UKB_Asthma	1
HLA-B	31321649	31324965	31323307	6	rs1634761	HLA-C	2.77493e-21	1.23129e-18	Liver	UKB_Arm_predicted_mass_left	1
HLA-G	29794744	29798902	29796823	6	rs9260038	HLA-A	2.78083e-21	4.38859e-26	Brain_Cortex	IMMUNOBASE_Multiple_sclerosis_hg19	1
ARL17B	44352150	44439130	44395640	17	rs1378358	NSF	2.84785e-21	4.28705e-33	Whole_Blood	UKB_Sitting_height	1
ARL17B	44352150	44439130	44395640	17	rs3785884	MAPT	2.84785e-21	4.28705e-33	Whole_Blood	UKB_Sitting_height	1
RUSC1	155290687	155300905	155295796	1	rs41264915	THBS3	2.91882e-21	1.10911e-19	Esophagus_Gastroesophageal_Junction	UKB_Impedance_of_leg_right	1
TAP1	32812986	32821755	3.28174e+07	6	rs17219281	HLA-DQA2	2.93497e-21	5.41553e-30	Testis	UKB_Hyperthyroidism_aka_thyrotoxicosis	1
HLA-F	29690552	29706305	2.96984e+07	6	rs9260038	HLA-A	2.94278e-21	3.60312e-14	Esophagus_Gastroesophageal_Junction	RA_OKADA_ASIAN	1
ZNRD1	30026676	30032686	30029681	6	rs9260038	HLA-A	3.04391e-21	1.18878e-20	Thyroid	IMMUNOBASE_Systemic_lupus_erythematosus_hg19	1
HLA-B	31321649	31324965	31323307	6	rs1634761	HLA-C	3.09009e-21	1.22523e-18	Liver	UKB_Arm_predicted_mass_right	1
LY6G5C	31644461	31651817	31648139	6	rs1634761	HLA-C	3.55329e-21	4.37078e-36	Adipose_Subcutaneous	GIANT_HEIGHT	1
DCST2	154990996	155006257	1.54999e+08	1	rs41264915	THBS3	3.67693e-21	3.08265e-28	Brain_Cerebellar_Hemisphere	UKB_Impedance_of_leg_left	1
FBN2	127593601	127994878	1.27794e+08	5	rs201484359	SLC27A6	3.70738e-21	2.55925e-19	Adrenal_Gland	UKB_Systolic_blood_pressure_automated_reading	1
MICA	31371356	31383092	31377224	6	rs1634761	HLA-C	3.74159e-21	7.02221e-16	Uterus	UKB_Trunk_predicted_mass	1
DDAH2	31694815	31698394	3.16966e+07	6	rs1634761	HLA-C	3.95845e-21	7.64224e-32	Muscle_Skeletal	UKB_Basal_metabolic_rate	1
MICB	31462658	31478901	3.14708e+07	6	rs1634761	HLA-C	4.07076e-21	2.16919e-31	Adipose_Visceral_Omentum	UKB_Whole_body_water_mass	1
BRD2	32936437	32949282	3.29429e+07	6	rs17219281	HLA-DQA2	4.107e-21	5.24102e-28	Brain_Putamen_basal_ganglia	IMMUNOBASE_Multiple_sclerosis_hg19	1
THBS3	155165379	155178842	1.55172e+08	1	rs41264915	THBS3	4.16681e-21	1.24785e-17	Adipose_Visceral_Omentum	UKB_Arm_predicted_mass_left	1
ARL17A	44594068	44657088	44625578	17	rs1378358	NSF	4.19099e-21	8.99445e-18	Muscle_Skeletal	UKB_Standing_height	1
HLA-DOB	32780540	32784825	3.27827e+07	6	rs17219281	HLA-DQA2	4.28174e-21	2.3493e-13	Skin_Sun_Exposed_Lower_leg	IBD.EUR.Ulcerative_Colitis	1
IL5	131877136	131892530	131884833	5	rs10066378	SLC22A5	4.33311e-21	2.14253e-29	Muscle_Skeletal	UKB_Standing_height	1
MSH5	31707725	31732622	3.17202e+07	6	rs1634761	HLA-C	4.44781e-21	3.41456e-24	Testis	UKB_Sarcoidosis	1
HLA-DQA2	32709119	32714992	3.27121e+07	6	rs17219281	HLA-DQA2	4.52068e-21	4.47618e-08	Brain_Cortex	UKB_Basal_metabolic_rate	1
CSNK2B	31633013	31638120	3.16356e+07	6	rs1634761	HLA-C	4.64191e-21	1.01886e-26	Stomach	UKB_Leg_predicted_mass_right	1
CLIC1	31698358	31707540	31702949	6	rs1634761	HLA-C	4.93372e-21	2.47239e-22	Adipose_Visceral_Omentum	UKB_Sarcoidosis	1
DDR1	30844198	30867933	3.08561e+07	6	rs1634761	HLA-C	4.93372e-21	2.87567e-18	Prostate	UKB_Sarcoidosis	1
RMND1	151725989	151773259	151749624	6	rs76392050	MTHFD1L	4.9763e-21	5.76383e-51	Uterus	UKB_Heel_bone_mineral_density_T_score_automated_ccn_	1
HLA-DQB2	32723875	32731311	32727593	6	rs17219281	HLA-DQA2	4.9881e-21	5.25631e-24	Whole_Blood	UKB_Multiple_sclerosis	1
RPS20	56979854	56987069	5.69835e+07	8	rs4737438	PENK	5.20938e-21	4.58203e-23	Heart_Atrial_Appendage	UKB_Leg_predicted_mass_right	1
PNPLA2	818902	825573	822238	11	rs35705950	MUC5B	5.31866e-21	1.71651e-13	Brain_Putamen_basal_ganglia	UKB_Corneal_resistance_factor_right	1
CSNK2B	31633013	31638120	3.16356e+07	6	rs1634761	HLA-C	5.43639e-21	1.55902e-28	Muscle_Skeletal	AdvancedAMD_2015	1
PSORS1C1	31082527	31107869	31095198	6	rs1634761	HLA-C	5.44267e-21	3.31228e-15	Muscle_Skeletal	UKB_Impedance_of_leg_left	1
HLA-DOB	32780540	32784825	3.27827e+07	6	rs17219281	HLA-DQA2	6.27604e-21	0.000314901	Vagina	UKB_Rheumatoid_arthritis	1
LST1	31553901	31556686	3.15553e+07	6	rs1634761	HLA-C	6.29901e-21	6.82832e-37	Nerve_Tibial	UKB_Trunk_predicted_mass	1
PRRC2A	31588497	31605548	3.1597e+07	6	rs1634761	HLA-C	6.44616e-21	3.28462e-21	Whole_Blood	UKB_Impedance_of_whole_body	1
DDR1	30844198	30867933	3.08561e+07	6	rs1634761	HLA-C	6.62291e-21	4.59686e-26	Prostate	UKB_Waist_circumference	1
FUBP1	78409740	78444794	78427267	1	rs7515509	AK5	6.64221e-21	1.53126e-20	Artery_Tibial	UKB_Trunk_fat_percentage	1
HCG27	31165537	31171745	31168641	6	rs1634761	HLA-C	6.71496e-21	1.87119e-49	Pituitary	IMMUNOBASE_Systemic_lupus_erythematosus_hg19	1
THBS3	155165379	155178842	1.55172e+08	1	rs41264915	THBS3	7.12175e-21	2.32039e-17	Adipose_Visceral_Omentum	UKB_Trunk_predicted_mass	1
RUSC1	155290687	155300905	155295796	1	rs41264915	THBS3	7.37312e-21	1.92334e-19	Esophagus_Gastroesophageal_Junction	UKB_Impedance_of_leg_left	1
DCST2	154990996	155006257	1.54999e+08	1	rs41264915	THBS3	7.45568e-21	7.37116e-26	Thyroid	UKB_Impedance_of_leg_right	1
HLA-DRB5	32485120	32498064	32491592	6	rs17219281	HLA-DQA2	7.62318e-21	1.7915e-10	Cells_Transformed_fibroblasts	UKB_Diabetes	1
MSH5	31707725	31732622	3.17202e+07	6	rs1634761	HLA-C	8.01905e-21	5.23595e-22	Brain_Putamen_basal_ganglia	UKB_Leg_predicted_mass_left	1
KCNK3	26915619	26956288	2.6936e+07	2	rs1275969	CIB4	8.57589e-21	7.49037e-28	Skin_Not_Sun_Exposed_Suprapubic	UKB_Hypertension	1
HLA-DMB	32902406	32908847	3.29056e+07	6	rs17219281	HLA-DQA2	8.89781e-21	3.04995e-19	Cells_Transformed_fibroblasts	UKB_Sitting_height	1
ZBTB7B	154975127	154990998	1.54983e+08	1	rs41264915	THBS3	8.95826e-21	2.0072e-23	Skin_Sun_Exposed_Lower_leg	UKB_Arm_predicted_mass_right	1
POU5F1	31132119	31148508	3.11403e+07	6	rs1634761	HLA-C	9.05873e-21	5.93999e-27	Artery_Aorta	UKB_Impedance_of_leg_right	1
LRRC37A	44370099	44415160	4.43926e+07	17	rs1378358	NSF	9.07204e-21	7.13058e-22	Uterus	UKB_Impedance_of_arm_left	1
LRRC37A	44370099	44415160	4.43926e+07	17	rs3785884	MAPT	9.07204e-21	7.13058e-22	Uterus	UKB_Impedance_of_arm_left	1
GPANK1	31629006	31634060	31631533	6	rs1634761	HLA-C	9.5782e-21	5.73257e-28	Artery_Aorta	UKB_Arm_predicted_mass_left	1
SPPL2C	43922256	43924438	43923347	17	rs3785884	MAPT	9.84108e-21	1.13898e-20	Brain_Cerebellar_Hemisphere	UKB_Neuroticism_score	1
MUC22	30978251	31003179	30990715	6	rs1634761	HLA-C	9.85663e-21	9.85663e-21	Esophagus_Mucosa	IMMUNOBASE_Systemic_lupus_erythematosus_hg19	1
BAG6	31606805	31620482	3.16136e+07	6	rs1634761	HLA-C	1.0236e-20	1.81303e-33	Artery_Coronary	IBD.EUR.Ulcerative_Colitis	1
CBFA2T3	88941266	89043612	88992439	16	rs117169628	SLC22A31	1.03421e-20	1.63964e-21	Muscle_Skeletal	UKB_Standing_height	1
NSF	44668035	44834830	4.47514e+07	17	rs1378358	NSF	1.0424e-20	4.3936e-23	Cells_EBV-transformed_lymphocytes	UKB_Impedance_of_arm_left	1
LRRC37A2	44588877	44633016	4.46109e+07	17	rs1378358	NSF	1.06693e-20	2.56008e-19	Nerve_Tibial	UKB_Impedance_of_whole_body	1
HLA-DRB5	32485120	32498064	32491592	6	rs17219281	HLA-DQA2	1.09376e-20	2.50574e-12	Cells_Transformed_fibroblasts	UKB_Type_1_diabetes	1
EFNA1	155099936	155107333	1.55104e+08	1	rs41264915	THBS3	1.12753e-20	2.01312e-28	Brain_Putamen_basal_ganglia	UKB_Impedance_of_whole_body	1
TRIM26	30152232	30181204	30166718	6	rs9260038	HLA-A	1.16734e-20	1.91732e-45	Adipose_Visceral_Omentum	UKB_Ankylosing_spondylitis	1
VARS	31745295	31763730	3.17545e+07	6	rs1634761	HLA-C	1.189e-20	4.42676e-51	Vagina	IMMUNOBASE_Multiple_sclerosis_hg19	1
LTB	31548302	31550299	3.15493e+07	6	rs1634761	HLA-C	1.189e-20	1.189e-20	Ovary	IMMUNOBASE_Multiple_sclerosis_hg19	1
TCF19	31126319	31134936	3.11306e+07	6	rs1634761	HLA-C	1.22524e-20	1.60616e-29	Pancreas	UKB_Whole_body_water_mass	1
CCHCR1	31110216	31126015	3.11181e+07	6	rs1634761	HLA-C	1.27564e-20	1.14144e-13	Pituitary	AdvancedAMD_2015	1
PSMB9	32811913	32827362	3.28196e+07	6	rs17219281	HLA-DQA2	1.32225e-20	3.30704e-23	Nerve_Tibial	UKB_Asthma	1
MICB	31462658	31478901	3.14708e+07	6	rs1634761	HLA-C	1.34176e-20	4.38003e-15	Brain_Cerebellar_Hemisphere	UKB_Age_diabetes_diagnosed	1
HLA-C	31236526	31239907	3.12382e+07	6	rs1634761	HLA-C	1.39488e-20	1.92692e-15	Adipose_Visceral_Omentum	UKB_Sarcoidosis	1
HCG27	31165537	31171745	31168641	6	rs1634761	HLA-C	1.43897e-20	4.06417e-12	Cells_EBV-transformed_lymphocytes	UKB_Hand_grip_strength_left	1
FAM189B	155216996	155225274	155221135	1	rs41264915	THBS3	1.44726e-20	1.01457e-25	Heart_Atrial_Appendage	UKB_Impedance_of_leg_left	1
NCR3	31556672	31560762	31558717	6	rs1634761	HLA-C	1.45228e-20	6.54858e-22	Adipose_Subcutaneous	UKB_Leg_predicted_mass_right	1
LY6G5C	31644461	31651817	31648139	6	rs1634761	HLA-C	1.58602e-20	8.55634e-26	Breast_Mammary_Tissue	UKB_Sitting_height	1
NOTCH4	32162620	32191844	32177232	6	rs17219281	HLA-DQA2	1.65057e-20	3.49981e-18	Skin_Sun_Exposed_Lower_leg	pgc.scz2	1
PDLIM4	131593364	131609147	1.31601e+08	5	rs10066378	SLC22A5	1.73582e-20	4.85017e-18	Ovary	UKB_Asthma	1
DNM2	10828755	10944164	1.08865e+07	19	rs34536443	TYK2	1.77671e-20	5.25112e-33	Brain_Cerebellar_Hemisphere	UKB_Standing_height	1
SF3B1	198254508	198299815	1.98277e+08	2	rs150345524	SF3B1	1.87087e-20	6.06945e-16	Nerve_Tibial	UKB_Impedance_of_whole_body	1
MICB	31462658	31478901	3.14708e+07	6	rs1634761	HLA-C	1.94492e-20	2.46931e-27	Pancreas	RA_OKADA_ASIAN	1
VWA7	31733367	31745108	3.17392e+07	6	rs1634761	HLA-C	2.0277e-20	4.35038e-54	Brain_Cerebellum	UKB_Basal_metabolic_rate	1
HLA-DRB1	32546546	32557625	3.25521e+07	6	rs17219281	HLA-DQA2	2.07421e-20	1.12885e-15	Liver	UKB_Age_diabetes_diagnosed	1
LY6G5C	31644461	31651817	31648139	6	rs1634761	HLA-C	2.10489e-20	1.402e-24	Adipose_Subcutaneous	UKB_Age_diabetes_diagnosed	1
ARL17A	44594068	44657088	44625578	17	rs1378358	NSF	2.12017e-20	8.4472e-18	Colon_Transverse	UKB_Impedance_of_whole_body	1
2025-09-08	132086509	132142933	132114721	5	rs10066378	SLC22A5	2.16266e-20	9.68891e-27	Esophagus_Gastroesophageal_Junction	UKB_Standing_height	1
HLA-DMA	32916390	32936871	3.29266e+07	6	rs17219281	HLA-DQA2	2.35113e-20	2.01254e-45	Liver	UKB_Psoriasis	1
UBXN6	4444996	4457819	4.45141e+06	19	rs7251000	DPP9	2.4471e-20	3.93177e-20	Stomach	UKB_Standing_height	1
MICA	31371356	31383092	31377224	6	rs1634761	HLA-C	2.60148e-20	3.04086e-18	Small_Intestine_Terminal_Ileum	UKB_Basal_metabolic_rate	1
LRCH4	100169855	100183776	1.00177e+08	7	rs11766643	TFR2	2.72292e-20	1.55695e-43	Cells_Transformed_fibroblasts	UKB_Pulse_rate	1
BAG6	31606805	31620482	3.16136e+07	6	rs1634761	HLA-C	2.75224e-20	2.23278e-15	Brain_Frontal_Cortex_BA9	UKB_Impedance_of_arm_left	1
MSH5	31707725	31732622	3.17202e+07	6	rs1634761	HLA-C	2.84067e-20	1.12326e-23	Testis	UKB_Age_diabetes_diagnosed	1
CCHCR1	31110216	31126015	3.11181e+07	6	rs1634761	HLA-C	2.96318e-20	1.02785e-26	Pancreas	UKB_Sitting_height	1
C6orf10	32256303	32339684	3.2298e+07	6	rs17219281	HLA-DQA2	2.96975e-20	2.96975e-20	Testis	UKB_Diastolic_blood_pressure_automated_reading	1
C6orf10	32256303	32339684	3.2298e+07	6	rs17219281	HLA-DQA2	3.0074e-20	3.0074e-20	Testis	UKB_Arm_predicted_mass_left	1
LST1	31553901	31556686	3.15553e+07	6	rs1634761	HLA-C	3.1078e-20	1.56726e-27	Whole_Blood	UKB_Basal_metabolic_rate	1
HLA-DMB	32902406	32908847	3.29056e+07	6	rs17219281	HLA-DQA2	3.11476e-20	4.50311e-36	Testis	UKB_Trunk_predicted_mass	1
RPLP2	809647	812880	811264	11	rs35705950	MUC5B	3.16096e-20	8.19298e-17	Pancreas	UKB_Corneal_resistance_factor_right	1
HLA-DQA1	32595956	32614839	3.26054e+07	6	rs17219281	HLA-DQA2	3.21496e-20	1.97289e-17	Small_Intestine_Terminal_Ileum	IBD.EUR.Inflammatory_Bowel_Disease	1
PRRC2A	31588497	31605548	3.1597e+07	6	rs1634761	HLA-C	3.22813e-20	1.3679e-32	Pancreas	RA_OKADA_ASIAN	1
BTNL2	32361740	32374905	3.23683e+07	6	rs17219281	HLA-DQA2	3.23627e-20	8.40441e-24	Nerve_Tibial	UKB_Basal_metabolic_rate	1
CSNK2B	31633013	31638120	3.16356e+07	6	rs1634761	HLA-C	3.25537e-20	1.1761e-24	Stomach	UKB_Leg_predicted_mass_left	1
MED20	41873092	41888877	4.1881e+07	6	rs12660421	FOXP4	3.28577e-20	7.42997e-27	Colon_Transverse	UKB_Basal_metabolic_rate	1
AP006621.5	777578	784297	780938	11	rs35705950	MUC5B	3.39538e-20	3.12797e-18	Adrenal_Gland	UKB_Corneal_resistance_factor_left	1
NCR3	31556672	31560762	31558717	6	rs1634761	HLA-C	3.54306e-20	3.1122e-25	Adipose_Subcutaneous	UKB_Trunk_predicted_mass	1
KANSL1	44107282	44302733	4.4205e+07	17	rs3785884	MAPT	3.74562e-20	1.80067e-17	Cells_Transformed_fibroblasts	UKB_Trunk_fat_percentage	1
VARS2	30876019	30894236	3.08851e+07	6	rs1634761	HLA-C	3.83072e-20	1.18928e-22	Colon_Transverse	UKB_Sarcoidosis	1
HLA-DQB2	32723875	32731311	32727593	6	rs17219281	HLA-DQA2	3.90355e-20	5.09784e-53	Skin_Sun_Exposed_Lower_leg	UKB_Standing_height	1
LY6G6D	31683133	31685581	31684357	6	rs1634761	HLA-C	3.92554e-20	1.09173e-18	Brain_Anterior_cingulate_cortex_BA24	UKB_Leg_predicted_mass_right	1
MAPT	43971748	44105700	44038724	17	rs3785884	MAPT	4.07439e-20	7.33932e-19	Colon_Sigmoid	UKB_Impedance_of_arm_left	1
HLA-DQA2	32709119	32714992	3.27121e+07	6	rs17219281	HLA-DQA2	4.12617e-20	0.711087	Liver	UKB_Malabsorption_or_coeliac_disease	1
PSMB9	32811913	32827362	3.28196e+07	6	rs17219281	HLA-DQA2	4.23084e-20	2.31214e-59	Artery_Coronary	RA_OKADA_EUR	1
PSORS1C1	31082527	31107869	31095198	6	rs1634761	HLA-C	4.38956e-20	2.11314e-14	Muscle_Skeletal	UKB_Impedance_of_leg_right	1
ARL17B	44352150	44439130	44395640	17	rs1378358	NSF	4.60093e-20	2.11828e-25	Esophagus_Gastroesophageal_Junction	UKB_Impedance_of_arm_left	1
ARL17B	44352150	44439130	44395640	17	rs3785884	MAPT	4.60093e-20	2.11828e-25	Esophagus_Gastroesophageal_Junction	UKB_Impedance_of_arm_left	1
PLEKHG1	150920999	151164799	151042899	6	rs76392050	MTHFD1L	4.65049e-20	1.39772e-32	Spleen	UKB_Heel_bone_mineral_density_T_score_automated_ccn_	1
CRHR1	43699267	43913194	4.38062e+07	17	rs3785884	MAPT	4.98981e-20	1.28602e-20	Esophagus_Muscularis	UKB_Impedance_of_arm_left	1
ARL17B	44352150	44439130	44395640	17	rs1378358	NSF	5.02463e-20	4.87427e-25	Esophagus_Gastroesophageal_Junction	UKB_Impedance_of_arm_right	1
ARL17B	44352150	44439130	44395640	17	rs3785884	MAPT	5.02463e-20	4.87427e-25	Esophagus_Gastroesophageal_Junction	UKB_Impedance_of_arm_right	1
IL13	131991955	131996802	1.31994e+08	5	rs10066378	SLC22A5	5.14953e-20	1.64754e-30	Adipose_Subcutaneous	UKB_Asthma	1
PSORS1C2	31105313	31107127	31106220	6	rs1634761	HLA-C	5.19685e-20	2.70109e-23	Spleen	UKB_Hyperthyroidism_aka_thyrotoxicosis	1
LY6G6C	31686425	31689622	3.1688e+07	6	rs1634761	HLA-C	5.2327e-20	5.61434e-30	Adrenal_Gland	UKB_Leg_predicted_mass_right	1
DDR1	30844198	30867933	3.08561e+07	6	rs1634761	HLA-C	5.45408e-20	1.2069e-86	Stomach	UKB_Ankylosing_spondylitis	1
HLA-DRA	32407619	32412823	32410221	6	rs17219281	HLA-DQA2	5.73758e-20	2.91833e-23	Muscle_Skeletal	UKB_Sitting_height	1
MICA	31371356	31383092	31377224	6	rs1634761	HLA-C	6.35385e-20	1.43346e-17	Uterus	UKB_Leg_predicted_mass_right	1
EPO	100318423	100321323	100319873	7	rs11766643	TFR2	6.50199e-20	4.63909e-32	Uterus	UKB_Pulse_rate	1
ABHD16A	31654726	31671221	3.1663e+07	6	rs1634761	HLA-C	6.51905e-20	8.54548e-36	Breast_Mammary_Tissue	UKB_Multiple_sclerosis	1
VARS2	30876019	30894236	3.08851e+07	6	rs1634761	HLA-C	6.55123e-20	1.12152e-19	Brain_Hypothalamus	UKB_Multiple_sclerosis	1
LY6G6F	31674640	31685581	3.16801e+07	6	rs1634761	HLA-C	6.69906e-20	2.17705e-24	Esophagus_Mucosa	UKB_Multiple_sclerosis	1
PSMB9	32811913	32827362	3.28196e+07	6	rs17219281	HLA-DQA2	6.72864e-20	8.43524e-10	Nerve_Tibial	UKB_Age_diabetes_diagnosed	1
ADAM15	155023042	155035252	155029147	1	rs41264915	THBS3	6.77873e-20	1.39168e-21	Skin_Sun_Exposed_Lower_leg	UKB_Arm_predicted_mass_right	1
DDAH2	31694815	31698394	3.16966e+07	6	rs1634761	HLA-C	7.21456e-20	3.64413e-28	Lung	UKB_Age_diabetes_diagnosed	1
AIF1	31582961	31584798	3.15839e+07	6	rs1634761	HLA-C	7.88e-20	3.10857e-18	Brain_Nucleus_accumbens_basal_ganglia	UKB_Leg_predicted_mass_right	1
CCHCR1	31110216	31126015	3.11181e+07	6	rs1634761	HLA-C	8.12894e-20	3.55248e-15	Colon_Sigmoid	UKB_Trunk_predicted_mass	1
VARS	31745295	31763730	3.17545e+07	6	rs1634761	HLA-C	8.47395e-20	2.21513e-24	Brain_Cerebellum	RA_GWASmeta2_20090505	1
FBN2	127593601	127994878	1.27794e+08	5	rs201484359	SLC27A6	9.16252e-20	6.27724e-16	Adrenal_Gland	UKB_Diastolic_blood_pressure_automated_reading	1
SPPL2C	43922256	43924438	43923347	17	rs3785884	MAPT	9.31902e-20	5.38757e-20	Brain_Cerebellar_Hemisphere	UKB_Impedance_of_arm_left	1
MICB	31462658	31478901	3.14708e+07	6	rs1634761	HLA-C	9.75934e-20	9.36816e-16	Liver	UKB_Sitting_height	1
PSORS1C2	31105313	31107127	31106220	6	rs1634761	HLA-C	9.86461e-20	4.75666e-17	Vagina	UKB_Waist_circumference	1
HLA-DQA2	32709119	32714992	3.27121e+07	6	rs17219281	HLA-DQA2	1.03302e-19	1.44117e-08	Brain_Cortex	UKB_Arm_predicted_mass_right	1
MICB	31462658	31478901	3.14708e+07	6	rs1634761	HLA-C	1.0503e-19	1.41829e-29	Adipose_Visceral_Omentum	UKB_Trunk_predicted_mass	1
SPPL2C	43922256	43924438	43923347	17	rs3785884	MAPT	1.06909e-19	1.25568e-20	Brain_Cerebellar_Hemisphere	UKB_Impedance_of_whole_body	1
CRHR1	43699267	43913194	4.38062e+07	17	rs3785884	MAPT	1.08025e-19	1.94843e-21	Esophagus_Muscularis	UKB_Impedance_of_whole_body	1
TCF19	31126319	31134936	3.11306e+07	6	rs1634761	HLA-C	1.1216e-19	2.47238e-28	Pancreas	UKB_Leg_predicted_mass_right	1
ABHD16A	31654726	31671221	3.1663e+07	6	rs1634761	HLA-C	1.15314e-19	6.94261e-44	Nerve_Tibial	UKB_Trunk_predicted_mass	1
DCST2	154990996	155006257	1.54999e+08	1	rs41264915	THBS3	1.20253e-19	1.17753e-23	Brain_Cerebellar_Hemisphere	UKB_Basal_metabolic_rate	1
PCOLCE	100199800	100205798	100202799	7	rs11766643	TFR2	1.22538e-19	1.08228e-24	Colon_Sigmoid	UKB_Pulse_rate	1
HLA-DMB	32902406	32908847	3.29056e+07	6	rs17219281	HLA-DQA2	1.26493e-19	1.76627e-37	Testis	UKB_Whole_body_water_mass	1
RPS20	56979854	56987069	5.69835e+07	8	rs4737438	PENK	1.2722e-19	8.51958e-17	Skin_Not_Sun_Exposed_Suprapubic	GIANT_HEIGHT	1
SFTA2	30899130	30899952	30899541	6	rs1634761	HLA-C	1.32553e-19	1.73714e-31	Lung	UKB_Standing_height	1
MARS2	198570087	198573113	198571600	2	rs150345524	SF3B1	1.32589e-19	2.21963e-20	Esophagus_Mucosa	UKB_Impedance_of_leg_right	1
CSNK2B	31633013	31638120	3.16356e+07	6	rs1634761	HLA-C	1.33673e-19	1.05338e-24	Stomach	UKB_Arm_predicted_mass_left	1
FUBP1	78409740	78444794	78427267	1	rs7515509	AK5	1.37379e-19	4.98941e-19	Artery_Tibial	UKB_Body_fat_percentage	1
HLA-B	31321649	31324965	31323307	6	rs1634761	HLA-C	1.38605e-19	4.37611e-25	Liver	UKB_Sarcoidosis	1
PSMB9	32811913	32827362	3.28196e+07	6	rs17219281	HLA-DQA2	1.46057e-19	6.58112e-13	Cells_Transformed_fibroblasts	UKB_Psoriasis	1
NFKBIL1	31514647	31526606	3.15206e+07	6	rs1634761	HLA-C	1.55088e-19	1.59308e-30	Brain_Cerebellum	UKB_Asthma	1
HLA-DRB1	32546546	32557625	3.25521e+07	6	rs17219281	HLA-DQA2	1.56538e-19	3.74694e-12	Spleen	UKB_Whole_body_water_mass	1
ANAPC4	25378835	25420120	2.53995e+07	4	rs7684660	ANAPC4	1.56916e-19	2.84686e-16	Artery_Tibial	UKB_Impedance_of_whole_body	1
SLC22A4	131630136	131679899	1.31655e+08	5	rs10066378	SLC22A5	1.62888e-19	5.18762e-19	Skin_Sun_Exposed_Lower_leg	UKB_Leg_predicted_mass_right	1
DCST2	154990996	155006257	1.54999e+08	1	rs41264915	THBS3	1.65791e-19	6.60598e-24	Brain_Cerebellar_Hemisphere	UKB_Impedance_of_whole_body	1
TCF19	31126319	31134936	3.11306e+07	6	rs1634761	HLA-C	1.69784e-19	1.86474e-25	Pancreas	UKB_Waist_circumference	1
C6orf10	32256303	32339684	3.2298e+07	6	rs17219281	HLA-DQA2	1.74961e-19	1.74961e-19	Testis	UKB_Arm_predicted_mass_right	1
CLIC1	31698358	31707540	31702949	6	rs1634761	HLA-C	1.87552e-19	8.92161e-30	Esophagus_Mucosa	UKB_Ankylosing_spondylitis	1
HLA-DQA2	32709119	32714992	3.27121e+07	6	rs17219281	HLA-DQA2	1.94372e-19	4.26715e-09	Brain_Cortex	UKB_Arm_predicted_mass_left	1
PRRC2A	31588497	31605548	3.1597e+07	6	rs1634761	HLA-C	1.96889e-19	9.34555e-20	Whole_Blood	UKB_Hand_grip_strength_right	1
TCF19	31126319	31134936	3.11306e+07	6	rs1634761	HLA-C	1.98092e-19	1.89064e-47	Adipose_Visceral_Omentum	UKB_Hyperthyroidism_aka_thyrotoxicosis	1
ANAPC4	25378835	25420120	2.53995e+07	4	rs7684660	ANAPC4	1.9856e-19	1.25557e-16	Lung	UKB_Impedance_of_arm_left	1
TAP1	32812986	32821755	3.28174e+07	6	rs17219281	HLA-DQA2	1.99552e-19	2.18119e-52	Adrenal_Gland	UKB_Asthma	1
SLC22A4	131630136	131679899	1.31655e+08	5	rs10066378	SLC22A5	2.00517e-19	3.67381e-17	Skin_Sun_Exposed_Lower_leg	UKB_Trunk_predicted_mass	1
APOM	31620193	31625987	31623090	6	rs1634761	HLA-C	2.02378e-19	4.0307e-21	Cells_Transformed_fibroblasts	UKB_Impedance_of_leg_left	1
LY6G6D	31683133	31685581	31684357	6	rs1634761	HLA-C	2.04428e-19	9.92065e-29	Testis	UKB_Asthma	1
SLC22A5	131705444	131731306	131718375	5	rs10066378	SLC22A5	2.10027e-19	1.71201e-13	Whole_Blood	UKB_Asthma	1
NOTCH4	32162620	32191844	32177232	6	rs17219281	HLA-DQA2	2.10526e-19	2.10735e-26	Adipose_Visceral_Omentum	UKB_Waist_circumference	1
HLA-DRB5	32485120	32498064	32491592	6	rs17219281	HLA-DQA2	2.15228e-19	2.00404e-41	Stomach	GIANT_HEIGHT	1
NOTCH4	32162620	32191844	32177232	6	rs17219281	HLA-DQA2	2.1767e-19	5.00289e-21	Brain_Cortex	UKB_Diabetes	1
PSMB8	32808494	32812480	32810487	6	rs17219281	HLA-DQA2	2.50299e-19	1.34492e-25	Ovary	UKB_Asthma	1
HLA-DQA1	32595956	32614839	3.26054e+07	6	rs17219281	HLA-DQA2	2.61026e-19	5.19136e-06	Brain_Cerebellum	UKB_Psoriasis	1
LSM2	31765173	31774761	31769967	6	rs1634761	HLA-C	2.61562e-19	1.43692e-31	Colon_Transverse	UKB_Whole_body_water_mass	1
LRRC37A	44370099	44415160	4.43926e+07	17	rs1378358	NSF	2.7123e-19	9.41025e-19	Uterus	UKB_Impedance_of_whole_body	1
LRRC37A	44370099	44415160	4.43926e+07	17	rs3785884	MAPT	2.7123e-19	9.41025e-19	Uterus	UKB_Impedance_of_whole_body	1
S1PR5	10623623	10628607	10626115	19	rs34536443	TYK2	2.71376e-19	6.9066e-19	Whole_Blood	GERA_DYSLIPID	1
BAG6	31606805	31620482	3.16136e+07	6	rs1634761	HLA-C	3.1292e-19	2.76947e-17	Artery_Tibial	UKB_Systolic_blood_pressure_automated_reading	1
MUC21	30951495	30957680	3.09546e+07	6	rs1634761	HLA-C	3.21812e-19	1.18793e-17	Brain_Cerebellum	pgc.scz2	1
RXRB	33161365	33168630	3.3165e+07	6	rs17219281	HLA-DQA2	3.45025e-19	1.69132e-30	Pancreas	UKB_Standing_height	1
COL11A2	33130458	33160276	33145367	6	rs17219281	HLA-DQA2	3.57133e-19	2.62862e-38	Vagina	UKB_Standing_height	1
FUBP1	78409740	78444794	78427267	1	rs7515509	AK5	3.58985e-19	3.76173e-17	Artery_Tibial	UKB_Arm_fat_percentage_right	1
TNF	31543344	31546113	3.15447e+07	6	rs1634761	HLA-C	3.71437e-19	4.65255e-34	Thyroid	UKB_Leg_predicted_mass_right	1
VWA7	31733367	31745108	3.17392e+07	6	rs1634761	HLA-C	3.89156e-19	3.37585e-31	Adipose_Subcutaneous	UKB_Hyperthyroidism_aka_thyrotoxicosis	1
POU5F1	31132119	31148508	3.11403e+07	6	rs1634761	HLA-C	4.10628e-19	6.2281e-18	Brain_Putamen_basal_ganglia	UKB_Weight	1
CSNK2B	31633013	31638120	3.16356e+07	6	rs1634761	HLA-C	4.15619e-19	7.31744e-34	Brain_Nucleus_accumbens_basal_ganglia	UKB_Ankylosing_spondylitis	1
COL11A2	33130458	33160276	33145367	6	rs17219281	HLA-DQA2	4.18035e-19	2.28356e-35	Adrenal_Gland	RA_GWASmeta2_20090505	1
LY6G5C	31644461	31651817	31648139	6	rs1634761	HLA-C	4.19175e-19	1.11391e-36	Spleen	AdvancedAMD_2015	1
HLA-DQB2	32723875	32731311	32727593	6	rs17219281	HLA-DQA2	4.20651e-19	1.69674e-42	Lung	UKB_Psoriasis	1
ZFP57	29640169	29648887	29644528	6	rs9260038	HLA-A	4.3269e-19	1.28559e-15	Heart_Atrial_Appendage	IMMUNOBASE_Systemic_lupus_erythematosus_hg19	1
CCHCR1	31110216	31126015	3.11181e+07	6	rs1634761	HLA-C	4.4001e-19	2.3147e-20	Colon_Sigmoid	UKB_Leg_predicted_mass_right	1
LRRC37A2	44588877	44633016	4.46109e+07	17	rs1378358	NSF	4.45576e-19	1.11268e-19	Skin_Sun_Exposed_Lower_leg	UKB_Impedance_of_arm_right	1
FUBP1	78409740	78444794	78427267	1	rs7515509	AK5	4.49143e-19	1.05482e-16	Artery_Tibial	UKB_Arm_fat_percentage_left	1
NYAP1	100081550	100092422	100086986	7	rs11766643	TFR2	4.62547e-19	3.02643e-36	Adipose_Subcutaneous	UKB_Pulse_rate	1
NYAP1	100081550	100092422	100086986	7	rs2897075	ZKSCAN1	4.62547e-19	3.02643e-36	Adipose_Subcutaneous	UKB_Pulse_rate	1
HLA-C	31236526	31239907	3.12382e+07	6	rs1634761	HLA-C	4.69063e-19	1.13298e-08	Adipose_Visceral_Omentum	UKB_Hypothyroidism_or_myxoedema	1
KRI1	10663761	10676713	10670237	19	rs34536443	TYK2	4.73383e-19	5.44603e-32	Brain_Cerebellar_Hemisphere	GERA_DYSLIPID	1
PSORS1C1	31082527	31107869	31095198	6	rs1634761	HLA-C	4.97821e-19	8.80623e-22	Adrenal_Gland	UKB_Trunk_predicted_mass	1
KRI1	10663761	10676713	10670237	19	rs34536443	TYK2	5.08813e-19	0.335592	Brain_Cerebellar_Hemisphere	GLGC_Mc_LDL	1
MAPT	43971748	44105700	44038724	17	rs3785884	MAPT	5.40666e-19	1.76837e-16	Testis	UKB_Impedance_of_whole_body	1
MAPRE3	27193480	27250064	27221772	2	rs1275969	CIB4	5.50194e-19	3.25797e-28	Cells_Transformed_fibroblasts	GLGC_Mc_TG	1
MOB4	198380295	198418423	198399359	2	rs150345524	SF3B1	5.5231e-19	3.34882e-15	Adipose_Subcutaneous	UKB_Impedance_of_leg_right	1
GPANK1	31629006	31634060	31631533	6	rs1634761	HLA-C	5.71217e-19	2.38278e-33	Artery_Aorta	GIANT_HEIGHT	1
NSF	44668035	44834830	4.47514e+07	17	rs1378358	NSF	5.9731e-19	7.64861e-22	Pancreas	UKB_Impedance_of_arm_right	1
CCHCR1	31110216	31126015	3.11181e+07	6	rs1634761	HLA-C	6.03043e-19	1.31185e-16	Pancreas	UKB_Sarcoidosis	1
CGREF1	27321757	27341995	27331876	2	rs1275969	CIB4	6.3256e-19	5.23582e-23	Brain_Frontal_Cortex_BA9	UKB_Pulse_rate	1
AP006621.5	777578	784297	780938	11	rs35705950	MUC5B	6.79255e-19	1.86155e-17	Heart_Left_Ventricle	UKB_Intra_ocular_pressure_Goldmann_correlated_right_	1
COL11A2	33130458	33160276	33145367	6	rs17219281	HLA-DQA2	6.84239e-19	2.55013e-23	Adrenal_Gland	UKB_Diabetes	1
CLIC1	31698358	31707540	31702949	6	rs1634761	HLA-C	6.99562e-19	1.63153e-42	Esophagus_Mucosa	UKB_Asthma	1
GPR113	26531041	26569685	26550363	2	rs1275969	CIB4	7.17444e-19	3.16829e-17	Prostate	UKB_Diastolic_blood_pressure_automated_reading	1
WNT9B	44910567	44964096	4.49373e+07	17	rs1378358	NSF	7.49787e-19	7.12414e-22	Spleen	UKB_Sitting_height	1
ARL17B	44352150	44439130	44395640	17	rs1378358	NSF	7.59957e-19	7.83923e-21	Esophagus_Gastroesophageal_Junction	UKB_Neuroticism_score	1
ARL17B	44352150	44439130	44395640	17	rs3785884	MAPT	7.59957e-19	7.83923e-21	Esophagus_Gastroesophageal_Junction	UKB_Neuroticism_score	1
NSF	44668035	44834830	4.47514e+07	17	rs1378358	NSF	7.62421e-19	9.86957e-22	Cells_Transformed_fibroblasts	UKB_Neuroticism_score	1
LRRC37A2	44588877	44633016	4.46109e+07	17	rs1378358	NSF	7.62732e-19	3.47501e-16	Whole_Blood	UKB_Standing_height	1
MICA	31371356	31383092	31377224	6	rs1634761	HLA-C	7.74914e-19	4.25273e-15	Uterus	UKB_Leg_predicted_mass_left	1
NSF	44668035	44834830	4.47514e+07	17	rs1378358	NSF	7.98911e-19	5.89726e-19	Cells_EBV-transformed_lymphocytes	UKB_Standing_height	1
GPANK1	31629006	31634060	31631533	6	rs1634761	HLA-C	8.68889e-19	4.7698e-26	Skin_Not_Sun_Exposed_Suprapubic	UKB_Impedance_of_leg_left	1
PRRC2A	31588497	31605548	3.1597e+07	6	rs1634761	HLA-C	8.86225e-19	2.34587e-26	Whole_Blood	GIANT_HEIGHT	1
OLFM2	9964394	10047228	10005811	19	rs34536443	TYK2	9.09422e-19	1.20355e-16	Skin_Sun_Exposed_Lower_leg	UKB_Age_when_periods_started_menarche	1
SPDYE3	99905325	99919819	99912572	7	rs11766643	TFR2	9.10767e-19	3.72336e-19	Brain_Cerebellar_Hemisphere	UKB_Pulse_rate	1
SPDYE3	99905325	99919819	99912572	7	rs2897075	ZKSCAN1	9.10767e-19	3.72336e-19	Brain_Cerebellar_Hemisphere	UKB_Pulse_rate	1
CCDC170	151815165	151942328	1.51879e+08	6	rs76392050	MTHFD1L	9.10792e-19	2.88235e-18	Ovary	UKB_Basal_metabolic_rate	1
CGREF1	27321757	27341995	27331876	2	rs1275969	CIB4	9.2459e-19	1.18873e-21	Brain_Frontal_Cortex_BA9	UKB_Trunk_predicted_mass	1
MICB	31462658	31478901	3.14708e+07	6	rs1634761	HLA-C	9.42619e-19	7.02068e-22	Artery_Aorta	UKB_Basal_metabolic_rate	1
CLIC1	31698358	31707540	31702949	6	rs1634761	HLA-C	9.43282e-19	6.75435e-26	Liver	pgc.scz2	1
MARS2	198570087	198573113	198571600	2	rs150345524	SF3B1	9.49989e-19	1.04348e-19	Esophagus_Mucosa	UKB_Impedance_of_leg_left	1
TAP2	32781544	32806599	3.27941e+07	6	rs17219281	HLA-DQA2	9.54345e-19	3.46451e-59	Whole_Blood	IMMUNOBASE_Systemic_lupus_erythematosus_hg19	1
TAP2	32789610	32806557	3.27981e+07	6	rs17219281	HLA-DQA2	9.54345e-19	3.46451e-59	Whole_Blood	IMMUNOBASE_Systemic_lupus_erythematosus_hg19	1
TAP2	32781544	32806599	3.27941e+07	6	rs17219281	HLA-DQA2	9.54345e-19	3.46451e-59	Whole_Blood	IMMUNOBASE_Systemic_lupus_erythematosus_hg19	1
TAP2	32789610	32806557	3.27981e+07	6	rs17219281	HLA-DQA2	9.54345e-19	3.46451e-59	Whole_Blood	IMMUNOBASE_Systemic_lupus_erythematosus_hg19	1
TAP2	32781544	32806599	3.27941e+07	6	rs17219281	HLA-DQA2	9.54345e-19	3.46451e-59	Whole_Blood	IMMUNOBASE_Systemic_lupus_erythematosus_hg19	1
TAP2	32789610	32806557	3.27981e+07	6	rs17219281	HLA-DQA2	9.54345e-19	3.46451e-59	Whole_Blood	IMMUNOBASE_Systemic_lupus_erythematosus_hg19	1
TAP2	32781544	32806599	3.27941e+07	6	rs17219281	HLA-DQA2	9.54345e-19	3.46451e-59	Whole_Blood	IMMUNOBASE_Systemic_lupus_erythematosus_hg19	1
TAP2	32789610	32806557	3.27981e+07	6	rs17219281	HLA-DQA2	9.54345e-19	3.46451e-59	Whole_Blood	IMMUNOBASE_Systemic_lupus_erythematosus_hg19	1
FUBP1	78409740	78444794	78427267	1	rs7515509	AK5	9.7638e-19	6.60453e-20	Esophagus_Mucosa	UKB_Impedance_of_leg_right	1
BAG6	31606805	31620482	3.16136e+07	6	rs1634761	HLA-C	9.98116e-19	7.19371e-17	Brain_Frontal_Cortex_BA9	UKB_Hand_grip_strength_right	1
BPTF	65821640	65980494	65901067	17	rs12602210	BPTF	9.9893e-19	1.44412e-19	Nerve_Tibial	UKB_Trunk_fat_percentage	1
ZBTB7B	154975127	154990998	1.54983e+08	1	rs41264915	THBS3	1.00305e-18	3.0929e-21	Skin_Sun_Exposed_Lower_leg	UKB_Arm_predicted_mass_left	1
C17orf58	65987217	65989765	65988491	17	rs12602210	BPTF	1.02932e-18	3.53722e-16	Brain_Cortex	UKB_Trunk_fat_percentage	1
TAP1	32812986	32821755	3.28174e+07	6	rs17219281	HLA-DQA2	1.03963e-18	2.30004e-34	Stomach	UKB_Multiple_sclerosis	1
WNT3	44839872	44910520	44875196	17	rs1378358	NSF	1.04905e-18	1.37273e-15	Testis	UKB_Impedance_of_arm_left	1
DDR1	30844198	30867933	3.08561e+07	6	rs1634761	HLA-C	1.062e-18	1.48279e-17	Prostate	pgc.scz2	1
APOM	31620193	31625987	31623090	6	rs1634761	HLA-C	1.08425e-18	1.43483e-17	Cells_Transformed_fibroblasts	pgc.scz2	1
SFTA2	30899130	30899952	30899541	6	rs1634761	HLA-C	1.09415e-18	4.193e-50	Thyroid	RA_OKADA_ASIAN	1
C6orf10	32256303	32339684	3.2298e+07	6	rs17219281	HLA-DQA2	1.10292e-18	1.10292e-18	Testis	UKB_Impedance_of_whole_body	1
GPANK1	31629006	31634060	31631533	6	rs1634761	HLA-C	1.11327e-18	2.34718e-26	Artery_Aorta	UKB_Arm_predicted_mass_right	1
P4HA2	131527531	131631008	1.31579e+08	5	rs10066378	SLC22A5	1.14583e-18	3.03387e-21	Ovary	UKB_Asthma	1
PDLIM4	131593364	131609147	1.31601e+08	5	rs10066378	SLC22A5	1.16896e-18	4.11051e-26	Skin_Sun_Exposed_Lower_leg	UKB_Basal_metabolic_rate	1
TCF19	31126319	31134936	3.11306e+07	6	rs1634761	HLA-C	1.20939e-18	4.20722e-25	Pancreas	UKB_Trunk_predicted_mass	1
BAG6	31606805	31620482	3.16136e+07	6	rs1634761	HLA-C	1.22007e-18	4.05335e-17	Brain_Frontal_Cortex_BA9	UKB_Hand_grip_strength_left	1
ORMDL3	38077294	38083854	38080574	17	rs9916158	GSDMA/B	1.23746e-18	8.04471e-14	Whole_Blood	GABRIEL_Asthma	1
PSMB9	32811913	32827362	3.28196e+07	6	rs17219281	HLA-DQA2	1.24613e-18	1.2077e-31	Skin_Not_Sun_Exposed_Suprapubic	RA_GWASmeta2_20090505	1
HCG27	31165537	31171745	31168641	6	rs1634761	HLA-C	1.26041e-18	5.76179e-19	Stomach	UKB_Waist_circumference	1
MED20	41873092	41888877	4.1881e+07	6	rs12660421	FOXP4	1.27171e-18	1.79884e-19	Colon_Transverse	UKB_Standing_height	1
CSNK2B	31633013	31638120	3.16356e+07	6	rs1634761	HLA-C	1.29623e-18	4.00374e-23	Stomach	UKB_Arm_predicted_mass_right	1
LST1	31553901	31556686	3.15553e+07	6	rs1634761	HLA-C	1.36579e-18	4.20995e-38	Nerve_Tibial	UKB_Whole_body_water_mass	1
ADAM15	155023042	155035252	155029147	1	rs41264915	THBS3	1.37431e-18	5.64336e-21	Skin_Sun_Exposed_Lower_leg	UKB_Arm_predicted_mass_left	1
USP49	41757634	41863099	4.18104e+07	6	rs12660421	FOXP4	1.41029e-18	6.62817e-14	Cells_Transformed_fibroblasts	UKB_Basal_metabolic_rate	1
TAF6	99704693	99717464	9.97111e+07	7	rs2897075	ZKSCAN1	1.43973e-18	3.78955e-19	Thyroid	UKB_Pulse_rate	1
VARS2	30876019	30894236	3.08851e+07	6	rs1634761	HLA-C	1.4475e-18	9.77773e-18	Colon_Transverse	pgc.scz2	1
VWA7	31733367	31745108	3.17392e+07	6	rs1634761	HLA-C	1.51696e-18	1.15834e-34	Lung	UKB_Age_diabetes_diagnosed	1
MICB	31462658	31478901	3.14708e+07	6	rs1634761	HLA-C	1.58906e-18	2.10032e-20	Artery_Aorta	UKB_Waist_circumference	1
AIF1	31582961	31584798	3.15839e+07	6	rs1634761	HLA-C	1.59986e-18	1.1106e-17	Brain_Nucleus_accumbens_basal_ganglia	UKB_Waist_circumference	1
PRRC2A	31588497	31605548	3.1597e+07	6	rs1634761	HLA-C	1.613e-18	3.85658e-18	Whole_Blood	UKB_Impedance_of_arm_right	1
GSDMB	38060848	38076107	3.80685e+07	17	rs9916158	GSDMA/B	1.6686e-18	5.60276e-15	Spleen	GABRIEL_Asthma	1
MEGF9	123363091	123476748	1.2342e+08	9	rs10760104	CDK5RAP2	1.67771e-18	2.07465e-16	Adipose_Visceral_Omentum	UKB_Standing_height	1
TRIM39	30294256	30311506	30302881	6	rs9260038	HLA-A	1.67846e-18	4.60519e-36	Esophagus_Mucosa	RA_OKADA_ASIAN	1
MAPRE3	27193480	27250064	27221772	2	rs1275969	CIB4	1.71393e-18	1.67196e-20	Cells_Transformed_fibroblasts	MAGIC_Scott_et_al_FI_adjBMI	1
CDSN	31082867	31088223	31085545	6	rs1634761	HLA-C	1.80294e-18	5.05641e-18	Skin_Sun_Exposed_Lower_leg	UKB_Standing_height	1
PGAP3	37827375	37853050	3.78402e+07	17	rs9916158	GSDMA/B	1.98327e-18	6.19571e-15	Heart_Left_Ventricle	GLGC_Mc_HDL	1
HLA-C	31236526	31239907	3.12382e+07	6	rs1634761	HLA-C	1.99559e-18	7.71665e-12	Spleen	UKB_Multiple_sclerosis	1
ANAPC4	25378835	25420120	2.53995e+07	4	rs7684660	ANAPC4	2.10261e-18	1.15079e-15	Lung	UKB_Impedance_of_arm_right	1
ARL17A	44594068	44657088	44625578	17	rs1378358	NSF	2.11262e-18	1.22485e-14	Colon_Transverse	UKB_Body_fat_percentage	1
LY6G6C	31686425	31689622	3.1688e+07	6	rs1634761	HLA-C	2.15795e-18	2.28607e-37	Adrenal_Gland	UKB_Whole_body_water_mass	1
MUC1	155158300	155162707	1.55161e+08	1	rs41264915	THBS3	2.2955e-18	7.413e-29	Artery_Tibial	UKB_Whole_body_water_mass	1
PSORS1C2	31105313	31107127	31106220	6	rs1634761	HLA-C	2.29851e-18	7.15347e-24	Stomach	UKB_Impedance_of_leg_left	1
HLA-DMB	32902406	32908847	3.29056e+07	6	rs17219281	HLA-DQA2	2.30333e-18	3.88737e-18	Pancreas	UKB_Sarcoidosis	1
HLA-C	31236526	31239907	3.12382e+07	6	rs1634761	HLA-C	2.3144e-18	6.15896e-12	Spleen	UKB_Hand_grip_strength_right	1
LY6G6D	31683133	31685581	31684357	6	rs1634761	HLA-C	2.40457e-18	7.15497e-17	Brain_Anterior_cingulate_cortex_BA24	UKB_Leg_predicted_mass_left	1
POU5F1	31132119	31148508	3.11403e+07	6	rs1634761	HLA-C	2.43542e-18	3.73568e-15	Brain_Putamen_basal_ganglia	UKB_BMI	1
GNB2	100271154	100276797	1.00274e+08	7	rs11766643	TFR2	2.47903e-18	3.48696e-28	Skin_Sun_Exposed_Lower_leg	UKB_Pulse_rate	1
HLA-DMB	32902406	32908847	3.29056e+07	6	rs17219281	HLA-DQA2	2.51273e-18	1.34738e-23	Pancreas	UKB_Age_diabetes_diagnosed	1
AP4M1	99699172	99707968	99703570	7	rs2897075	ZKSCAN1	2.58472e-18	7.05596e-11	Colon_Transverse	UKB_Pulse_rate	1
APOM	31620193	31625987	31623090	6	rs1634761	HLA-C	2.6864e-18	4.74846e-19	Testis	UKB_Diastolic_blood_pressure_automated_reading	1
TNF	31543344	31546113	3.15447e+07	6	rs1634761	HLA-C	2.69539e-18	2.45532e-26	Thyroid	UKB_Arm_predicted_mass_right	1
APOM	31620193	31625987	31623090	6	rs1634761	HLA-C	2.69612e-18	1.18032e-36	Lung	UKB_Diabetes	1
HLA-DPB1	33043703	33054978	3.30493e+07	6	rs17219281	HLA-DQA2	2.71232e-18	1.06805e-18	Heart_Left_Ventricle	RA_OKADA_ASIAN	1
RPS20	56979854	56987069	5.69835e+07	8	rs4737438	PENK	2.72751e-18	2.40051e-18	Skin_Not_Sun_Exposed_Suprapubic	UKB_Arm_predicted_mass_left	1
DDAH2	31694815	31698394	3.16966e+07	6	rs1634761	HLA-C	3.01956e-18	4.81196e-34	Cells_Transformed_fibroblasts	UKB_Multiple_sclerosis	1
PRRC2A	31588497	31605548	3.1597e+07	6	rs1634761	HLA-C	3.02213e-18	1.60549e-20	Whole_Blood	UKB_Multiple_sclerosis	1
TAP2	32781544	32806599	3.27941e+07	6	rs17219281	HLA-DQA2	3.10449e-18	1.96981e-48	Whole_Blood	UKB_Psoriasis	1
TAP2	32789610	32806557	3.27981e+07	6	rs17219281	HLA-DQA2	3.10449e-18	1.96981e-48	Whole_Blood	UKB_Psoriasis	1
TAP2	32781544	32806599	3.27941e+07	6	rs17219281	HLA-DQA2	3.10449e-18	1.96981e-48	Whole_Blood	UKB_Psoriasis	1
TAP2	32789610	32806557	3.27981e+07	6	rs17219281	HLA-DQA2	3.10449e-18	1.96981e-48	Whole_Blood	UKB_Psoriasis	1
TAP2	32781544	32806599	3.27941e+07	6	rs17219281	HLA-DQA2	3.10449e-18	1.96981e-48	Whole_Blood	UKB_Psoriasis	1
TAP2	32789610	32806557	3.27981e+07	6	rs17219281	HLA-DQA2	3.10449e-18	1.96981e-48	Whole_Blood	UKB_Psoriasis	1
TAP2	32781544	32806599	3.27941e+07	6	rs17219281	HLA-DQA2	3.10449e-18	1.96981e-48	Whole_Blood	UKB_Psoriasis	1
TAP2	32789610	32806557	3.27981e+07	6	rs17219281	HLA-DQA2	3.10449e-18	1.96981e-48	Whole_Blood	UKB_Psoriasis	1
SLC22A5	131705444	131731306	131718375	5	rs10066378	SLC22A5	3.10781e-18	3.45832e-15	Whole_Blood	IBD.EUR.Crohns_Disease	1
IL13	131991955	131996802	1.31994e+08	5	rs10066378	SLC22A5	3.24018e-18	3.14841e-25	Adipose_Subcutaneous	UKB_Standing_height	1
VARS	31745295	31763730	3.17545e+07	6	rs1634761	HLA-C	3.46978e-18	2.16907e-22	Cells_Transformed_fibroblasts	UKB_Hyperthyroidism_aka_thyrotoxicosis	1
COL11A2	33130458	33160276	33145367	6	rs17219281	HLA-DQA2	3.61354e-18	7.79112e-24	Adrenal_Gland	UKB_Type_1_diabetes	1
BPTF	65821640	65980494	65901067	17	rs12602210	BPTF	3.79267e-18	1.40045e-18	Skin_Sun_Exposed_Lower_leg	UKB_Body_fat_percentage	1
HLA-DOA	32971955	32977389	32974672	6	rs17219281	HLA-DQA2	3.79288e-18	1.07889e-65	Thyroid	RA_OKADA_ASIAN	1
MSH5	31707725	31732622	3.17202e+07	6	rs1634761	HLA-C	3.93451e-18	1.35935e-17	Testis	GLGC_Mc_TG	1
HLA-A	29909037	29913661	29911349	6	rs9260038	HLA-A	3.95282e-18	1.14931e-19	Ovary	RA_OKADA_EUR	1
DDAH2	31694815	31698394	3.16966e+07	6	rs1634761	HLA-C	3.97439e-18	6.89755e-32	Brain_Frontal_Cortex_BA9	UKB_Leg_predicted_mass_right	1
DDAH2	31694815	31698394	3.16966e+07	6	rs1634761	HLA-C	4.07025e-18	4.73483e-24	Cells_Transformed_fibroblasts	UKB_Type_1_diabetes	1
APOM	31620193	31625987	31623090	6	rs1634761	HLA-C	4.10077e-18	4.38909e-45	Cells_Transformed_fibroblasts	UKB_Whole_body_water_mass	1
MSH5	31707725	31732622	3.17202e+07	6	rs1634761	HLA-C	4.11606e-18	3.30432e-20	Testis	pgc.scz2	1
CGREF1	27321757	27341995	27331876	2	rs1275969	CIB4	4.14815e-18	9.35382e-22	Brain_Frontal_Cortex_BA9	UKB_Basal_metabolic_rate	1
GTF2H4	30875961	30881883	30878922	6	rs1634761	HLA-C	4.233e-18	8.26223e-31	Brain_Hypothalamus	UKB_Standing_height	1
VARS2	30876019	30894236	3.08851e+07	6	rs1634761	HLA-C	4.27801e-18	1.13531e-20	Heart_Left_Ventricle	UKB_Arm_predicted_mass_right	1
ZNF3	99661656	99680171	9.96709e+07	7	rs2897075	ZKSCAN1	4.27869e-18	6.52203e-31	Cells_EBV-transformed_lymphocytes	UKB_Pulse_rate	1
HLA-DMB	32902406	32908847	3.29056e+07	6	rs17219281	HLA-DQA2	4.52777e-18	3.55386e-27	Thyroid	IMMUNOBASE_Multiple_sclerosis_hg19	1
DPP9	4675236	4724685	4.69996e+06	19	rs7251000	DPP9	4.62232e-18	0.0532719	Adipose_Visceral_Omentum	HGI_C2	1
HLA-B	31321649	31324965	31323307	6	rs1634761	HLA-C	4.7351e-18	3.68584e-30	Artery_Coronary	RA_OKADA_ASIAN	1
BAG6	31606805	31620482	3.16136e+07	6	rs1634761	HLA-C	4.80814e-18	1.57535e-15	Brain_Anterior_cingulate_cortex_BA24	pgc.scz2	1
KEAP1	10596796	10614417	1.06056e+07	19	rs34536443	TYK2	4.83616e-18	9.51789e-22	Adipose_Subcutaneous	UKB_Standing_height	1
ZBTB7B	154975127	154990998	1.54983e+08	1	rs41264915	THBS3	5.10799e-18	2.12307e-21	Brain_Hippocampus	UKB_Birth_weight	1
LY6G6D	31683133	31685581	31684357	6	rs1634761	HLA-C	5.27112e-18	1.24725e-18	Brain_Anterior_cingulate_cortex_BA24	UKB_Hand_grip_strength_right	1
PRRC2A	31588497	31605548	3.1597e+07	6	rs1634761	HLA-C	5.28977e-18	1.63247e-19	Whole_Blood	UKB_Waist_circumference	1
CCDC171	15552895	16061661	15807278	9	rs79611697	CCDC171	5.44656e-18	4.06897e-13	Brain_Cerebellar_Hemisphere	UKB_Whole_body_water_mass	1
HLA-DRA	32407619	32412823	32410221	6	rs17219281	HLA-DQA2	5.47777e-18	1.81842e-58	Thyroid	RA_OKADA_ASIAN	1
PIDD	799179	809753	804466	11	rs35705950	MUC5B	5.49992e-18	1.01696e-14	Cells_Transformed_fibroblasts	UKB_Corneal_resistance_factor_left	1
HLA-DMA	32916390	32936871	3.29266e+07	6	rs17219281	HLA-DQA2	5.65346e-18	1.15202e-16	Skin_Sun_Exposed_Lower_leg	UKB_Impedance_of_leg_left	1
PSMB9	32811913	32827362	3.28196e+07	6	rs17219281	HLA-DQA2	5.69027e-18	1.42139e-17	Ovary	UKB_Whole_body_water_mass	1
THBS3	155165379	155178842	1.55172e+08	1	rs41264915	THBS3	5.74428e-18	1.41814e-16	Adipose_Visceral_Omentum	UKB_Whole_body_water_mass	1
TAP2	32781544	32806599	3.27941e+07	6	rs17219281	HLA-DQA2	5.74515e-18	1.18641e-29	Skin_Sun_Exposed_Lower_leg	UKB_Multiple_sclerosis	1
TAP2	32789610	32806557	3.27981e+07	6	rs17219281	HLA-DQA2	5.74515e-18	1.18641e-29	Skin_Sun_Exposed_Lower_leg	UKB_Multiple_sclerosis	1
TAP2	32781544	32806599	3.27941e+07	6	rs17219281	HLA-DQA2	5.74515e-18	1.18641e-29	Skin_Sun_Exposed_Lower_leg	UKB_Multiple_sclerosis	1
TAP2	32789610	32806557	3.27981e+07	6	rs17219281	HLA-DQA2	5.74515e-18	1.18641e-29	Skin_Sun_Exposed_Lower_leg	UKB_Multiple_sclerosis	1
TAP2	32781544	32806599	3.27941e+07	6	rs17219281	HLA-DQA2	5.74515e-18	1.18641e-29	Skin_Sun_Exposed_Lower_leg	UKB_Multiple_sclerosis	1
TAP2	32789610	32806557	3.27981e+07	6	rs17219281	HLA-DQA2	5.74515e-18	1.18641e-29	Skin_Sun_Exposed_Lower_leg	UKB_Multiple_sclerosis	1
TAP2	32781544	32806599	3.27941e+07	6	rs17219281	HLA-DQA2	5.74515e-18	1.18641e-29	Skin_Sun_Exposed_Lower_leg	UKB_Multiple_sclerosis	1
TAP2	32789610	32806557	3.27981e+07	6	rs17219281	HLA-DQA2	5.74515e-18	1.18641e-29	Skin_Sun_Exposed_Lower_leg	UKB_Multiple_sclerosis	1
NSF	44668035	44834830	4.47514e+07	17	rs1378358	NSF	6.03021e-18	1.065e-19	Pancreas	UKB_Trunk_fat_percentage	1
HLA-B	31321649	31324965	31323307	6	rs1634761	HLA-C	6.22391e-18	1.12476e-71	Brain_Cerebellar_Hemisphere	RA_GWASmeta2_20090505	1
DDAH2	31694815	31698394	3.16966e+07	6	rs1634761	HLA-C	6.24561e-18	1.63537e-38	Brain_Frontal_Cortex_BA9	IMMUNOBASE_Systemic_lupus_erythematosus_hg19	1
VWA7	31733367	31745108	3.17392e+07	6	rs1634761	HLA-C	6.26891e-18	2.28299e-38	Muscle_Skeletal	UKB_Asthma	1
C6orf25	31686371	31694491	31690431	6	rs1634761	HLA-C	6.69931e-18	4.78141e-28	Breast_Mammary_Tissue	UKB_Rheumatoid_arthritis	1
HLA-B	31321649	31324965	31323307	6	rs1634761	HLA-C	6.90604e-18	3.12318e-29	Pancreas	UKB_Sitting_height	1
MUC21	30951495	30957680	3.09546e+07	6	rs1634761	HLA-C	6.92326e-18	1.60696e-34	Pancreas	UKB_Whole_body_water_mass	1
FBN2	127593601	127994878	1.27794e+08	5	rs201484359	SLC27A6	6.92812e-18	5.47256e-12	Cells_Transformed_fibroblasts	UKB_Impedance_of_arm_right	1
NOTCH4	32162620	32191844	32177232	6	rs17219281	HLA-DQA2	7.00922e-18	1.02323e-15	Lung	UKB_Impedance_of_leg_left	1
APOM	31620193	31625987	31623090	6	rs1634761	HLA-C	7.09799e-18	3.01517e-20	Cells_Transformed_fibroblasts	UKB_Impedance_of_leg_right	1
PRRC2A	31588497	31605548	3.1597e+07	6	rs1634761	HLA-C	7.30903e-18	1.0561e-19	Whole_Blood	UKB_Impedance_of_leg_left	1
MAPT	43971748	44105700	44038724	17	rs3785884	MAPT	7.39726e-18	9.58826e-18	Nerve_Tibial	UKB_Impedance_of_arm_right	1
MICA	31371356	31383092	31377224	6	rs1634761	HLA-C	7.87734e-18	1.58507e-16	Spleen	ReproGen_Menopause	1
BAG6	31606805	31620482	3.16136e+07	6	rs1634761	HLA-C	7.91705e-18	4.42992e-21	Brain_Frontal_Cortex_BA9	UKB_Sitting_height	1
DYDC2	82104501	82127829	82116165	10	rs61860402	SFTPD	8.19853e-18	4.12522e-18	Esophagus_Mucosa	UKB_Sitting_height	1
PRRC2A	31588497	31605548	3.1597e+07	6	rs1634761	HLA-C	8.50456e-18	3.43803e-20	Whole_Blood	UKB_Hand_grip_strength_left	1
TNF	31543344	31546113	3.15447e+07	6	rs1634761	HLA-C	8.54061e-18	2.89791e-23	Brain_Nucleus_accumbens_basal_ganglia	GIANT_HEIGHT	1
LY6G6D	31683133	31685581	31684357	6	rs1634761	HLA-C	8.60001e-18	2.90797e-16	Brain_Anterior_cingulate_cortex_BA24	GIANT_HEIGHT	1
FAM189B	155216996	155225274	155221135	1	rs41264915	THBS3	8.86119e-18	6.08783e-24	Heart_Atrial_Appendage	UKB_Impedance_of_leg_right	1
POU5F1	31132119	31148508	3.11403e+07	6	rs1634761	HLA-C	8.91786e-18	3.32125e-45	Artery_Aorta	UKB_Leg_predicted_mass_right	1
LY6G6F	31674640	31685581	3.16801e+07	6	rs1634761	HLA-C	9.01325e-18	2.89741e-16	Esophagus_Mucosa	GIANT_HEIGHT	1
BTNL2	32361740	32374905	3.23683e+07	6	rs17219281	HLA-DQA2	9.08624e-18	7.58615e-19	Nerve_Tibial	UKB_Age_diabetes_diagnosed	1
MUC22	30978251	31003179	30990715	6	rs1634761	HLA-C	9.21903e-18	9.21903e-18	Esophagus_Mucosa	UKB_Psoriasis	1
KEAP1	10596796	10614417	1.06056e+07	19	rs34536443	TYK2	9.27112e-18	2.77541e-22	Adipose_Subcutaneous	UKB_Basal_metabolic_rate	1
CGREF1	27321757	27341995	27331876	2	rs1275969	CIB4	9.88317e-18	2.65689e-22	Brain_Frontal_Cortex_BA9	UKB_Whole_body_water_mass	1
MUC1	155158300	155162707	1.55161e+08	1	rs41264915	THBS3	1.00258e-17	8.56638e-28	Artery_Tibial	UKB_Trunk_predicted_mass	1
LY6G6D	31683133	31685581	31684357	6	rs1634761	HLA-C	1.03961e-17	5.75692e-20	Brain_Anterior_cingulate_cortex_BA24	UKB_Hand_grip_strength_left	1
CCHCR1	31110216	31126015	3.11181e+07	6	rs1634761	HLA-C	1.05552e-17	1.2859e-16	Esophagus_Gastroesophageal_Junction	UKB_Diastolic_blood_pressure_automated_reading	1
CCHCR1	31110216	31126015	3.11181e+07	6	rs1634761	HLA-C	1.06487e-17	1.74973e-19	Colon_Sigmoid	UKB_Leg_predicted_mass_left	1
HLA-DQB1	32627244	32636160	32631702	6	rs17219281	HLA-DQA2	1.06671e-17	0.000825809	Cells_Transformed_fibroblasts	UKB_Waist_circumference	1
POU5F1	31132119	31148508	3.11403e+07	6	rs1634761	HLA-C	1.07151e-17	2.57121e-24	Artery_Aorta	UKB_Impedance_of_whole_body	1
PSMB9	32811913	32827362	3.28196e+07	6	rs17219281	HLA-DQA2	1.0895e-17	2.61317e-17	Ovary	UKB_Trunk_predicted_mass	1
HLA-DRB5	32485120	32498064	32491592	6	rs17219281	HLA-DQA2	1.15904e-17	3.0198e-05	Cells_Transformed_fibroblasts	IBD.EUR.Inflammatory_Bowel_Disease	1
POU5F1	31132119	31148508	3.11403e+07	6	rs1634761	HLA-C	1.33271e-17	1.07175e-47	Lung	IMMUNOBASE_Systemic_lupus_erythematosus_hg19	1
COL11A2	33130458	33160276	33145367	6	rs17219281	HLA-DQA2	1.43726e-17	3.71476e-30	Vagina	UKB_Age_diabetes_diagnosed	1
SF3B1	198254508	198299815	1.98277e+08	2	rs150345524	SF3B1	1.46191e-17	1.78274e-16	Testis	UKB_Arm_predicted_mass_right	1
PSORS1C1	31082527	31107869	31095198	6	rs1634761	HLA-C	1.53264e-17	9.7358e-25	Muscle_Skeletal	GIANT_HEIGHT	1
PRRC2A	31588497	31605548	3.1597e+07	6	rs1634761	HLA-C	1.61003e-17	4.74682e-17	Whole_Blood	UKB_Impedance_of_arm_left	1
MUC21	30951495	30957680	3.09546e+07	6	rs1634761	HLA-C	1.63587e-17	4.10957e-21	Pancreas	UKB_Arm_predicted_mass_right	1
HCG27	31165537	31171745	31168641	6	rs1634761	HLA-C	1.65175e-17	5.9767e-32	Pituitary	AdvancedAMD_2015	1
RPRML	45055523	45056614	4.50561e+07	17	rs1378358	NSF	1.78176e-17	1.93947e-21	Vagina	UKB_Sitting_height	1
SDR16C5	57212569	57233335	57222952	8	rs4737438	PENK	1.7889e-17	1.14285e-17	Testis	UKB_Trunk_predicted_mass	1
CRHR1	43699267	43913194	4.38062e+07	17	rs3785884	MAPT	1.86004e-17	1.94316e-17	Esophagus_Muscularis	UKB_Impedance_of_arm_right	1
PSMB9	32811913	32827362	3.28196e+07	6	rs17219281	HLA-DQA2	1.87004e-17	3.36058e-05	Adipose_Visceral_Omentum	IMMUNOBASE_Systemic_lupus_erythematosus_hg19	1
VARS2	30876019	30894236	3.08851e+07	6	rs1634761	HLA-C	1.8733e-17	1.1644e-19	Artery_Coronary	UKB_Arm_predicted_mass_left	1
RASIP1	49223844	49243978	49233911	19	rs492602	FUT2	1.87675e-17	9.29244e-13	Cells_Transformed_fibroblasts	UKB_High_cholesterol	1
MUC1	155158300	155162707	1.55161e+08	1	rs41264915	THBS3	1.88211e-17	3.51208e-21	Whole_Blood	UKB_Basal_metabolic_rate	1
MSTO1	155579979	155718153	155649066	1	rs41264915	THBS3	2.02331e-17	1.32039e-16	Cells_EBV-transformed_lymphocytes	IHGC_Any_Migraine	1
HLA-DMA	32916390	32936871	3.29266e+07	6	rs17219281	HLA-DQA2	2.06225e-17	3.93278e-22	Lung	UKB_Multiple_sclerosis	1
GPANK1	31629006	31634060	31631533	6	rs1634761	HLA-C	2.06337e-17	3.97266e-46	Small_Intestine_Terminal_Ileum	AdvancedAMD_2015	1
WNT3	44839872	44910520	44875196	17	rs1378358	NSF	2.06419e-17	2.56329e-16	Artery_Coronary	UKB_Impedance_of_whole_body	1
THBS3	155165379	155178842	1.55172e+08	1	rs41264915	THBS3	2.11052e-17	3.97574e-21	Adipose_Visceral_Omentum	UKB_Impedance_of_arm_right	1
KLHL9	21329670	21335379	2.13325e+07	9	rs149533170	IFNA21	2.16001e-17	4.42114e-15	Whole_Blood	MAGIC_Scott_et_al_FG	1
CCHCR1	31110216	31126015	3.11181e+07	6	rs1634761	HLA-C	2.16588e-17	2.89424e-16	Heart_Left_Ventricle	UKB_Multiple_sclerosis	1
HLA-G	29794744	29798902	29796823	6	rs9260038	HLA-A	2.22486e-17	1.03313e-22	Lung	IMMUNOBASE_Systemic_lupus_erythematosus_hg19	1
GPANK1	31629006	31634060	31631533	6	rs1634761	HLA-C	2.28277e-17	5.6727e-23	Small_Intestine_Terminal_Ileum	UKB_Systolic_blood_pressure_automated_reading	1
MUC1	155158300	155162707	1.55161e+08	1	rs41264915	THBS3	2.32759e-17	8.7717e-28	Artery_Tibial	UKB_Arm_predicted_mass_left	1
CGREF1	27321757	27341995	27331876	2	rs1275969	CIB4	2.35753e-17	3.24945e-29	Brain_Frontal_Cortex_BA9	UKB_Impedance_of_whole_body	1
MPND	4343524	4360083	4.3518e+06	19	rs7251000	DPP9	2.38828e-17	1.09915e-14	Lung	UKB_Impedance_of_whole_body	1
DNMT1	10244021	10341962	1.0293e+07	19	rs34536443	TYK2	2.40627e-17	2.9815e-17	Brain_Nucleus_accumbens_basal_ganglia	UKB_Standing_height	1
HLA-DQB1	32627244	32636160	32631702	6	rs17219281	HLA-DQA2	2.42754e-17	3.06145e-14	Adipose_Visceral_Omentum	IBD.EUR.Inflammatory_Bowel_Disease	1
APOM	31620193	31625987	31623090	6	rs1634761	HLA-C	2.43375e-17	2.16762e-42	Pancreas	UKB_Trunk_predicted_mass	1
ACTL6B	100240720	100254084	100247402	7	rs11766643	TFR2	2.45578e-17	2.12085e-16	Testis	UKB_Pulse_rate	1
LRRC37A2	44588877	44633016	4.46109e+07	17	rs1378358	NSF	2.46712e-17	1.9343e-16	Spleen	UKB_Systolic_blood_pressure_automated_reading	1
MUC21	30951495	30957680	3.09546e+07	6	rs1634761	HLA-C	2.48771e-17	1.63263e-21	Brain_Cerebellum	UKB_Diastolic_blood_pressure_automated_reading	1
TAP2	32781544	32806599	3.27941e+07	6	rs17219281	HLA-DQA2	2.67158e-17	1.06739e-22	Adrenal_Gland	UKB_Diabetes	1
TAP2	32789610	32806557	3.27981e+07	6	rs17219281	HLA-DQA2	2.67158e-17	1.06739e-22	Adrenal_Gland	UKB_Diabetes	1
TAP2	32781544	32806599	3.27941e+07	6	rs17219281	HLA-DQA2	2.67158e-17	1.06739e-22	Adrenal_Gland	UKB_Diabetes	1
TAP2	32789610	32806557	3.27981e+07	6	rs17219281	HLA-DQA2	2.67158e-17	1.06739e-22	Adrenal_Gland	UKB_Diabetes	1
TAP2	32781544	32806599	3.27941e+07	6	rs17219281	HLA-DQA2	2.67158e-17	1.06739e-22	Adrenal_Gland	UKB_Diabetes	1
TAP2	32789610	32806557	3.27981e+07	6	rs17219281	HLA-DQA2	2.67158e-17	1.06739e-22	Adrenal_Gland	UKB_Diabetes	1
TAP2	32781544	32806599	3.27941e+07	6	rs17219281	HLA-DQA2	2.67158e-17	1.06739e-22	Adrenal_Gland	UKB_Diabetes	1
TAP2	32789610	32806557	3.27981e+07	6	rs17219281	HLA-DQA2	2.67158e-17	1.06739e-22	Adrenal_Gland	UKB_Diabetes	1
POU5F1	31132119	31148508	3.11403e+07	6	rs1634761	HLA-C	2.7267e-17	3.27194e-56	Breast_Mammary_Tissue	UKB_Whole_body_water_mass	1
PDDC1	767220	777488	772354	11	rs35705950	MUC5B	2.75975e-17	1.30638e-14	Pituitary	UKB_Corneal_resistance_factor_left	1
GPANK1	31629006	31634060	31631533	6	rs1634761	HLA-C	2.78566e-17	4.36097e-21	Adipose_Subcutaneous	UKB_Diastolic_blood_pressure_automated_reading	1
MAPT	43971748	44105700	44038724	17	rs3785884	MAPT	2.78595e-17	3.65577e-15	Heart_Left_Ventricle	UKB_Systolic_blood_pressure_automated_reading	1
MOB4	198380295	198418423	198399359	2	rs150345524	SF3B1	2.92512e-17	1.57132e-13	Adipose_Subcutaneous	UKB_Impedance_of_leg_left	1
ZNF414	8575462	8579048	8577255	19	rs12976386	MUC16	2.9275e-17	3.0661e-19	Esophagus_Muscularis	UKB_Standing_height	1
LY6G6C	31686425	31689622	3.1688e+07	6	rs1634761	HLA-C	3.05559e-17	7.02021e-27	Adrenal_Gland	UKB_Leg_predicted_mass_left	1
PIDD	799179	809753	804466	11	rs35705950	MUC5B	3.07831e-17	7.08787e-14	Cells_Transformed_fibroblasts	UKB_Intra_ocular_pressure_Goldmann_correlated_right_	1
EFNA1	155099936	155107333	1.55104e+08	1	rs41264915	THBS3	3.07932e-17	2.56229e-24	Esophagus_Mucosa	UKB_Impedance_of_leg_right	1
HLA-DRB5	32485120	32498064	32491592	6	rs17219281	HLA-DQA2	3.21969e-17	2.82977e-06	Brain_Putamen_basal_ganglia	UKB_Whole_body_water_mass	1
GSDMB	38060848	38076107	3.80685e+07	17	rs9916158	GSDMA/B	3.22462e-17	1.43571e-16	Stomach	GLGC_Mc_HDL	1
NOTCH4	32162620	32191844	32177232	6	rs17219281	HLA-DQA2	3.28314e-17	3.19793e-13	Colon_Transverse	UKB_Weight	1
HCG27	31165537	31171745	31168641	6	rs1634761	HLA-C	3.31143e-17	8.57515e-19	Artery_Coronary	UKB_Diastolic_blood_pressure_automated_reading	1
LRRC37A	44370099	44415160	4.43926e+07	17	rs1378358	NSF	3.324e-17	5.56059e-20	Uterus	UKB_Impedance_of_arm_right	1
LRRC37A	44370099	44415160	4.43926e+07	17	rs3785884	MAPT	3.324e-17	5.56059e-20	Uterus	UKB_Impedance_of_arm_right	1
ZSCAN21	99647390	99662661	9.9655e+07	7	rs2897075	ZKSCAN1	3.56678e-17	6.93672e-12	Stomach	UKB_Pulse_rate	1
EFNA1	155099936	155107333	1.55104e+08	1	rs41264915	THBS3	3.83065e-17	1.45708e-26	Esophagus_Mucosa	UKB_Impedance_of_leg_left	1
KAT7	47865917	47906458	4.78862e+07	17	rs75432325	TAC4	4.06494e-17	1.35782e-16	Spleen	GIANT_HEIGHT	1
POU5F1	31132119	31148508	3.11403e+07	6	rs1634761	HLA-C	4.08728e-17	1.11991e-41	Artery_Aorta	UKB_Leg_predicted_mass_left	1
LRRC37A2	44588877	44633016	4.46109e+07	17	rs1378358	NSF	4.15091e-17	1.062e-15	Spleen	UKB_Trunk_fat_percentage	1
THBS3	155165379	155178842	1.55172e+08	1	rs41264915	THBS3	4.21955e-17	9.57088e-22	Adipose_Visceral_Omentum	UKB_Impedance_of_arm_left	1
OR2H2	29555683	29556745	29556214	6	rs9260038	HLA-A	4.40116e-17	3.02086e-18	Nerve_Tibial	IMMUNOBASE_Systemic_lupus_erythematosus_hg19	1
LTB	31548302	31550299	3.15493e+07	6	rs1634761	HLA-C	4.4414e-17	4.73753e-24	Adrenal_Gland	RA_OKADA_ASIAN	1
MSH5	31707725	31732622	3.17202e+07	6	rs1634761	HLA-C	4.50089e-17	1.20434e-18	Brain_Putamen_basal_ganglia	GIANT_HEIGHT	1
MPND	4343524	4360083	4.3518e+06	19	rs7251000	DPP9	4.51127e-17	2.16464e-15	Lung	UKB_Impedance_of_leg_right	1
PDLIM4	131593364	131609147	1.31601e+08	5	rs10066378	SLC22A5	4.69025e-17	2.59042e-18	Skin_Sun_Exposed_Lower_leg	UKB_Leg_predicted_mass_left	1
BAG6	31606805	31620482	3.16136e+07	6	rs1634761	HLA-C	5.2771e-17	1.33864e-19	Esophagus_Mucosa	UKB_Sarcoidosis	1
KANSL1	44107282	44302733	4.4205e+07	17	rs3785884	MAPT	5.27833e-17	1.05768e-16	Artery_Coronary	UKB_Sitting_height	1
LY6G6C	31686425	31689622	3.1688e+07	6	rs1634761	HLA-C	5.30002e-17	1.00979e-51	Adrenal_Gland	RA_OKADA_TRANS_ETHNIC	1
AIF1	31582961	31584798	3.15839e+07	6	rs1634761	HLA-C	5.30074e-17	4.89373e-15	Brain_Nucleus_accumbens_basal_ganglia	UKB_Leg_predicted_mass_left	1
MUC22	30978251	31003179	30990715	6	rs1634761	HLA-C	5.32136e-17	5.32136e-17	Esophagus_Mucosa	RA_OKADA_TRANS_ETHNIC	1
TNF	31543344	31546113	3.15447e+07	6	rs1634761	HLA-C	5.42381e-17	8.96138e-30	Brain_Nucleus_accumbens_basal_ganglia	UKB_Basal_metabolic_rate	1
PSMB9	32811913	32827362	3.28196e+07	6	rs17219281	HLA-DQA2	5.80116e-17	2.14657e-11	Heart_Left_Ventricle	UKB_Impedance_of_leg_left	1
NOTCH4	32162620	32191844	32177232	6	rs17219281	HLA-DQA2	5.8127e-17	2.57602e-15	Lung	UKB_Impedance_of_leg_right	1
KCNK3	26915619	26956288	2.6936e+07	2	rs1275969	CIB4	6.01641e-17	3.22256e-18	Skin_Not_Sun_Exposed_Suprapubic	UKB_Systolic_blood_pressure_automated_reading	1
PPP1R11	30034486	30038110	30036298	6	rs9260038	HLA-A	6.24038e-17	1.28229e-14	Cells_Transformed_fibroblasts	RA_OKADA_TRANS_ETHNIC	1
MIEN1	37884749	37887040	3.78859e+07	17	rs9916158	GSDMA/B	6.29254e-17	5.59219e-17	Spleen	UKB_Age_asthma_diagnosed	1
NFKBIL1	31514647	31526606	3.15206e+07	6	rs1634761	HLA-C	6.44569e-17	1.04362e-23	Muscle_Skeletal	UKB_Basal_metabolic_rate	1
ANKRD44	197831741	198175897	198003819	2	rs150345524	SF3B1	6.54647e-17	2.34665e-19	Artery_Coronary	UKB_Impedance_of_whole_body	1
FUBP1	78409740	78444794	78427267	1	rs7515509	AK5	6.7427e-17	2.16969e-19	Esophagus_Mucosa	UKB_Impedance_of_leg_left	1
HLA-DRB1	32546546	32557625	3.25521e+07	6	rs17219281	HLA-DQA2	6.76646e-17	3.46185e-10	Spleen	UKB_Trunk_predicted_mass	1
HLA-DQB1	32627244	32636160	32631702	6	rs17219281	HLA-DQA2	6.78642e-17	2.71058e-09	Cells_Transformed_fibroblasts	UKB_Hand_grip_strength_right	1
HLA-DRA	32407619	32412823	32410221	6	rs17219281	HLA-DQA2	6.92306e-17	9.15984e-17	Muscle_Skeletal	UKB_Sarcoidosis	1
FUT2	49199228	49209207	4.92042e+07	19	rs492602	FUT2	7.28212e-17	8.75144e-13	Colon_Transverse	UKB_High_cholesterol	1
ZNF177	9434850	9493293	9.46407e+06	19	rs12976386	MUC16	7.79298e-17	6.40649e-11	Testis	UKB_Impedance_of_whole_body	1
ZNF177	9435021	9493293	9464157	19	rs12976386	MUC16	7.79298e-17	6.40649e-11	Testis	UKB_Impedance_of_whole_body	1
ZNF177	9434850	9493293	9.46407e+06	19	rs12976386	MUC16	7.79298e-17	6.40649e-11	Testis	UKB_Impedance_of_whole_body	1
ZNF177	9435021	9493293	9464157	19	rs12976386	MUC16	7.79298e-17	6.40649e-11	Testis	UKB_Impedance_of_whole_body	1
ZNF177	9434850	9493293	9.46407e+06	19	rs12976386	MUC16	7.79298e-17	6.40649e-11	Testis	UKB_Impedance_of_whole_body	1
ZNF177	9435021	9493293	9464157	19	rs12976386	MUC16	7.79298e-17	6.40649e-11	Testis	UKB_Impedance_of_whole_body	1
ZNF177	9434850	9493293	9.46407e+06	19	rs12976386	MUC16	7.79298e-17	6.40649e-11	Testis	UKB_Impedance_of_whole_body	1
ZNF177	9435021	9493293	9464157	19	rs12976386	MUC16	7.79298e-17	6.40649e-11	Testis	UKB_Impedance_of_whole_body	1
MAPT	43971748	44105700	44038724	17	rs3785884	MAPT	7.81039e-17	1.50371e-17	Thyroid	UKB_Trunk_fat_percentage	1
COL11A2	33130458	33160276	33145367	6	rs17219281	HLA-DQA2	8.01096e-17	4.4611e-19	Adrenal_Gland	UKB_Rheumatoid_arthritis	1
FUBP1	78409740	78444794	78427267	1	rs7515509	AK5	8.05909e-17	2.20312e-16	Artery_Tibial	UKB_Leg_fat_percentage_left	1
PSORS1C2	31105313	31107127	31106220	6	rs1634761	HLA-C	8.16547e-17	1.596e-17	Esophagus_Mucosa	RA_OKADA_ASIAN	1
TRIM31	30070674	30080883	3.00758e+07	6	rs9260038	HLA-A	8.17677e-17	4.73504e-21	Lung	UKB_Hyperthyroidism_aka_thyrotoxicosis	1
HLA-DMA	32916390	32936871	3.29266e+07	6	rs17219281	HLA-DQA2	8.17853e-17	2.4666e-34	Liver	UKB_Whole_body_water_mass	1
MPND	4343524	4360083	4.3518e+06	19	rs7251000	DPP9	8.24158e-17	9.26085e-15	Lung	UKB_Impedance_of_leg_left	1
TNF	31543344	31546113	3.15447e+07	6	rs1634761	HLA-C	8.38307e-17	9.53512e-30	Thyroid	UKB_Leg_predicted_mass_left	1
LSM2	31765173	31774761	31769967	6	rs1634761	HLA-C	8.49874e-17	2.35398e-19	Colon_Transverse	UKB_Arm_predicted_mass_right	1
CLIC1	31698358	31707540	31702949	6	rs1634761	HLA-C	8.59328e-17	1.76333e-38	Spleen	UKB_Trunk_predicted_mass	1
HLA-DRB5	32485120	32498064	32491592	6	rs17219281	HLA-DQA2	8.7818e-17	2.62932e-10	Cells_Transformed_fibroblasts	UKB_Age_diabetes_diagnosed	1
LY6G6C	31686425	31689622	3.1688e+07	6	rs1634761	HLA-C	9.11691e-17	6.37185e-18	Testis	UKB_Sarcoidosis	1
LSM2	31765173	31774761	31769967	6	rs1634761	HLA-C	9.48441e-17	1.40867e-30	Colon_Transverse	UKB_Trunk_predicted_mass	1
ABHD16A	31654726	31671221	3.1663e+07	6	rs1634761	HLA-C	9.73347e-17	5.88891e-27	Nerve_Tibial	UKB_Leg_predicted_mass_left	1
HLA-B	31321649	31324965	31323307	6	rs1634761	HLA-C	9.75573e-17	6.03214e-18	Liver	pgc.scz2	1
RNF39	30038043	30043664	3.00409e+07	6	rs9260038	HLA-A	9.77615e-17	1.89977e-17	Brain_Hippocampus	IMMUNOBASE_Systemic_lupus_erythematosus_hg19	1
DDAH2	31694815	31698394	3.16966e+07	6	rs1634761	HLA-C	9.96319e-17	7.39896e-14	Muscle_Skeletal	UKB_Impedance_of_whole_body	1
NFKBIL1	31514647	31526606	3.15206e+07	6	rs1634761	HLA-C	1.00119e-16	2.8989e-18	Stomach	UKB_Standing_height	1
PRRC2A	31588497	31605548	3.1597e+07	6	rs1634761	HLA-C	1.00241e-16	9.62503e-15	Whole_Blood	UKB_Systolic_blood_pressure_automated_reading	1
UBXN6	4444996	4457819	4.45141e+06	19	rs7251000	DPP9	1.00782e-16	5.66294e-15	Heart_Left_Ventricle	UKB_Impedance_of_whole_body	1
GABBR1	29523406	29601753	2.95626e+07	6	rs9260038	HLA-A	1.02743e-16	4.38121e-39	Adipose_Subcutaneous	RA_OKADA_TRANS_ETHNIC	1
TNF	31543344	31546113	3.15447e+07	6	rs1634761	HLA-C	1.05007e-16	1.89123e-19	Brain_Nucleus_accumbens_basal_ganglia	IBD.EUR.Ulcerative_Colitis	1
MSH5	31707725	31732622	3.17202e+07	6	rs1634761	HLA-C	1.1814e-16	1.13304e-25	Testis	UKB_Hypothyroidism_or_myxoedema	1
HLA-DMA	32916390	32936871	3.29266e+07	6	rs17219281	HLA-DQA2	1.20791e-16	3.21797e-15	Skin_Sun_Exposed_Lower_leg	UKB_Impedance_of_leg_right	1
DDX39B	31497996	31510225	3.15041e+07	6	rs1634761	HLA-C	1.23534e-16	5.22968e-35	Vagina	dbGAP_Hom_SystemicLupusErythematosus	1
RAVER1	10426888	10444316	10435602	19	rs34536443	TYK2	1.29126e-16	3.33621e-21	Prostate	GLGC_Mc_LDL	1
CEND1	787104	790123	788614	11	rs35705950	MUC5B	1.29641e-16	2.93192e-13	Heart_Atrial_Appendage	UKB_Corneal_resistance_factor_left	1
USP49	41757634	41863099	4.18104e+07	6	rs12660421	FOXP4	1.29841e-16	3.17542e-13	Whole_Blood	UKB_Impedance_of_leg_right	1
ABHD16A	31654726	31671221	3.1663e+07	6	rs1634761	HLA-C	1.36623e-16	2.10355e-26	Nerve_Tibial	UKB_Leg_predicted_mass_right	1
FRS3	41737914	41754280	41746097	6	rs12660421	FOXP4	1.3737e-16	8.02855e-22	Adipose_Subcutaneous	UKB_Basal_metabolic_rate	1
CCDC171	15552895	16061661	15807278	9	rs79611697	CCDC171	1.38849e-16	6.41659e-12	Brain_Cerebellar_Hemisphere	UKB_Trunk_predicted_mass	1
TRIM40	30103885	30116512	3.01102e+07	6	rs9260038	HLA-A	1.41523e-16	1.41523e-16	Testis	IMMUNOBASE_Systemic_lupus_erythematosus_hg19	1
C17orf58	65987217	65989765	65988491	17	rs12602210	BPTF	1.41779e-16	1.78994e-14	Brain_Cortex	UKB_Body_fat_percentage	1
NCR3	31556672	31560762	31558717	6	rs1634761	HLA-C	1.45933e-16	2.06045e-17	Adipose_Subcutaneous	UKB_Leg_predicted_mass_left	1
FBN2	127593601	127994878	1.27794e+08	5	rs201484359	SLC27A6	1.50666e-16	6.73219e-11	Cells_Transformed_fibroblasts	UKB_Impedance_of_arm_left	1
LSM2	31765173	31774761	31769967	6	rs1634761	HLA-C	1.5164e-16	2.20315e-20	Artery_Tibial	GIANT_HEIGHT	1
ARL17B	44352150	44439130	44395640	17	rs1378358	NSF	1.52218e-16	1.1339e-22	Esophagus_Gastroesophageal_Junction	UKB_Impedance_of_whole_body	1
ARL17B	44352150	44439130	44395640	17	rs3785884	MAPT	1.52218e-16	1.1339e-22	Esophagus_Gastroesophageal_Junction	UKB_Impedance_of_whole_body	1
RNF39	30038043	30043664	3.00409e+07	6	rs9260038	HLA-A	1.52616e-16	3.29007e-20	Stomach	UKB_Standing_height	1
PSORS1C2	31105313	31107127	31106220	6	rs1634761	HLA-C	1.55513e-16	1.20616e-22	Stomach	UKB_Impedance_of_leg_right	1
PLEKHG1	150920999	151164799	151042899	6	rs76392050	MTHFD1L	1.56896e-16	3.48511e-23	Spleen	UKB_Heel_bone_mineral_density_left	1
RFTN2	198432948	198540769	1.98487e+08	2	rs150345524	SF3B1	1.61903e-16	7.37247e-14	Adipose_Subcutaneous	UKB_BMI	1
PGAP3	37827375	37853050	3.78402e+07	17	rs9916158	GSDMA/B	1.63184e-16	8.16373e-12	Thyroid	GABRIEL_Asthma	1
C6orf25	31686371	31694491	31690431	6	rs1634761	HLA-C	1.67881e-16	6.48733e-20	Breast_Mammary_Tissue	IBD.EUR.Inflammatory_Bowel_Disease	1
MAPT	43971748	44105700	44038724	17	rs3785884	MAPT	1.68078e-16	2.74734e-13	Esophagus_Mucosa	UKB_Hand_grip_strength_left	1
HLA-DQB2	32723875	32731311	32727593	6	rs17219281	HLA-DQA2	1.6881e-16	7.85154e-14	Prostate	AdvancedAMD_2015	1
CLIC1	31698358	31707540	31702949	6	rs1634761	HLA-C	1.69343e-16	2.55799e-24	Spleen	UKB_Impedance_of_leg_left	1
PIEZO1	88781751	88851619	88816685	16	rs117169628	SLC22A31	1.70135e-16	2.74016e-30	Skin_Sun_Exposed_Lower_leg	UKB_Standing_height	1
BAG6	31606805	31620482	3.16136e+07	6	rs1634761	HLA-C	1.76587e-16	1.31108e-21	Artery_Coronary	IBD.EUR.Inflammatory_Bowel_Disease	1
TNF	31543344	31546113	3.15447e+07	6	rs1634761	HLA-C	1.77801e-16	8.05355e-26	Brain_Nucleus_accumbens_basal_ganglia	UKB_Hand_grip_strength_right	1
TAP1	32812986	32821755	3.28174e+07	6	rs17219281	HLA-DQA2	1.78562e-16	6.64514e-28	Cells_Transformed_fibroblasts	UKB_Psoriasis	1
NOTCH4	32162620	32191844	32177232	6	rs17219281	HLA-DQA2	1.81398e-16	7.24162e-17	Lung	UKB_Impedance_of_whole_body	1
CSNK2B	31633013	31638120	3.16356e+07	6	rs1634761	HLA-C	1.82043e-16	1.70911e-30	Spleen	UKB_Multiple_sclerosis	1
MICA	31371356	31383092	31377224	6	rs1634761	HLA-C	1.83153e-16	4.37621e-15	Brain_Cortex	GIANT_HEIGHT	1
HLA-F	29690552	29706305	2.96984e+07	6	rs9260038	HLA-A	1.83984e-16	6.43085e-18	Brain_Cerebellum	IMMUNOBASE_Systemic_lupus_erythematosus_hg19	1
NSF	44668035	44834830	4.47514e+07	17	rs1378358	NSF	1.84603e-16	2.98966e-18	Artery_Aorta	UKB_Impedance_of_whole_body	1
WNT3	44839872	44910520	44875196	17	rs1378358	NSF	1.86083e-16	2.2611e-14	Testis	UKB_Impedance_of_arm_right	1
PRRC2A	31588497	31605548	3.1597e+07	6	rs1634761	HLA-C	1.87279e-16	1.09554e-18	Whole_Blood	IMMUNOBASE_Systemic_lupus_erythematosus_hg19	1
RP11-81K2.1	47448102	47554350	47501226	17	rs75432325	TAC4	1.87323e-16	9.46214e-15	Testis	UKB_Impedance_of_leg_left	1
GPANK1	31629006	31634060	31631533	6	rs1634761	HLA-C	1.88297e-16	1.45115e-23	Skin_Not_Sun_Exposed_Suprapubic	UKB_Impedance_of_leg_right	1
MAPT	43971748	44105700	44038724	17	rs3785884	MAPT	1.93303e-16	4.28519e-13	Esophagus_Mucosa	UKB_Hand_grip_strength_right	1
PDLIM4	131593364	131609147	1.31601e+08	5	rs10066378	SLC22A5	1.9561e-16	1.7839e-13	Skin_Sun_Exposed_Lower_leg	IBD.EUR.Crohns_Disease	1
ZNRD1	30026676	30032686	30029681	6	rs9260038	HLA-A	1.9775e-16	8.78572e-16	Thyroid	UKB_Sitting_height	1
AIF1	31582961	31584798	3.15839e+07	6	rs1634761	HLA-C	2.00085e-16	3.12294e-16	Testis	UKB_Ankylosing_spondylitis	1
FSD1	4304597	4323840	4.31422e+06	19	rs7251000	DPP9	2.04459e-16	9.32636e-32	Brain_Caudate_basal_ganglia	UKB_Standing_height	1
HLA-A	29909037	29913661	29911349	6	rs9260038	HLA-A	2.06056e-16	1.77045e-13	Esophagus_Mucosa	RA_OKADA_ASIAN	1
LY6G6F	31674640	31685581	3.16801e+07	6	rs1634761	HLA-C	2.08892e-16	1.25954e-22	Skin_Not_Sun_Exposed_Suprapubic	RA_GWASmeta2_20090505	1
PLEKHG1	150920999	151164799	151042899	6	rs76392050	MTHFD1L	2.09943e-16	3.49802e-23	Spleen	UKB_Heel_bone_mineral_density_BMD_T_score_automated_	1
CSNK2B	31633013	31638120	3.16356e+07	6	rs1634761	HLA-C	2.12038e-16	4.30378e-32	Stomach	UKB_Waist_circumference	1
MSH5	31707725	31732622	3.17202e+07	6	rs1634761	HLA-C	2.16055e-16	2.43466e-20	Brain_Putamen_basal_ganglia	UKB_Arm_predicted_mass_right	1
CDKN2D	10677138	10679735	1.06784e+07	19	rs34536443	TYK2	2.18229e-16	3.94916e-16	Brain_Nucleus_accumbens_basal_ganglia	UKB_Standing_height	1
SLC50A1	155107820	155111329	1.5511e+08	1	rs41264915	THBS3	2.18273e-16	5.00772e-15	Esophagus_Mucosa	UKB_Impedance_of_leg_left	1
LY6G6F	31674640	31685581	3.16801e+07	6	rs1634761	HLA-C	2.2146e-16	2.50537e-19	Skin_Not_Sun_Exposed_Suprapubic	RA_OKADA_ASIAN	1
PRAM1	8554940	8567996	8561468	19	rs12976386	MUC16	2.2227e-16	4.30706e-20	Testis	UKB_Trunk_predicted_mass	1
SLC39A7	33168222	33172216	33170219	6	rs17219281	HLA-DQA2	2.2303e-16	2.34899e-33	Liver	UKB_Standing_height	1
PDDC1	767220	777488	772354	11	rs35705950	MUC5B	2.24495e-16	2.32163e-13	Pituitary	UKB_Intra_ocular_pressure_Goldmann_correlated_right_	1
RAPGEFL1	38333263	38351908	3.83426e+07	17	rs9916158	GSDMA/B	2.27151e-16	3.86633e-13	Cells_EBV-transformed_lymphocytes	UKB_Standing_height	1
ARL17B	44352150	44439130	44395640	17	rs1378358	NSF	2.32796e-16	1.21277e-19	Esophagus_Gastroesophageal_Junction	UKB_Standing_height	1
ARL17B	44352150	44439130	44395640	17	rs3785884	MAPT	2.32796e-16	1.21277e-19	Esophagus_Gastroesophageal_Junction	UKB_Standing_height	1
POU5F1	31132119	31148508	3.11403e+07	6	rs1634761	HLA-C	2.33985e-16	9.78205e-16	Brain_Frontal_Cortex_BA9	IBD.EUR.Ulcerative_Colitis	1
USP49	41757634	41863099	4.18104e+07	6	rs12660421	FOXP4	2.52227e-16	9.98304e-14	Whole_Blood	UKB_Impedance_of_leg_left	1
MAMSTR	49215999	49222978	4.92195e+07	19	rs492602	FUT2	2.55072e-16	1.27677e-11	Esophagus_Muscularis	UKB_High_cholesterol	1
ISOC1	128430444	128449721	1.2844e+08	5	rs201484359	SLC27A6	2.58859e-16	2.78483e-19	Artery_Tibial	UKB_Standing_height	1
LY6G6D	31683133	31685581	31684357	6	rs1634761	HLA-C	2.69729e-16	2.82457e-30	Brain_Anterior_cingulate_cortex_BA24	IMMUNOBASE_Systemic_lupus_erythematosus_hg19	1
VWA7	31733367	31745108	3.17392e+07	6	rs1634761	HLA-C	2.72589e-16	3.90373e-22	Pancreas	UKB_Diabetes	1
APOM	31620193	31625987	31623090	6	rs1634761	HLA-C	2.74984e-16	2.91017e-18	Testis	UKB_Weight	1
HLA-DRB5	32485120	32498064	32491592	6	rs17219281	HLA-DQA2	2.834e-16	1.97751e-06	Brain_Putamen_basal_ganglia	UKB_Trunk_predicted_mass	1
VARS2	30876019	30894236	3.08851e+07	6	rs1634761	HLA-C	2.86577e-16	4.50124e-15	Artery_Coronary	UKB_Impedance_of_leg_left	1
GAREML	26395960	26412532	26404246	2	rs1275969	CIB4	2.89164e-16	5.44867e-48	Lung	UKB_Standing_height	1
HLA-DOB	32780540	32784825	3.27827e+07	6	rs17219281	HLA-DQA2	2.98318e-16	4.08828e-15	Artery_Aorta	UKB_Age_diabetes_diagnosed	1
CGREF1	27321757	27341995	27331876	2	rs1275969	CIB4	3.18103e-16	6.82208e-27	Brain_Frontal_Cortex_BA9	UKB_Impedance_of_arm_left	1
HSD17B8	33172419	33174608	3.31735e+07	6	rs17219281	HLA-DQA2	3.2554e-16	2.8159e-50	Brain_Cortex	IMMUNOBASE_Multiple_sclerosis_hg19	1
AIF1	31582961	31584798	3.15839e+07	6	rs1634761	HLA-C	3.27489e-16	1.6668e-15	Brain_Nucleus_accumbens_basal_ganglia	UKB_Trunk_predicted_mass	1
CEND1	787104	790123	788614	11	rs35705950	MUC5B	3.34056e-16	3.229e-13	Heart_Atrial_Appendage	UKB_Intra_ocular_pressure_Goldmann_correlated_right_	1
TRIM31	30070674	30080883	3.00758e+07	6	rs9260038	HLA-A	3.3508e-16	1.04107e-18	Testis	RA_GWASmeta2_20090505	1
USP49	41757634	41863099	4.18104e+07	6	rs12660421	FOXP4	3.35632e-16	1.05753e-11	Whole_Blood	UKB_Leg_predicted_mass_right	1
HCG27	31165537	31171745	31168641	6	rs1634761	HLA-C	3.41776e-16	4.90048e-14	Colon_Transverse	GLGC_Mc_TG	1
ZBTB7B	154975127	154990998	1.54983e+08	1	rs41264915	THBS3	3.47579e-16	6.81538e-12	Artery_Tibial	UKB_Standing_height	1
ZNF177	9434850	9493293	9.46407e+06	19	rs12976386	MUC16	3.47998e-16	3.61202e-10	Testis	UKB_Impedance_of_leg_right	1
ZNF177	9435021	9493293	9464157	19	rs12976386	MUC16	3.47998e-16	3.61202e-10	Testis	UKB_Impedance_of_leg_right	1
ZNF177	9434850	9493293	9.46407e+06	19	rs12976386	MUC16	3.47998e-16	3.61202e-10	Testis	UKB_Impedance_of_leg_right	1
ZNF177	9435021	9493293	9464157	19	rs12976386	MUC16	3.47998e-16	3.61202e-10	Testis	UKB_Impedance_of_leg_right	1
ZNF177	9434850	9493293	9.46407e+06	19	rs12976386	MUC16	3.47998e-16	3.61202e-10	Testis	UKB_Impedance_of_leg_right	1
ZNF177	9435021	9493293	9464157	19	rs12976386	MUC16	3.47998e-16	3.61202e-10	Testis	UKB_Impedance_of_leg_right	1
ZNF177	9434850	9493293	9.46407e+06	19	rs12976386	MUC16	3.47998e-16	3.61202e-10	Testis	UKB_Impedance_of_leg_right	1
ZNF177	9435021	9493293	9464157	19	rs12976386	MUC16	3.47998e-16	3.61202e-10	Testis	UKB_Impedance_of_leg_right	1
GPANK1	31629006	31634060	31631533	6	rs1634761	HLA-C	3.48235e-16	1.02419e-27	Adipose_Visceral_Omentum	UKB_Diabetes	1
ARRDC5	4890449	4902879	4896664	19	rs7251000	DPP9	3.49155e-16	1.85345e-27	Whole_Blood	UKB_Standing_height	1
UBXN6	4444996	4457819	4.45141e+06	19	rs7251000	DPP9	3.51816e-16	2.5595e-14	Heart_Left_Ventricle	UKB_Impedance_of_arm_right	1
CGREF1	27321757	27341995	27331876	2	rs1275969	CIB4	3.59302e-16	5.59446e-21	Brain_Frontal_Cortex_BA9	UKB_Arm_predicted_mass_right	1
SPPL2C	43922256	43924438	43923347	17	rs3785884	MAPT	3.62539e-16	8.71052e-16	Brain_Cerebellar_Hemisphere	UKB_Impedance_of_arm_right	1
MSH5	31707725	31732622	3.17202e+07	6	rs1634761	HLA-C	3.64887e-16	1.06737e-18	Brain_Putamen_basal_ganglia	UKB_Arm_predicted_mass_left	1
BAG6	31606805	31620482	3.16136e+07	6	rs1634761	HLA-C	3.65862e-16	1.15002e-42	Brain_Hippocampus	UKB_Hypothyroidism_or_myxoedema	1
CRHR1	43699267	43913194	4.38062e+07	17	rs3785884	MAPT	3.73312e-16	3.97897e-25	Adipose_Visceral_Omentum	UKB_Hand_grip_strength_left	1
PSMB9	32811913	32827362	3.28196e+07	6	rs17219281	HLA-DQA2	3.81773e-16	8.18076e-13	Heart_Left_Ventricle	UKB_Impedance_of_whole_body	1
HLA-DMB	32902406	32908847	3.29056e+07	6	rs17219281	HLA-DQA2	3.83392e-16	3.43959e-19	Cells_Transformed_fibroblasts	pgc.scz2	1
MSH5	31707725	31732622	3.17202e+07	6	rs1634761	HLA-C	3.85976e-16	5.74354e-45	Cells_Transformed_fibroblasts	RA_OKADA_ASIAN	1
TRIM26	30152232	30181204	30166718	6	rs9260038	HLA-A	3.86406e-16	1.87447e-18	Testis	UKB_Diastolic_blood_pressure_automated_reading	1
LY6G6C	31686425	31689622	3.1688e+07	6	rs1634761	HLA-C	3.99999e-16	7.06405e-53	Adrenal_Gland	RA_OKADA_EUR	1
ZNRD1	30026676	30032686	30029681	6	rs9260038	HLA-A	4.00591e-16	2.56298e-14	Artery_Tibial	pgc.scz2	1
CPNE8	39040624	39301232	39170928	12	rs61939166	KIF21A	4.07227e-16	3.11119e-15	Stomach	UKB_Pulse_rate	1
HLA-DPA1	33032346	33048552	33040449	6	rs17219281	HLA-DQA2	4.5661e-16	2.02776e-15	Testis	UKB_Rheumatoid_arthritis	1
PNPLA2	818902	825573	822238	11	rs35705950	MUC5B	4.59877e-16	1.42861e-09	Brain_Putamen_basal_ganglia	UKB_Intra_ocular_pressure_Goldmann_correlated_right_	1
IL13	131991955	131996802	1.31994e+08	5	rs10066378	SLC22A5	4.66701e-16	2.10291e-15	Adipose_Subcutaneous	IBD.EUR.Crohns_Disease	1
ZNF317	9251056	9274100	9262578	19	rs12976386	MUC16	4.90419e-16	1.32502e-16	Esophagus_Mucosa	UKB_Impedance_of_arm_left	1
TCF19	31126319	31134936	3.11306e+07	6	rs1634761	HLA-C	4.92716e-16	1.08144e-24	Pancreas	UKB_Leg_predicted_mass_left	1
HLA-DQB1	32627244	32636160	32631702	6	rs17219281	HLA-DQA2	5.04881e-16	1.39311e-09	Cells_Transformed_fibroblasts	UKB_Leg_predicted_mass_right	1
CCHCR1	31110216	31126015	3.11181e+07	6	rs1634761	HLA-C	5.10086e-16	1.30527e-18	Pancreas	UKB_Waist_circumference	1
CRHR1	43699267	43913194	4.38062e+07	17	rs3785884	MAPT	5.23119e-16	3.16346e-15	Breast_Mammary_Tissue	UKB_Systolic_blood_pressure_automated_reading	1
TNF	31543344	31546113	3.15447e+07	6	rs1634761	HLA-C	5.34669e-16	1.02754e-25	Thyroid	UKB_Arm_predicted_mass_left	1
PSMB9	32811913	32827362	3.28196e+07	6	rs17219281	HLA-DQA2	5.3789e-16	3.3196e-11	Heart_Left_Ventricle	UKB_Impedance_of_leg_right	1
C6orf211	151773422	151791236	151782329	6	rs76392050	MTHFD1L	5.39756e-16	5.73285e-20	Heart_Left_Ventricle	UKB_Standing_height	1
P4HA2	131527531	131631008	1.31579e+08	5	rs10066378	SLC22A5	5.46452e-16	6.41365e-11	Esophagus_Mucosa	UKB_Leg_predicted_mass_left	1
HLA-DMB	32902406	32908847	3.29056e+07	6	rs17219281	HLA-DQA2	5.49978e-16	3.29787e-21	Cells_Transformed_fibroblasts	UKB_Diastolic_blood_pressure_automated_reading	1
MOB4	198380295	198418423	198399359	2	rs150345524	SF3B1	5.52113e-16	1.34727e-12	Adipose_Subcutaneous	UKB_Arm_predicted_mass_right	1
CHAF1A	4402659	4445015	4423837	19	rs7251000	DPP9	5.54577e-16	1.87366e-06	Prostate	UKB_Standing_height	1
CGREF1	27321757	27341995	27331876	2	rs1275969	CIB4	5.67325e-16	6.44063e-27	Brain_Frontal_Cortex_BA9	UKB_Impedance_of_arm_right	1
HLA-C	31236526	31239907	3.12382e+07	6	rs1634761	HLA-C	5.6948e-16	3.4361e-10	Spleen	UKB_Impedance_of_whole_body	1
ANKRD44	197831741	198175897	198003819	2	rs150345524	SF3B1	5.77954e-16	9.00963e-10	Testis	UKB_Arm_predicted_mass_right	1
ACSS1	24986868	25039616	25013242	20	rs6049828	SYNDIG1	5.86838e-16	1.51481e-11	Cells_Transformed_fibroblasts	UKB_Body_fat_percentage	1
SLC22A5	131705444	131731306	131718375	5	rs10066378	SLC22A5	5.91795e-16	3.30705e-16	Lung	UKB_Leg_predicted_mass_left	1
NCR3	31556672	31560762	31558717	6	rs1634761	HLA-C	6.04262e-16	1.98778e-46	Adipose_Subcutaneous	IMMUNOBASE_Systemic_lupus_erythematosus_hg19	1
GPR113	26531041	26569685	26550363	2	rs1275969	CIB4	6.26011e-16	7.10397e-14	Prostate	UKB_Systolic_blood_pressure_automated_reading	1
PRICKLE4	41748087	41757879	41752983	6	rs12660421	FOXP4	6.73574e-16	2.54978e-21	Heart_Left_Ventricle	UKB_Standing_height	1
SLC22A4	131630136	131679899	1.31655e+08	5	rs10066378	SLC22A5	6.74386e-16	2.47405e-20	Whole_Blood	UKB_Asthma	1
NFKBIL1	31514647	31526606	3.15206e+07	6	rs1634761	HLA-C	6.7739e-16	7.90216e-15	Prostate	UKB_Sitting_height	1
POU5F1	31132119	31148508	3.11403e+07	6	rs1634761	HLA-C	7.12045e-16	1.56937e-49	Breast_Mammary_Tissue	UKB_Trunk_predicted_mass	1
LRRC37A	44370099	44415160	4.43926e+07	17	rs1378358	NSF	7.34307e-16	4.74032e-14	Uterus	UKB_Hand_grip_strength_right	1
LRRC37A	44370099	44415160	4.43926e+07	17	rs3785884	MAPT	7.34307e-16	4.74032e-14	Uterus	UKB_Hand_grip_strength_right	1
ABHD16A	31654726	31671221	3.1663e+07	6	rs1634761	HLA-C	7.38602e-16	5.25917e-32	Cells_EBV-transformed_lymphocytes	IBD.EUR.Inflammatory_Bowel_Disease	1
FUBP1	78409740	78444794	78427267	1	rs7515509	AK5	7.53876e-16	9.23888e-12	Esophagus_Mucosa	GIANT_HEIGHT	1
PRRC2A	31588497	31605548	3.1597e+07	6	rs1634761	HLA-C	7.76607e-16	1.5046e-21	Adipose_Subcutaneous	AdvancedAMD_2015	1
GSDMB	38060848	38076107	3.80685e+07	17	rs9916158	GSDMA/B	7.779e-16	2.15169e-11	Whole_Blood	IBD.EUR.Inflammatory_Bowel_Disease	1
PRICKLE4	41748087	41757879	41752983	6	rs12660421	FOXP4	7.90847e-16	1.97444e-22	Heart_Left_Ventricle	UKB_Basal_metabolic_rate	1
HLA-DRA	32407619	32412823	32410221	6	rs17219281	HLA-DQA2	8.06351e-16	1.84538e-18	Muscle_Skeletal	UKB_Waist_circumference	1
PPP1R11	30034486	30038110	30036298	6	rs9260038	HLA-A	8.06495e-16	1.05989e-13	Brain_Cerebellum	RA_OKADA_ASIAN	1
DDAH2	31694815	31698394	3.16966e+07	6	rs1634761	HLA-C	8.15893e-16	4.28081e-13	Muscle_Skeletal	UKB_Impedance_of_leg_right	1
POU5F1	31132119	31148508	3.11403e+07	6	rs1634761	HLA-C	8.20861e-16	1.90699e-42	Esophagus_Gastroesophageal_Junction	RA_OKADA_ASIAN	1
ARL17A	44594068	44657088	44625578	17	rs1378358	NSF	8.22466e-16	7.98687e-13	Uterus	UKB_Hand_grip_strength_right	1
VARS2	30876019	30894236	3.08851e+07	6	rs1634761	HLA-C	8.25684e-16	1.32043e-14	Artery_Coronary	UKB_Impedance_of_leg_right	1
CRHR1	43699267	43913194	4.38062e+07	17	rs3785884	MAPT	8.53491e-16	7.51665e-22	Adipose_Visceral_Omentum	UKB_Hand_grip_strength_right	1
ABHD16A	31654726	31671221	3.1663e+07	6	rs1634761	HLA-C	8.60331e-16	6.48665e-20	Nerve_Tibial	UKB_Systolic_blood_pressure_automated_reading	1
LY6G6C	31686425	31689622	3.1688e+07	6	rs1634761	HLA-C	8.71581e-16	1.43397e-34	Adrenal_Gland	UKB_Trunk_predicted_mass	1
PRAM1	8554940	8567996	8561468	19	rs12976386	MUC16	8.8372e-16	1.5342e-17	Testis	UKB_Arm_predicted_mass_left	1
RXRB	33161365	33168630	3.3165e+07	6	rs17219281	HLA-DQA2	8.90213e-16	3.22429e-35	Nerve_Tibial	RA_OKADA_ASIAN	1
ZNF317	9251056	9274100	9262578	19	rs12976386	MUC16	9.02481e-16	4.84282e-16	Esophagus_Mucosa	UKB_Impedance_of_whole_body	1
RP11-81K2.1	47448102	47554350	47501226	17	rs75432325	TAC4	9.03916e-16	4.22108e-14	Testis	UKB_Impedance_of_leg_right	1
FUBP1	78409740	78444794	78427267	1	rs7515509	AK5	9.3776e-16	1.55929e-16	Esophagus_Muscularis	UKB_Impedance_of_whole_body	1
PRRC2A	31588497	31605548	3.1597e+07	6	rs1634761	HLA-C	1.00556e-15	1.48247e-16	Whole_Blood	UKB_Impedance_of_leg_right	1
RPLP2	809647	812880	811264	11	rs35705950	MUC5B	1.01171e-15	2.76864e-11	Pancreas	UKB_Corneal_resistance_factor_left	1
GSDMA	38119226	38134019	3.81266e+07	17	rs9916158	GSDMA/B	1.02936e-15	5.30834e-14	Muscle_Skeletal	GABRIEL_Asthma	1
PNPLA2	818902	825573	822238	11	rs35705950	MUC5B	1.04271e-15	6.16605e-09	Brain_Putamen_basal_ganglia	UKB_Corneal_resistance_factor_left	1
RNF39	30038043	30043664	3.00409e+07	6	rs9260038	HLA-A	1.04555e-15	2.18468e-11	Brain_Hippocampus	UKB_Sarcoidosis	1
SDR16C5	57212569	57233335	57222952	8	rs4737438	PENK	1.06286e-15	1.17912e-14	Testis	UKB_Whole_body_water_mass	1
VWA7	31733367	31745108	3.17392e+07	6	rs1634761	HLA-C	1.09748e-15	1.50119e-19	Cells_Transformed_fibroblasts	UKB_Weight	1
P4HA2	131527531	131631008	1.31579e+08	5	rs10066378	SLC22A5	1.09823e-15	3.33095e-15	Ovary	IBD.EUR.Crohns_Disease	1
BTNL2	32361740	32374905	3.23683e+07	6	rs17219281	HLA-DQA2	1.10082e-15	2.93177e-41	Ovary	IMMUNOBASE_Multiple_sclerosis_hg19	1
TRIM40	30103885	30116512	3.01102e+07	6	rs9260038	HLA-A	1.1339e-15	1.1339e-15	Testis	UKB_Hyperthyroidism_aka_thyrotoxicosis	1
ARL17A	44594068	44657088	44625578	17	rs1378358	NSF	1.1397e-15	6.58903e-12	Uterus	UKB_Hand_grip_strength_left	1
GABBR1	29523406	29601753	2.95626e+07	6	rs9260038	HLA-A	1.14027e-15	1.54781e-42	Nerve_Tibial	UKB_Malabsorption_or_coeliac_disease	1
CCDC170	151815165	151942328	1.51879e+08	6	rs76392050	MTHFD1L	1.14373e-15	1.13891e-15	Ovary	GIANT_HEIGHT	1
DDAH2	31694815	31698394	3.16966e+07	6	rs1634761	HLA-C	1.16938e-15	1.4591e-28	Brain_Frontal_Cortex_BA9	UKB_Leg_predicted_mass_left	1
LY6G5C	31644461	31651817	31648139	6	rs1634761	HLA-C	1.17436e-15	4.94531e-72	Lung	UKB_Standing_height	1
FAM189B	155216996	155225274	155221135	1	rs41264915	THBS3	1.18325e-15	4.97931e-25	Heart_Atrial_Appendage	UKB_Impedance_of_whole_body	1
THBS3	155165379	155178842	1.55172e+08	1	rs41264915	THBS3	1.21193e-15	8.40401e-19	Spleen	UKB_Impedance_of_leg_left	1
LSM2	31765173	31774761	31769967	6	rs1634761	HLA-C	1.21434e-15	1.53552e-36	Colon_Transverse	RA_GWASmeta2_20090505	1
LRRC37A	44370099	44415160	4.43926e+07	17	rs1378358	NSF	1.24736e-15	5.7247e-14	Spleen	UKB_Hand_grip_strength_left	1
LRRC37A	44370099	44415160	4.43926e+07	17	rs3785884	MAPT	1.24736e-15	5.7247e-14	Spleen	UKB_Hand_grip_strength_left	1
P4HA2	131527531	131631008	1.31579e+08	5	rs10066378	SLC22A5	1.26785e-15	4.40366e-13	Esophagus_Mucosa	UKB_Whole_body_water_mass	1
C6orf15	31079000	31080336	31079668	6	rs1634761	HLA-C	1.27762e-15	3.394e-15	Esophagus_Mucosa	IMMUNOBASE_Multiple_sclerosis_hg19	1
CLIC1	31698358	31707540	31702949	6	rs1634761	HLA-C	1.28074e-15	2.33075e-22	Liver	UKB_Impedance_of_leg_right	1
COL11A2	33130458	33160276	33145367	6	rs17219281	HLA-DQA2	1.28137e-15	3.29179e-44	Brain_Cerebellar_Hemisphere	UKB_Hypothyroidism_or_myxoedema	1
LY6G5C	31644461	31651817	31648139	6	rs1634761	HLA-C	1.28362e-15	5.44444e-40	Brain_Anterior_cingulate_cortex_BA24	RA_OKADA_ASIAN	1
GPANK1	31629006	31634060	31631533	6	rs1634761	HLA-C	1.30545e-15	8.11015e-21	Lung	UKB_Impedance_of_whole_body	1
CCDC171	15552895	16061661	15807278	9	rs79611697	CCDC171	1.40817e-15	2.8745e-11	Brain_Cerebellar_Hemisphere	UKB_Leg_predicted_mass_right	1
LY6G5C	31644461	31651817	31648139	6	rs1634761	HLA-C	1.41991e-15	3.64002e-38	Breast_Mammary_Tissue	UKB_Asthma	1
LY6G6D	31683133	31685581	31684357	6	rs1634761	HLA-C	1.42103e-15	1.0521e-18	Brain_Anterior_cingulate_cortex_BA24	UKB_Multiple_sclerosis	1
CLIC1	31698358	31707540	31702949	6	rs1634761	HLA-C	1.50267e-15	1.02881e-20	Esophagus_Mucosa	UKB_Systolic_blood_pressure_automated_reading	1
MOB4	198380295	198418423	198399359	2	rs150345524	SF3B1	1.5366e-15	6.15631e-12	Adipose_Subcutaneous	UKB_Arm_predicted_mass_left	1
HLA-DQB2	32723875	32731311	32727593	6	rs17219281	HLA-DQA2	1.55321e-15	2.90621e-16	Heart_Atrial_Appendage	pgc.scz2	1
KCNK3	26915619	26956288	2.6936e+07	2	rs1275969	CIB4	1.5617e-15	7.62091e-22	Skin_Not_Sun_Exposed_Suprapubic	UKB_Diastolic_blood_pressure_automated_reading	1
APOM	31620193	31625987	31623090	6	rs1634761	HLA-C	1.58684e-15	1.67744e-38	Pancreas	GIANT_HEIGHT	1
PPP1R1B	37782993	37792879	37787936	17	rs9916158	GSDMA/B	1.61219e-15	1.39811e-11	Heart_Atrial_Appendage	GABRIEL_Asthma	1
LST1	31553901	31556686	3.15553e+07	6	rs1634761	HLA-C	1.62262e-15	7.70582e-21	Whole_Blood	UKB_Diastolic_blood_pressure_automated_reading	1
LY6G6F	31674640	31685581	3.16801e+07	6	rs1634761	HLA-C	1.62961e-15	1.87396e-15	Esophagus_Mucosa	RA_OKADA_TRANS_ETHNIC	1
LST1	31553901	31556686	3.15553e+07	6	rs1634761	HLA-C	1.65265e-15	3.35492e-30	Whole_Blood	UKB_Leg_predicted_mass_right	1
HLA-C	31236526	31239907	3.12382e+07	6	rs1634761	HLA-C	1.67387e-15	3.12498e-10	Spleen	UKB_Hand_grip_strength_left	1
LSM2	31765173	31774761	31769967	6	rs1634761	HLA-C	1.6808e-15	1.01073e-22	Artery_Tibial	UKB_Hand_grip_strength_right	1
NFKBIL1	31514647	31526606	3.15206e+07	6	rs1634761	HLA-C	1.70699e-15	1.04631e-20	Stomach	RA_OKADA_ASIAN	1
NCR3	31556672	31560762	31558717	6	rs1634761	HLA-C	1.73722e-15	1.07957e-32	Esophagus_Mucosa	AdvancedAMD_2015	1
TAC4	47915671	47925379	47920525	17	rs75432325	TAC4	1.74167e-15	4.79658e-14	Artery_Tibial	UKB_Standing_height	1
SF3B1	198254508	198299815	1.98277e+08	2	rs150345524	SF3B1	1.74782e-15	2.99088e-16	Esophagus_Mucosa	UKB_Arm_predicted_mass_left	1
HLA-DMB	32902406	32908847	3.29056e+07	6	rs17219281	HLA-DQA2	1.75216e-15	8.68987e-22	Pancreas	UKB_Waist_circumference	1
CENPA	26987157	27023935	27005546	2	rs1275969	CIB4	1.75265e-15	3.37395e-59	Heart_Left_Ventricle	GLGC_Mc_TG	1
ZNF177	9434850	9493293	9.46407e+06	19	rs12976386	MUC16	1.77754e-15	1.92469e-09	Testis	UKB_Impedance_of_leg_left	1
ZNF177	9435021	9493293	9464157	19	rs12976386	MUC16	1.77754e-15	1.92469e-09	Testis	UKB_Impedance_of_leg_left	1
ZNF177	9434850	9493293	9.46407e+06	19	rs12976386	MUC16	1.77754e-15	1.92469e-09	Testis	UKB_Impedance_of_leg_left	1
ZNF177	9435021	9493293	9464157	19	rs12976386	MUC16	1.77754e-15	1.92469e-09	Testis	UKB_Impedance_of_leg_left	1
ZNF177	9434850	9493293	9.46407e+06	19	rs12976386	MUC16	1.77754e-15	1.92469e-09	Testis	UKB_Impedance_of_leg_left	1
ZNF177	9435021	9493293	9464157	19	rs12976386	MUC16	1.77754e-15	1.92469e-09	Testis	UKB_Impedance_of_leg_left	1
ZNF177	9434850	9493293	9.46407e+06	19	rs12976386	MUC16	1.77754e-15	1.92469e-09	Testis	UKB_Impedance_of_leg_left	1
ZNF177	9435021	9493293	9464157	19	rs12976386	MUC16	1.77754e-15	1.92469e-09	Testis	UKB_Impedance_of_leg_left	1
VWA7	31733367	31745108	3.17392e+07	6	rs1634761	HLA-C	1.81372e-15	2.08544e-31	Heart_Left_Ventricle	GIANT_HEIGHT	1
CDSN	31082867	31088223	31085545	6	rs1634761	HLA-C	1.8434e-15	8.95973e-15	Skin_Sun_Exposed_Lower_leg	UKB_Whole_body_water_mass	1
PSORS1C1	31082527	31107869	31095198	6	rs1634761	HLA-C	1.93841e-15	9.04919e-19	Prostate	UKB_Waist_circumference	1
CCHCR1	31110216	31126015	3.11181e+07	6	rs1634761	HLA-C	1.94238e-15	1.15391e-12	Artery_Aorta	UKB_Impedance_of_whole_body	1
UBXN6	4444996	4457819	4.45141e+06	19	rs7251000	DPP9	1.94986e-15	2.06579e-11	Whole_Blood	UKB_Impedance_of_leg_right	1
CSNK2B	31633013	31638120	3.16356e+07	6	rs1634761	HLA-C	2e-15	3.14431e-16	Stomach	GIANT_HEIGHT	1
PSMB9	32811913	32827362	3.28196e+07	6	rs17219281	HLA-DQA2	2.02698e-15	7.86401e-47	Nerve_Tibial	RA_OKADA_TRANS_ETHNIC	1
RP11-81K2.1	47448102	47554350	47501226	17	rs75432325	TAC4	2.08264e-15	6.34268e-14	Testis	UKB_Impedance_of_whole_body	1
RP11-368I7.4	89749028	89752977	8.9751e+07	16	rs117169628	SLC22A31	2.09339e-15	3.02332e-12	Uterus	UKB_Hypertension	1
TRIM31	30070674	30080883	3.00758e+07	6	rs9260038	HLA-A	2.11326e-15	4.29032e-43	Pancreas	RA_OKADA_ASIAN	1
ACSS1	24986868	25039616	25013242	20	rs6049828	SYNDIG1	2.15311e-15	1.19164e-10	Cells_Transformed_fibroblasts	UKB_Trunk_fat_percentage	1
CASC3	38296571	38328436	3.83125e+07	17	rs9916158	GSDMA/B	2.15649e-15	3.74772e-17	Thyroid	UKB_Asthma	1
MRPL27	48445218	48450575	4.84479e+07	17	rs75432325	TAC4	2.18657e-15	1.21217e-19	Spleen	UKB_Heel_bone_mineral_density_T_score_automated_ccn_	1
HLA-B	31321649	31324965	31323307	6	rs1634761	HLA-C	2.19468e-15	1.75322e-23	Testis	UKB_Multiple_sclerosis	1
USP49	41757634	41863099	4.18104e+07	6	rs12660421	FOXP4	2.19751e-15	3.21857e-11	Whole_Blood	UKB_Whole_body_water_mass	1
MOG	29624758	29640149	2.96325e+07	6	rs9260038	HLA-A	2.23047e-15	5.85375e-38	Heart_Left_Ventricle	RA_OKADA_EUR	1
CDSN	31082867	31088223	31085545	6	rs1634761	HLA-C	2.23189e-15	2.22205e-14	Skin_Sun_Exposed_Lower_leg	UKB_Leg_predicted_mass_left	1
LY6G5C	31644461	31651817	31648139	6	rs1634761	HLA-C	2.28806e-15	8.09681e-17	Adipose_Subcutaneous	UKB_Type_1_diabetes	1
GIGYF1	100277130	100287071	1.00282e+08	7	rs11766643	TFR2	2.34546e-15	2.44986e-10	Brain_Anterior_cingulate_cortex_BA24	HRGene_HeartRate	1
MICB	31462658	31478901	3.14708e+07	6	rs1634761	HLA-C	2.35641e-15	8.08611e-13	Artery_Coronary	UKB_Diastolic_blood_pressure_automated_reading	1
RUSC1	155290687	155300905	155295796	1	rs41264915	THBS3	2.38846e-15	2.76099e-20	Esophagus_Gastroesophageal_Junction	UKB_Impedance_of_arm_right	1
APOM	31620193	31625987	31623090	6	rs1634761	HLA-C	2.48443e-15	4.04158e-25	Lung	UKB_Type_1_diabetes	1
HLA-DRB1	32546546	32557625	3.25521e+07	6	rs17219281	HLA-DQA2	2.57066e-15	5.34231e-10	Spleen	UKB_Leg_predicted_mass_right	1
SLC27A6	127873706	128369335	1.28122e+08	5	rs201484359	SLC27A6	2.57321e-15	2.86845e-23	Colon_Sigmoid	UKB_Leg_predicted_mass_right	1
ABHD16A	31654726	31671221	3.1663e+07	6	rs1634761	HLA-C	2.607e-15	8.30501e-38	Cells_EBV-transformed_lymphocytes	IBD.EUR.Ulcerative_Colitis	1
TAP2	32781544	32806599	3.27941e+07	6	rs17219281	HLA-DQA2	2.68759e-15	8.30648e-23	Adrenal_Gland	UKB_Age_diabetes_diagnosed	1
TAP2	32789610	32806557	3.27981e+07	6	rs17219281	HLA-DQA2	2.68759e-15	8.30648e-23	Adrenal_Gland	UKB_Age_diabetes_diagnosed	1
TAP2	32781544	32806599	3.27941e+07	6	rs17219281	HLA-DQA2	2.68759e-15	8.30648e-23	Adrenal_Gland	UKB_Age_diabetes_diagnosed	1
TAP2	32789610	32806557	3.27981e+07	6	rs17219281	HLA-DQA2	2.68759e-15	8.30648e-23	Adrenal_Gland	UKB_Age_diabetes_diagnosed	1
TAP2	32781544	32806599	3.27941e+07	6	rs17219281	HLA-DQA2	2.68759e-15	8.30648e-23	Adrenal_Gland	UKB_Age_diabetes_diagnosed	1
TAP2	32789610	32806557	3.27981e+07	6	rs17219281	HLA-DQA2	2.68759e-15	8.30648e-23	Adrenal_Gland	UKB_Age_diabetes_diagnosed	1
TAP2	32781544	32806599	3.27941e+07	6	rs17219281	HLA-DQA2	2.68759e-15	8.30648e-23	Adrenal_Gland	UKB_Age_diabetes_diagnosed	1
TAP2	32789610	32806557	3.27981e+07	6	rs17219281	HLA-DQA2	2.68759e-15	8.30648e-23	Adrenal_Gland	UKB_Age_diabetes_diagnosed	1
HLA-DQA2	32709119	32714992	3.27121e+07	6	rs17219281	HLA-DQA2	2.73561e-15	2.34833e-09	Brain_Cerebellar_Hemisphere	UKB_Hand_grip_strength_right	1
POU5F1	31132119	31148508	3.11403e+07	6	rs1634761	HLA-C	2.7415e-15	1.3473e-21	Breast_Mammary_Tissue	UKB_Systolic_blood_pressure_automated_reading	1
ACHE	100487615	100494594	1.00491e+08	7	rs11766643	TFR2	2.76621e-15	2.89559e-12	Skin_Not_Sun_Exposed_Suprapubic	HRGene_HeartRate	1
SRRT	100472733	100486285	100479509	7	rs11766643	TFR2	2.82123e-15	2.02184e-12	Nerve_Tibial	HRGene_HeartRate	1
HLA-DRA	32407619	32412823	32410221	6	rs17219281	HLA-DQA2	2.88863e-15	4.35875e-14	Whole_Blood	GIANT_HEIGHT	1
TAP2	32781544	32806599	3.27941e+07	6	rs17219281	HLA-DQA2	2.96095e-15	3.92691e-21	Testis	UKB_Hyperthyroidism_aka_thyrotoxicosis	1
TAP2	32789610	32806557	3.27981e+07	6	rs17219281	HLA-DQA2	2.96095e-15	3.92691e-21	Testis	UKB_Hyperthyroidism_aka_thyrotoxicosis	1
TAP2	32781544	32806599	3.27941e+07	6	rs17219281	HLA-DQA2	2.96095e-15	3.92691e-21	Testis	UKB_Hyperthyroidism_aka_thyrotoxicosis	1
TAP2	32789610	32806557	3.27981e+07	6	rs17219281	HLA-DQA2	2.96095e-15	3.92691e-21	Testis	UKB_Hyperthyroidism_aka_thyrotoxicosis	1
TAP2	32781544	32806599	3.27941e+07	6	rs17219281	HLA-DQA2	2.96095e-15	3.92691e-21	Testis	UKB_Hyperthyroidism_aka_thyrotoxicosis	1
TAP2	32789610	32806557	3.27981e+07	6	rs17219281	HLA-DQA2	2.96095e-15	3.92691e-21	Testis	UKB_Hyperthyroidism_aka_thyrotoxicosis	1
TAP2	32781544	32806599	3.27941e+07	6	rs17219281	HLA-DQA2	2.96095e-15	3.92691e-21	Testis	UKB_Hyperthyroidism_aka_thyrotoxicosis	1
TAP2	32789610	32806557	3.27981e+07	6	rs17219281	HLA-DQA2	2.96095e-15	3.92691e-21	Testis	UKB_Hyperthyroidism_aka_thyrotoxicosis	1
TCF19	31126319	31134936	3.11306e+07	6	rs1634761	HLA-C	3.03246e-15	1.46031e-44	Stomach	AdvancedAMD_2015	1
TAF6	99704693	99717464	9.97111e+07	7	rs2897075	ZKSCAN1	3.03352e-15	5.59844e-23	Pituitary	UKB_Standing_height	1
MICB	31462658	31478901	3.14708e+07	6	rs1634761	HLA-C	3.04125e-15	1.7913e-10	Artery_Aorta	dbGAP_Hom_SystemicLupusErythematosus	1
MSL1	38278551	38293042	3.82858e+07	17	rs9916158	GSDMA/B	3.07796e-15	2.00463e-09	Testis	UKB_Age_asthma_diagnosed	1
PSMB9	32811913	32827362	3.28196e+07	6	rs17219281	HLA-DQA2	3.08716e-15	9.61947e-15	Adipose_Visceral_Omentum	UKB_Sitting_height	1
ZNF317	9251056	9274100	9262578	19	rs12976386	MUC16	3.20582e-15	2.39973e-11	Esophagus_Mucosa	UKB_Whole_body_water_mass	1
HLA-DRB1	32546546	32557625	3.25521e+07	6	rs17219281	HLA-DQA2	3.2127e-15	9.59008e-08	Brain_Putamen_basal_ganglia	UKB_Rheumatoid_arthritis	1
HLA-DMB	32902406	32908847	3.29056e+07	6	rs17219281	HLA-DQA2	3.2165e-15	9.30039e-13	Testis	IBD.EUR.Ulcerative_Colitis	1
SFTPA2	81315608	81320153	8.13179e+07	10	rs61860402	SFTPD	3.2641e-15	6.17707e-18	Stomach	UKB_Sitting_height	1
APOM	31620193	31625987	31623090	6	rs1634761	HLA-C	3.31494e-15	2.89726e-33	Cells_Transformed_fibroblasts	UKB_Leg_predicted_mass_right	1
POLR2L	837356	842545	839950	11	rs35705950	MUC5B	3.33569e-15	2.50482e-13	Cells_Transformed_fibroblasts	UKB_Impedance_of_leg_left	1
MED20	41873092	41888877	4.1881e+07	6	rs12660421	FOXP4	3.36654e-15	1.14212e-14	Cells_Transformed_fibroblasts	UKB_Leg_predicted_mass_right	1
HLA-B	31321649	31324965	31323307	6	rs1634761	HLA-C	3.3715e-15	4.46271e-13	Liver	UKB_Hand_grip_strength_left	1
PABPN1L	88928034	88933068	88930551	16	rs117169628	SLC22A31	3.40797e-15	5.46193e-14	Colon_Transverse	UKB_Corneal_resistance_factor_left	1
KANSL1	44107282	44302733	4.4205e+07	17	rs3785884	MAPT	3.50135e-15	2.03574e-13	Cells_Transformed_fibroblasts	UKB_Body_fat_percentage	1
WNT9B	44910567	44964096	4.49373e+07	17	rs1378358	NSF	3.51267e-15	9.49683e-22	Artery_Tibial	UKB_Standing_height	1
MUC1	155158300	155162707	1.55161e+08	1	rs41264915	THBS3	3.56739e-15	1.29266e-25	Artery_Tibial	UKB_Arm_predicted_mass_right	1
LRRC37A2	44588877	44633016	4.46109e+07	17	rs1378358	NSF	3.59467e-15	1.67947e-13	Brain_Caudate_basal_ganglia	UKB_Hand_grip_strength_left	1
MUC1	155158300	155162707	1.55161e+08	1	rs41264915	THBS3	3.67345e-15	1.67082e-21	Whole_Blood	UKB_Leg_predicted_mass_left	1
BYSL	41888926	41900784	41894855	6	rs12660421	FOXP4	3.6784e-15	1.65909e-18	Artery_Tibial	UKB_Basal_metabolic_rate	1
SPPL2C	43922256	43924438	43923347	17	rs3785884	MAPT	3.68196e-15	1.58982e-16	Brain_Cerebellar_Hemisphere	UKB_Systolic_blood_pressure_automated_reading	1
LRRC37A2	44588877	44633016	4.46109e+07	17	rs1378358	NSF	3.71493e-15	2.1573e-13	Brain_Caudate_basal_ganglia	UKB_Hand_grip_strength_right	1
HLA-DPB1	33043703	33054978	3.30493e+07	6	rs17219281	HLA-DQA2	3.78598e-15	1.34991e-13	Whole_Blood	UKB_Standing_height	1
DDAH2	31694815	31698394	3.16966e+07	6	rs1634761	HLA-C	3.78935e-15	2.83811e-13	Muscle_Skeletal	UKB_Impedance_of_arm_right	1
MAPT	43971748	44105700	44038724	17	rs3785884	MAPT	3.80271e-15	2.97217e-12	Thyroid	UKB_Standing_height	1
ZSCAN25	99214569	99230030	9.92223e+07	7	rs2897075	ZKSCAN1	3.82207e-15	1.41538e-16	Skin_Sun_Exposed_Lower_leg	UKB_Pulse_rate	1
HLA-C	31236526	31239907	3.12382e+07	6	rs1634761	HLA-C	3.89294e-15	1.05936e-09	Heart_Atrial_Appendage	GLGC_Mc_TG	1
PLIN5	4522543	4535236	4.52889e+06	19	rs7251000	DPP9	3.94411e-15	1.89721e-20	Brain_Cerebellar_Hemisphere	UKB_Standing_height	1
SLC22A5	131705444	131731306	131718375	5	rs10066378	SLC22A5	3.96849e-15	9.44923e-11	Cells_Transformed_fibroblasts	IBD.EUR.Inflammatory_Bowel_Disease	1
HLA-DQB1	32627244	32636160	32631702	6	rs17219281	HLA-DQA2	4.03933e-15	3.16822e-07	Cells_Transformed_fibroblasts	UKB_Hand_grip_strength_left	1
ZZZ3	78028101	78149104	7.80886e+07	1	rs7515509	AK5	4.11438e-15	3.07519e-22	Cells_EBV-transformed_lymphocytes	UKB_Basal_metabolic_rate	1
CDSN	31082867	31088223	31085545	6	rs1634761	HLA-C	4.12e-15	4.11733e-14	Skin_Sun_Exposed_Lower_leg	UKB_Leg_predicted_mass_right	1
DCST2	154990996	155006257	1.54999e+08	1	rs41264915	THBS3	4.14007e-15	3.27865e-20	Brain_Cerebellar_Hemisphere	UKB_Leg_predicted_mass_left	1
WNT3	44839872	44910520	44875196	17	rs1378358	NSF	4.14153e-15	9.98223e-13	Adrenal_Gland	UKB_Hand_grip_strength_right	1
DCST2	154990996	155006257	1.54999e+08	1	rs41264915	THBS3	4.14679e-15	1.08696e-19	Brain_Cerebellar_Hemisphere	UKB_Leg_predicted_mass_right	1
GPANK1	31629006	31634060	31631533	6	rs1634761	HLA-C	4.20682e-15	1.45732e-16	Adipose_Subcutaneous	pgc.scz2	1
RFTN2	198432948	198540769	1.98487e+08	2	rs150345524	SF3B1	4.22522e-15	1.25105e-12	Adipose_Subcutaneous	UKB_Weight	1
HLA-B	31321649	31324965	31323307	6	rs1634761	HLA-C	4.3385e-15	3.31182e-14	Liver	ReproGen_Menopause	1
XCR1	46058516	46069234	46063875	3	rs17078348	SLC6A20	4.342e-15	5.84502e-13	Whole_Blood	UKB_Impedance_of_leg_right	1
PIDD	799179	809753	804466	11	rs35705950	MUC5B	4.37153e-15	2.99906e-11	Adipose_Subcutaneous	UKB_Impedance_of_leg_right	1
TAP2	32781544	32806599	3.27941e+07	6	rs17219281	HLA-DQA2	4.37326e-15	6.82288e-13	Colon_Transverse	IBD.EUR.Inflammatory_Bowel_Disease	1
TAP2	32789610	32806557	3.27981e+07	6	rs17219281	HLA-DQA2	4.37326e-15	6.82288e-13	Colon_Transverse	IBD.EUR.Inflammatory_Bowel_Disease	1
TAP2	32781544	32806599	3.27941e+07	6	rs17219281	HLA-DQA2	4.37326e-15	6.82288e-13	Colon_Transverse	IBD.EUR.Inflammatory_Bowel_Disease	1
TAP2	32789610	32806557	3.27981e+07	6	rs17219281	HLA-DQA2	4.37326e-15	6.82288e-13	Colon_Transverse	IBD.EUR.Inflammatory_Bowel_Disease	1
TAP2	32781544	32806599	3.27941e+07	6	rs17219281	HLA-DQA2	4.37326e-15	6.82288e-13	Colon_Transverse	IBD.EUR.Inflammatory_Bowel_Disease	1
TAP2	32789610	32806557	3.27981e+07	6	rs17219281	HLA-DQA2	4.37326e-15	6.82288e-13	Colon_Transverse	IBD.EUR.Inflammatory_Bowel_Disease	1
TAP2	32781544	32806599	3.27941e+07	6	rs17219281	HLA-DQA2	4.37326e-15	6.82288e-13	Colon_Transverse	IBD.EUR.Inflammatory_Bowel_Disease	1
TAP2	32789610	32806557	3.27981e+07	6	rs17219281	HLA-DQA2	4.37326e-15	6.82288e-13	Colon_Transverse	IBD.EUR.Inflammatory_Bowel_Disease	1
HLA-DRA	32407619	32412823	32410221	6	rs17219281	HLA-DQA2	4.4082e-15	1.24216e-14	Muscle_Skeletal	UKB_Weight	1
POU5F1	31132119	31148508	3.11403e+07	6	rs1634761	HLA-C	4.41771e-15	1.08767e-26	Liver	AdvancedAMD_2015	1
SLC50A1	155107820	155111329	1.5511e+08	1	rs41264915	THBS3	4.48217e-15	9.0098e-14	Esophagus_Mucosa	UKB_Impedance_of_leg_right	1
WNT9B	44910567	44964096	4.49373e+07	17	rs1378358	NSF	4.541e-15	1.24219e-13	Nerve_Tibial	UKB_Neuroticism_score	1
LSM2	31765173	31774761	31769967	6	rs1634761	HLA-C	4.59427e-15	7.76406e-20	Colon_Transverse	UKB_Arm_predicted_mass_left	1
HSD17B8	33172419	33174608	3.31735e+07	6	rs17219281	HLA-DQA2	4.60276e-15	7.18248e-16	Brain_Cerebellar_Hemisphere	UKB_Hypothyroidism_or_myxoedema	1
LY6G6D	31683133	31685581	31684357	6	rs1634761	HLA-C	4.62953e-15	6.4295e-20	Brain_Anterior_cingulate_cortex_BA24	UKB_Rheumatoid_arthritis	1
VWA7	31733367	31745108	3.17392e+07	6	rs1634761	HLA-C	4.87827e-15	1.20217e-22	Brain_Cerebellum	UKB_Impedance_of_leg_left	1
GPR113	26531041	26569685	26550363	2	rs1275969	CIB4	4.89434e-15	3.2096e-12	Prostate	UKB_Hypertension	1
GTF2H4	30875961	30881883	30878922	6	rs1634761	HLA-C	4.99361e-15	2.60576e-20	Brain_Hypothalamus	GIANT_HEIGHT	1
PRAM1	8554940	8567996	8561468	19	rs12976386	MUC16	5.01391e-15	3.39589e-21	Testis	UKB_Whole_body_water_mass	1
DLX3	48067369	48072588	4.807e+07	17	rs75432325	TAC4	5.07965e-15	8.25891e-17	Vagina	UKB_Standing_height	1
PYGO2	154929502	154936329	1.54933e+08	1	rs41264915	THBS3	5.17614e-15	7.27258e-12	Spleen	UKB_Basal_metabolic_rate	1
TRIM26	30152232	30181204	30166718	6	rs9260038	HLA-A	5.18163e-15	1.18811e-18	Brain_Caudate_basal_ganglia	UKB_Hyperthyroidism_aka_thyrotoxicosis	1
HLA-F	29690552	29706305	2.96984e+07	6	rs9260038	HLA-A	5.2294e-15	5.09995e-11	Pancreas	RA_GWASmeta2_20090505	1
SLC39A7	33168222	33172216	33170219	6	rs17219281	HLA-DQA2	5.27863e-15	1.04655e-34	Cells_Transformed_fibroblasts	RA_GWASmeta2_20090505	1
PDLIM4	131593364	131609147	1.31601e+08	5	rs10066378	SLC22A5	5.28494e-15	1.29764e-14	Skin_Sun_Exposed_Lower_leg	UKB_Leg_predicted_mass_right	1
PENK	57349233	57359293	57354263	8	rs4737438	PENK	5.30254e-15	7.35846e-23	Heart_Left_Ventricle	UKB_Trunk_predicted_mass	1
CDSN	31082867	31088223	31085545	6	rs1634761	HLA-C	5.36221e-15	6.83782e-15	Skin_Not_Sun_Exposed_Suprapubic	UKB_Hypothyroidism_or_myxoedema	1
LY6G6C	31686425	31689622	3.1688e+07	6	rs1634761	HLA-C	5.43709e-15	2.30929e-35	Artery_Coronary	AdvancedAMD_2015	1
MUC21	30951495	30957680	3.09546e+07	6	rs1634761	HLA-C	5.52683e-15	8.71725e-29	Pancreas	UKB_Trunk_predicted_mass	1
ABHD16A	31654726	31671221	3.1663e+07	6	rs1634761	HLA-C	5.5842e-15	1.84286e-26	Artery_Tibial	UKB_Sitting_height	1
EFCAB4A	826144	831991	829068	11	rs35705950	MUC5B	5.59378e-15	8.10656e-16	Pancreas	UKB_Corneal_resistance_factor_right	1
USP49	41757634	41863099	4.18104e+07	6	rs12660421	FOXP4	5.60734e-15	1.35429e-10	Whole_Blood	UKB_Leg_predicted_mass_left	1
COL11A2	33130458	33160276	33145367	6	rs17219281	HLA-DQA2	5.80295e-15	1.23333e-21	Vagina	UKB_Basal_metabolic_rate	1
ABHD16A	31654726	31671221	3.1663e+07	6	rs1634761	HLA-C	5.85121e-15	6.38487e-36	Nerve_Tibial	UKB_Basal_metabolic_rate	1
ORMDL3	38077294	38083854	38080574	17	rs9916158	GSDMA/B	5.92137e-15	2.52962e-11	Uterus	GLGC_Mc_HDL	1
LRRC37A2	44588877	44633016	4.46109e+07	17	rs1378358	NSF	5.93915e-15	1.87193e-12	Nerve_Tibial	UKB_Lifetime_number_of_sexual_partners	1
AP006621.5	777578	784297	780938	11	rs35705950	MUC5B	6.15889e-15	1.75806e-13	Cells_Transformed_fibroblasts	UKB_Intra_ocular_pressure_Goldmann_correlated_left_c	1
GPANK1	31629006	31634060	31631533	6	rs1634761	HLA-C	6.17412e-15	1.97733e-23	Adipose_Subcutaneous	GLGC_Mc_TG	1
NCR3	31556672	31560762	31558717	6	rs1634761	HLA-C	6.17811e-15	1.50828e-15	Adipose_Subcutaneous	UKB_Waist_circumference	1
CSNK2B	31633013	31638120	3.16356e+07	6	rs1634761	HLA-C	6.2216e-15	3.25801e-24	Brain_Nucleus_accumbens_basal_ganglia	UKB_Sarcoidosis	1
DDAH2	31694815	31698394	3.16966e+07	6	rs1634761	HLA-C	6.2275e-15	3.19731e-13	Muscle_Skeletal	UKB_Impedance_of_leg_left	1
ZNF317	9251056	9274100	9262578	19	rs12976386	MUC16	6.26025e-15	7.44012e-11	Esophagus_Mucosa	UKB_Trunk_predicted_mass	1
FUBP1	78409740	78444794	78427267	1	rs7515509	AK5	6.26814e-15	2.66143e-14	Artery_Tibial	UKB_Leg_fat_percentage_right	1
VWA7	31733367	31745108	3.17392e+07	6	rs1634761	HLA-C	6.32251e-15	3.67327e-26	Pancreas	UKB_Type_1_diabetes	1
HLA-DRA	32407619	32412823	32410221	6	rs17219281	HLA-DQA2	6.33674e-15	2.27062e-17	Thyroid	UKB_Ankylosing_spondylitis	1
MUC22	30978251	31003179	30990715	6	rs1634761	HLA-C	6.35887e-15	6.35887e-15	Esophagus_Mucosa	UKB_Hyperthyroidism_aka_thyrotoxicosis	1
MICB	31462658	31478901	3.14708e+07	6	rs1634761	HLA-C	6.61959e-15	1.06475e-25	Ovary	AdvancedAMD_2015	1
NSF	44668035	44834830	4.47514e+07	17	rs1378358	NSF	6.63403e-15	6.31687e-12	Cells_Transformed_fibroblasts	UKB_Lifetime_number_of_sexual_partners	1
SPPL2C	43922256	43924438	43923347	17	rs3785884	MAPT	6.68176e-15	2.89601e-14	Brain_Cerebellum	UKB_Hand_grip_strength_right	1
C5	123714616	123812554	123763585	9	rs10760104	CDK5RAP2	6.76222e-15	2.373e-12	Cells_Transformed_fibroblasts	UKB_Standing_height	1
LSM2	31765173	31774761	31769967	6	rs1634761	HLA-C	6.85886e-15	1.38237e-16	Artery_Tibial	UKB_Waist_circumference	1
PDLIM4	131593364	131609147	1.31601e+08	5	rs10066378	SLC22A5	6.89266e-15	4.52023e-16	Skin_Sun_Exposed_Lower_leg	UKB_Whole_body_water_mass	1
PRRC2A	31588497	31605548	3.1597e+07	6	rs1634761	HLA-C	6.99715e-15	8.36068e-29	Adipose_Subcutaneous	UKB_Asthma	1
[truncated: 130,364 more rows]
