# Supplementary material for: Prioritizing long COVID related single nucleotide polymorphisms by mining genome-wide association studies of COVID-19 susceptibility and hospitalization
Source: Front Syst Biol. 2026 Jun 5;6:1797543. doi: 10.3389/fsysb.2026.1797543 (PMC13279042; doi:10.3389/fsysb.2026.1797543)
Supplement: Supplementary file 1 [file DataSheet1.zip › SuppFiguresTables4Frontiers/Table S7 Phenome-TWASs.xlsx]

## Sheet: TWASs
TWAS Phenotype	Source
UKB Acne aka acne vulgaris	UKB
UKB Age asthma diagnosed	UKB
UKB Age diabetes diagnosed	UKB
UKB Age first had sexual intercourse	UKB
UKB Age hay fever rhinitis or eczema diagnosed	UKB
UKB Age high blood pressure diagnosed	UKB
UKB Age of mother at first birth	UKB
UKB Age started smoking in current smokers	UKB
UKB Age started smoking in former smokers	UKB
UKB Age when periods started menarche	UKB
UKB Alcohol dependency	UKB
UKB Allergy or anaphylactic reaction to drug	UKB
UKB Allergy or anaphylactic reaction to food	UKB
UKB Angina	UKB
UKB Ankylosing spondylitis	UKB
UKB Anorexia or bulimia or other eating disorder	UKB
UKB Anxiety or panic attacks	UKB
UKB Appendicitis	UKB
UKB Arm fat percentage left	UKB
UKB Arm fat percentage right	UKB
UKB Arm predicted mass left	UKB
UKB Arm predicted mass right	UKB
UKB Arthritis NOS	UKB
UKB Asthma	UKB
UKB Back pain	UKB
UKB Bacterial infection	UKB
UKB Basal metabolic rate	UKB
UKB Benign breast lump	UKB
UKB Benign prostatic hypertrophy	UKB
UKB Birth weight	UKB
UKB Birth weigth of first child	UKB
UKB BMI	UKB
UKB Body fat percentage	UKB
UKB Bread intake	UKB
UKB Breast cysts	UKB
UKB Bronchiectasis	UKB
UKB Carpal tunnel syndrome	UKB
UKB Cataract	UKB
UKB Cellulitis	UKB
UKB Cerebrovascular disease	UKB
UKB Cervical spondylosis	UKB
UKB Chickenpox	UKB
UKB Cholelithiasis aka gall stones	UKB
UKB Chronic fatigue syndrome	UKB
UKB Chronic obstructive airways disease	UKB
UKB Chronic sinusitis	UKB
UKB Clotting disorder or excessive bleeding	UKB
UKB Cooked vegetable intake	UKB
UKB Corneal hysteresis left	UKB
UKB Corneal hysteresis right	UKB
UKB Corneal resistance factor left	UKB
UKB Corneal resistance factor right	UKB
UKB Deep venous thrombosis aka DVT	UKB
UKB Depression	UKB
UKB Diabetes	UKB
UKB Diabetic eye disease	UKB
UKB Diastolic blood pressure automated reading	UKB
UKB Disc degeneration	UKB
UKB Diverticular disease or diverticulitis	UKB
UKB Dry eyes	UKB
UKB Duodenal ulcer	UKB
UKB Duration of moderate activity	UKB
UKB Duration of vigorous activity	UKB
UKB Duration of walks	UKB
UKB Eczema aka dermatitis	UKB
UKB Emphysema or chronic bronchitis	UKB
UKB Endometriosis	UKB
UKB Enlarged prostate	UKB
UKB Epilepsy	UKB
UKB Eye or eyelid problem	UKB
UKB Female infertility	UKB
UKB Fibromyalgia	UKB
UKB Fluid intelligence score	UKB
UKB Forced expiratory volume in 1 second Best measure	UKB
UKB Forced vital capacity Best measure	UKB
UKB Fracture	UKB
UKB Fracture fibula	UKB
UKB Fracture foot	UKB
UKB Fracture head and neck	UKB
UKB Fracture pelvis and lower limb	UKB
UKB Fracture rib	UKB
UKB Fracture tibia	UKB
UKB Fracture upper arm or humerus or elbow	UKB
UKB Fracture upper limb and shoulder	UKB
UKB Fracture vertebra or crush fracture or vertebral collapse	UKB
UKB Fracture wrist or colles fracture	UKB
UKB Fresh fruit intake	UKB
UKB Gastro-oesophageal reflux or gastric reflux	UKB
UKB Glaucoma	UKB
UKB Gout	UKB
UKB Haemorrhoids aka piles	UKB
UKB Hand grip strength left	UKB
UKB Hand grip strength right	UKB
UKB Hayfever aka allergic rhinitis	UKB
UKB Headaches without migraine	UKB
UKB Head injury	UKB
UKB Heel bone mineral density BMD T score automated left	UKB
UKB Heel bone mineral density BMD T score automated right	UKB
UKB Heel bone mineral density	UKB
UKB Heel bone mineral density left	UKB
UKB Heel bone mineral density right	UKB
UKB Heel bone mineral density T score automated	UKB
UKB Helicobacter pylori	UKB
UKB Hepatitis	UKB
UKB Herpes simplex	UKB
UKB Hiatus hernia	UKB
UKB High cholesterol	UKB
UKB Hip circumference	UKB
UKB HIV or AIDS	UKB
UKB Hypertension	UKB
UKB Hyperthyroidism aka thyrotoxicosis	UKB
UKB Hypothyroidism or myxoedema	UKB
UKB Impedance of arm left	UKB
UKB Impedance of arm right	UKB
UKB Impedance of leg left	UKB
UKB Impedance of leg right	UKB
UKB Impedance of whole body	UKB
UKB Inguinal hernia	UKB
UKB Intra ocular pressure corneal compensated left	UKB
UKB Intra ocular pressure corneal compensated right	UKB
UKB Intra ocular pressure Goldmann correlated left	UKB
UKB Intra ocular pressure Goldmann correlated right	UKB
UKB Iron deficiency anaemia	UKB
UKB Irritable bowel syndrome	UKB
UKB Joint pain	UKB
UKB Kidney stone or ureter stone or bladder stone	UKB
UKB Leg fat percentage left	UKB
UKB Leg fat percentage right	UKB
UKB Leg predicted mass left	UKB
UKB Leg predicted mass right	UKB
UKB Lifetime number of sexual partners	UKB
UKB logMAR final left	UKB
UKB logMAR final right	UKB
UKB Malabsorption or coeliac disease	UKB
UKB Malaria	UKB
UKB Mania or bipolar disorder or manic depression	UKB
UKB Maximum digits remembered correctly	UKB
UKB Mean time to correctly identify matches	UKB
UKB Measles aka morbillivirus	UKB
UKB Menieres disease	UKB
UKB Meningitis	UKB
UKB Menorrhagia with unknown cause	UKB
UKB Migraine	UKB
UKB Miscarriage	UKB
UKB Multiple sclerosis	UKB
UKB Mumps aka epidemic parotitis	UKB
UKB Muscle or soft tissue injuries	UKB
UKB Myocardial infarction aka heart attack	UKB
UKB Nasal polyps	UKB
UKB Nervous breakdown	UKB
UKB Neuroticism score	UKB
UKB Number of cigarettes currently smoked daily current smokers	UKB
UKB Number of cigarettes previously smoked daily	UKB
UKB Number of incorrect matches in round	UKB
UKB Oesophagitis or barretts oesophagus	UKB
UKB Osteoarthritis	UKB
UKB Osteopenia	UKB
UKB Osteoporosis	UKB
UKB Ovarian cyst or cysts	UKB
UKB Parkinsons disease	UKB
UKB Peripheral nerve disorder	UKB
UKB Peripheral vascular disease	UKB
UKB Peritonitis	UKB
UKB Pernicious anaemia	UKB
UKB Pleurisy	UKB
UKB Pneumonia	UKB
UKB Pneumothorax	UKB
UKB Polymyalgia rheumatica	UKB
UKB Prolapsed disc or slipped disc	UKB
UKB Psoriasis	UKB
UKB Psychological or psychiatric problem	UKB
UKB Pulmonary embolism with or without DVT	UKB
UKB Pulse rate	UKB
UKB Pulse wave arterial stiffness index	UKB
UKB Raynauds phenomenon	UKB
UKB Retinal detachment	UKB
UKB Retinal problem	UKB
UKB Rheumatoid arthritis	UKB
UKB Rosacea	UKB
UKB Rubella aka german measles	UKB
UKB Salad or raw vegetable intake	UKB
UKB Sarcoidosis	UKB
UKB Scarlet fever aka scarlatina	UKB
UKB Schizophrenia	UKB
UKB Sciatica	UKB
UKB Sitting height	UKB
UKB Sjogrens syndrome or Sicca syndrome	UKB
UKB Sleep apnoea	UKB
UKB Sleep duration	UKB
UKB Speech reception threshold estimate right	UKB
UKB Speech reception threshold SRT estimate right	UKB
UKB Spine arthritis or spondylitis	UKB
UKB Standing height	UKB
UKB Stomach ulcers	UKB
UKB Stress	UKB
UKB Systemic lupus erythematosis aka SLE	UKB
UKB Systolic blood pressure automated reading	UKB
UKB Tea intake	UKB
UKB Time spend outdoors in summer	UKB
UKB Time spent outdoors in winter	UKB
UKB Time spent watching television	UKB
UKB Tinnitus	UKB
UKB Tonsiltis	UKB
UKB Townsend deprivation index at recruitment	UKB
UKB Trapped nerve or compressed nerve	UKB
UKB Trunk fat percentage	UKB
UKB Trunk predicted mass	UKB
UKB Tuberculosis	UKB
UKB Type 1 diabetes	UKB
UKB Type 2 diabetes	UKB
UKB Ulcerative colitis	UKB
UKB Urinary frequency or incontinence	UKB
UKB Urinary tract infection or kidney infection	UKB
UKB Uterine fibroids	UKB
UKB Uterine polyps	UKB
UKB Vaginal or uterine prolapse	UKB
UKB Viral infection	UKB
UKB Waist circumference	UKB
UKB Water intake	UKB
UKB Weight	UKB
UKB Whole body water mass	UKB
UKB Whooping cough aka pertussis	UKB
ADIPOGen Adiponectin	Plos_Genetics
AdvancedAMD 2015	Plos_Genetics
ANGST ANXIETY CC	Plos_Genetics
ANGST ANXIETY FS	Plos_Genetics
C4D CAD	Plos_Genetics
CARDIoGRAM C4D CAD ADDITIVE	Plos_Genetics
CARDIoGRAM C4D CAD	Plos_Genetics
CARDIoGRAM C4D CAD RECESSIVE	Plos_Genetics
CARDIoGRAM C4D MI ADDITIVE	Plos_Genetics
CARDIoGRAM CAD	Plos_Genetics
CIAC	Plos_Genetics
CKDGen Chronic Kidney Disease	Plos_Genetics
CKDGen CystatinC Overall	Plos_Genetics
CKDGen eGFRcrea DM	Plos_Genetics
CKDGen eGFRcrea nonDM	Plos_Genetics
CKDGen eGFRcrea Overall AFR	Plos_Genetics
CKDGen eGFRcrea Overall	Plos_Genetics
CKDGen MA	Plos_Genetics
CKDGen UACR DM	Plos_Genetics
CKDGen UACR nonDM	Plos_Genetics
CKDGen UACR Overall	Plos_Genetics
CONVERGE MDD	Plos_Genetics
dbGAP Baranzini MultipleSclerosis	Plos_Genetics
dbGAP COG Neuroblastoma	Plos_Genetics
dbGAP Duerr InflammatoryBowelDisease	Plos_Genetics
dbGAP Hom SystemicLupusErythematosus	Plos_Genetics
dbGAP Hunter BreastCancer	Plos_Genetics
dbGAP ISGS IschemicStroke	Plos_Genetics
dbGAP LiH Alzheimer	Plos_Genetics
dbGAP Olfson AlcoholDependency	Plos_Genetics
dbGAP Simon Sanchez Parkinson	Plos_Genetics
DIAGRAM T2D TRANS ETHNIC	Plos_Genetics
EAGLE Eczema	Plos_Genetics
EGG BL	Plos_Genetics
EGG BMI HapMapImputed	Plos_Genetics
EGG BW2	Plos_Genetics
EGG BW3 EUR	Plos_Genetics
EGG BW3 TransEthnic	Plos_Genetics
EGG HC	Plos_Genetics
EGG Obesity	Plos_Genetics
EGG Pubertal growth 10F	Plos_Genetics
EGG Pubertal growth 12M	Plos_Genetics
EGG Pubertal growth PGF	Plos_Genetics
EGG Pubertal growth PGM	Plos_Genetics
EGG Pubertal growth PTF	Plos_Genetics
EGG Pubertal growth PTM	Plos_Genetics
EGG TANNER females	Plos_Genetics
EGG TANNER males	Plos_Genetics
GABRIEL Asthma	Plos_Genetics
GCAN AnorexiaNervosa	Plos_Genetics
GEFOS FemoralNeck	Plos_Genetics
GEFOS Forearm	Plos_Genetics
GEFOS LumbarSpine	Plos_Genetics
GERA ALLERGIC RHINITIS	Plos_Genetics
GERA ASTHMA	Plos_Genetics
GERA CANCER	Plos_Genetics
GERA CARD	Plos_Genetics
GERA DEPRESS	Plos_Genetics
GERA DERMATOPHYTOSIS	Plos_Genetics
GERA DIA2	Plos_Genetics
GERA DYSLIPID	Plos_Genetics
GERA HEMORRHOIDS	Plos_Genetics
GERA HERNIA ABDOMINOPELVIC	Plos_Genetics
GERA HYPER	Plos_Genetics
GERA INSOMNIA	Plos_Genetics
GERA IRON DEFICIENCY	Plos_Genetics
GERA IRRITABLE BOWEL	Plos_Genetics
GERA MACDEGEN	Plos_Genetics
GERA OSTIOA	Plos_Genetics
GERA OSTIOP	Plos_Genetics
GERA PEPTIC ULCERS	Plos_Genetics
GERA PSYCHIATRIC	Plos_Genetics
GERA PVD	Plos_Genetics
GERA STRESS	Plos_Genetics
GERA VARICOSE VEINS	Plos_Genetics
GIANT BMI All Ancestries	Plos_Genetics
GIANT BMI EUR	Plos_Genetics
GIANT BMI MEN	Plos_Genetics
GIANT BMI WOMEN	Plos_Genetics
GIANT HEIGHT	Plos_Genetics
GIANT HIP Combined All Ancestries	Plos_Genetics
GIANT HIP Combined EUR	Plos_Genetics
GIANT HIP Females All Ancestries	Plos_Genetics
GIANT HIP Females EUR	Plos_Genetics
GIANT HIP Males All Ancestries	Plos_Genetics
GIANT HIP Males EUR	Plos_Genetics
GIANT WC Combined All Ancestries	Plos_Genetics
GIANT WC Combined EUR	Plos_Genetics
GIANT WC Females All Ancestries	Plos_Genetics
GIANT WC Females EUR	Plos_Genetics
GIANT WC Males All Ancestries	Plos_Genetics
GIANT WC Males EUR	Plos_Genetics
GIANT WHR Combined All Ancestries	Plos_Genetics
GIANT WHR Combined EUR	Plos_Genetics
GIANT WHR Females All Ancestries	Plos_Genetics
GIANT WHR Females EUR	Plos_Genetics
GIANT WHR Males All Ancestries	Plos_Genetics
GIANT WHR Males EUR	Plos_Genetics
GLGC Mc HDL	Plos_Genetics
GLGC Mc LDL	Plos_Genetics
GLGC Mc TG	Plos_Genetics
GPC-NEO-AGREEABLENESS	Plos_Genetics
GPC-NEO-CONSCIENTIOUSNESS	Plos_Genetics
GPC-NEO-EXTRAVERSION	Plos_Genetics
GPC-NEO-NEUROTICISM	Plos_Genetics
GPC-NEO-OPENNESS	Plos_Genetics
GUGC Gout	Plos_Genetics
GUGC UA	Plos_Genetics
HRGene HeartRate	Plos_Genetics
IBD.EUR.Crohns Disease	Plos_Genetics
IBD.EUR.Inflammatory Bowel Disease	Plos_Genetics
IBD.EUR.Ulcerative Colitis	Plos_Genetics
IGAP	Plos_Genetics
IGROWTH	Plos_Genetics
IHGC Any Migraine	Plos_Genetics
IHGC Migraine with Aura	Plos_Genetics
IHGC Migraine without Aura	Plos_Genetics
ILAE All epilepsies	Plos_Genetics
ILAE Focal epilepsy	Plos_Genetics
ILAE Genetic generalised epilepsy	Plos_Genetics
IMMUNOBASE Celiac disease hg19	Plos_Genetics
IMMUNOBASE Multiple sclerosis hg19	Plos_Genetics
IMMUNOBASE Systemic lupus erythematosus hg19	Plos_Genetics
Jones Chronotype	Plos_Genetics
Jones SleepDuration	Plos_Genetics
Kilpelainen Leptin Adjusted for BMI	Plos_Genetics
Kilpelainen Leptin Not Adjusted for BMI	Plos_Genetics
LuY BodyFat	Plos_Genetics
MAGIC 2hrGlucose AdjustedForBMI	Plos_Genetics
MAGIC FastingGlucose	Plos_Genetics
MAGIC HbA1C	Plos_Genetics
MAGIC INSULIN SECRETION HMrel27 AUCins AUCgluc	Plos_Genetics
MAGIC INSULIN SECRETION HMrel27 AUCins	Plos_Genetics
MAGIC INSULIN SECRETION HMrel27 CIR	Plos_Genetics
MAGIC INSULIN SECRETION HMrel27 CIR ISI	Plos_Genetics
MAGIC INSULIN SECRETION HMrel27 DI	Plos_Genetics
MAGIC INSULIN SECRETION HMrel27 Incr30	Plos_Genetics
MAGIC INSULIN SECRETION HMrel27 Ins30 BMI	Plos_Genetics
MAGIC INSULIN SECRETION HMrel27 Ins30	Plos_Genetics
MAGIC INSULIN SECRETION HMrel27 ISI	Plos_Genetics
MAGIC ln FastingInsulin	Plos_Genetics
MAGIC LN FastingProinsulin	Plos_Genetics
MAGIC ln HOMA-B	Plos_Genetics
MAGIC ln HOMA-IR	Plos_Genetics
MAGIC Manning et al FastingGlucose Interaction	Plos_Genetics
MAGIC Manning et al FastingGlucose MainEffect	Plos_Genetics
MAGIC Manning et al lnFastingInsulin Interaction	Plos_Genetics
MAGIC Manning et al lnFastingInsulin MainEffect	Plos_Genetics
MAGIC Scott et al 2hGlu	Plos_Genetics
MAGIC Scott et al FG	Plos_Genetics
MAGIC Scott et al FI adjBMI	Plos_Genetics
MAGIC Scott et al FI Jan2013	Plos_Genetics
PCLSum smultixcan	Plos_Genetics
pgc.adhd	Plos_Genetics
pgc.aut.euro	Plos_Genetics
pgc.bip.clump.2012-04	Plos_Genetics
pgc.bip.full.2012-04	Plos_Genetics
pgc.cross.ADD4.2013-05	Plos_Genetics
pgc.cross.AUT8.2013-05	Plos_Genetics
pgc.cross.BIP11.2013-05	Plos_Genetics
pgc.cross.full.2013-03	Plos_Genetics
pgc.cross.MDD9.2013-05	Plos_Genetics
pgc.cross.SCZ17.2013-05	Plos_Genetics
pgc.mdd.clump.2012-04	Plos_Genetics
pgc.mdd.full.2012-04	Plos_Genetics
pgc poly add scz.clumped	Plos_Genetics
pgc poly aut bip.clumped	Plos_Genetics
pgc poly bip scz.clumped	Plos_Genetics
pgc poly mdd scz.clumped	Plos_Genetics
pgc poly scz bip.clumped	Plos_Genetics
pgc.scz2	Plos_Genetics
Pilling fathers age death	Plos_Genetics
Pilling mothers age death	Plos_Genetics
Pilling parents age death	Plos_Genetics
Pilling top 1 percent	Plos_Genetics
RA GWASmeta2 20090505	Plos_Genetics
RA OKADA ASIAN	Plos_Genetics
RA OKADA EUR	Plos_Genetics
RA OKADA TRANS ETHNIC	Plos_Genetics
ReproGen Menarche	Plos_Genetics
ReproGen Menopause	Plos_Genetics
SSGAC CHIC	Plos_Genetics
SSGAC College	Plos_Genetics
SSGAC Education Years	Plos_Genetics
tag.cpd.tbl	Plos_Genetics
tag.evrsmk.tbl	Plos_Genetics
tag.former.tbl	Plos_Genetics
tag.logonset.tbl	Plos_Genetics
Wood BMI	Plos_Genetics
Wood T2D	Plos_Genetics
