# Supplementary material for: Prioritizing long COVID related single nucleotide polymorphisms by mining genome-wide association studies of COVID-19 susceptibility and hospitalization
Source: Front Syst Biol. 2026 Jun 5;6:1797543. doi: 10.3389/fsysb.2026.1797543 (PMC13279042; doi:10.3389/fsysb.2026.1797543)
Supplement: Supplementary file 1 [file DataSheet1.zip › SuppFiguresTables4Frontiers/Table_S6_Top_TWAS_HGI_hits.xlsx]

## Sheet: TWAS_HGI_hits
FileName	gene	gene_name	pvalue	n	n_indep	p_i_best	t_i_best	p_i_worst	t_i_worst	eigen_max	eigen_min	eigen_min_kept	z_min	z_max	z_mean	z_sd	tmi	status	raw_p	rsid	rsid_gene	logP
HGI_C2	ENSG00000142002	DPP9	0.0532719	14	1	4.62232e-18	Adipose_Visceral_Omentum	0.989571	Brain_Cerebellar_Hemisphere	8.60154	0.0551303	8.60154	-8.66233	1.82347	-1.53413	2.62532	1	0	0.0532719	rs7251000	rs7251000-DPP9	17.3351
HGI_B2	ENSG00000172215	CXCR6	4.50201e-13	8	1	1.27047e-10	Nerve_Tibial	0.381393	Esophagus_Gastroesophageal_Junction	2.73967	0.113073	2.73967	-6.43066	-0.875333	-4.21416	2.05168	1	0	4.50201e-13	rs17078348	rs17078348-CXCR6	9.89603
HGI_B1	ENSG00000172215	CXCR6	3.77694e-12	8	1	2.18487e-10	Uterus	0.078643	Muscle_Skeletal	2.73967	0.113073	2.73967	-6.34775	-1.75861	-4.07596	1.88428	1	0	3.77694e-12	rs17078348	rs17078348-CXCR6	9.66057
HGI_B2	ENSG00000183625	CCR3	0.0696971	3	1	3.69106e-08	Muscle_Skeletal	0.348173	Whole_Blood	1.8528	0.434463	1.8528	-5.50503	1.9407	-1.50082	3.75462	1	0	0.0696971	rs17078348	rs17078348-CCR3	7.43285
HGI_B1	ENSG00000163823	CCR1	2.84689e-06	9	1	4.10625e-08	Esophagus_Gastroesophageal_Junction	0.576663	Skin_Sun_Exposed_Lower_leg	3.52182	0.0315578	3.52182	-2.26672	5.48622	1.60676	3.18655	1	0	2.84689e-06	rs17078348	rs17078348-CCR1	7.38655
HGI_B1	ENSG00000163818	LZTFL1	5.81541e-08	1	1	5.81541e-08	Adipose_Subcutaneous	5.81541e-08	Adipose_Subcutaneous	1	1	1	5.42439	5.42439	5.42439	.	1	0	5.81541e-08	rs17078348	rs17078348-LZTFL1	7.23542
HGI_B2	ENSG00000185499	MUC1	1.06266e-06	13	1	8.70387e-08	Whole_Blood	0.621366	Nerve_Tibial	6.39913	0.0425338	6.39913	-3.02553	5.35189	2.6945	2.36659	1	0	1.06266e-06	rs41264915	rs41264915-MUC1	7.06029
HGI_B2	ENSG00000160767	FAM189B	0.0102868	6	1	2.50202e-07	Heart_Atrial_Appendage	0.703796	Brain_Nucleus_accumbens_basal_ganglia	3.21538	0.0717238	3.21538	-5.15755	2.88162	0.649687	3.08553	1	0	0.0102868	rs41264915	rs41264915-FAM189B	6.60171
HGI_B2	ENSG00000163820	FYCO1	0.0014508	21	1	4.77208e-07	Thyroid	0.959009	Esophagus_Muscularis	12.9157	0.0138771	12.9157	-1.4923	5.03526	2.47953	1.75478	1	0	0.0014508	rs17078348	rs17078348-FYCO1	6.32129
HGI_B2	ENSG00000163823	CCR1	5.35624e-05	9	1	5.46082e-07	Esophagus_Mucosa	0.462646	Whole_Blood	3.52182	0.0315578	3.52182	-3.10876	5.00937	1.13918	3.1295	1	0	5.35624e-05	rs17078348	rs17078348-CCR1	6.26274
HGI_B2	ENSG00000173578	XCR1	0.000147957	7	1	6.33633e-07	Skin_Not_Sun_Exposed_Suprapubic	0.81031	Colon_Transverse	3.50254	0.0262943	3.50254	-4.98067	4.43162	-1.3581	3.34868	1	0	0.000147957	rs17078348	rs17078348-XCR1	6.19816
HGI_B1	ENSG00000183625	CCR3	0.0919536	3	1	7.05615e-07	Muscle_Skeletal	0.183441	Whole_Blood	1.8528	0.434463	1.8528	-4.95981	2.17208	-1.37265	3.56614	1	0	0.0919536	rs17078348	rs17078348-CCR3	6.15143
HGI_B1	ENSG00000173578	XCR1	6.43359e-05	7	1	2.59737e-06	Vagina	0.163721	Colon_Transverse	3.50254	0.0262943	3.50254	-4.70033	2.50455	-1.23118	3.10298	1	0	6.43359e-05	rs17078348	rs17078348-XCR1	5.58547
HGI_B2	ENSG00000169231	THBS3	0.000370266	26	1	2.6458e-06	Pancreas	0.977876	Colon_Sigmoid	16.9305	0.0101877	16.9305	-0.420419	4.69656	2.76048	1.37048	1	0	0.000370266	rs41264915	rs41264915-THBS3	5.57744
HGI_B1	ENSG00000163817	SLC6A20	3.41851e-06	1	1	3.41851e-06	Muscle_Skeletal	3.41851e-06	Muscle_Skeletal	1	1	1	4.64393	4.64393	4.64393	.	1	0	3.41851e-06	rs17078348	rs17078348-SLC6A20	5.46616
HGI_B1	ENSG00000163820	FYCO1	0.0666569	21	1	3.49943e-06	Brain_Spinal_cord_cervical_c-1	0.993596	Esophagus_Gastroesophageal_Junction	12.9157	0.0138771	12.9157	-1.92177	4.63909	1.75393	1.7249	1	0	0.0666569	rs17078348	rs17078348-FYCO1	5.456
HGI_C2	ENSG00000172215	CXCR6	8.00057e-05	8	1	4.16888e-06	Adipose_Visceral_Omentum	0.615716	Lung	2.73967	0.113073	2.73967	-4.60278	-0.501932	-2.37657	1.48281	1	0	8.00057e-05	rs17078348	rs17078348-CXCR6	5.37998
HGI_B1	ENSG00000185499	MUC1	0.0142892	13	1	6.13304e-06	Artery_Tibial	0.487734	Colon_Transverse	6.39913	0.0425338	6.39913	0.693917	4.52175	1.94015	1.00339	1	0	0.0142892	rs41264915	rs41264915-MUC1	5.21232
HGI_B1	ENSG00000131400	NAPSA	0.000643455	6	1	2.79124e-05	Pancreas	0.170333	Skin_Sun_Exposed_Lower_leg	3.91141	0.0499125	3.91141	-4.18986	-1.37114	-2.64517	1.21866	1	0	0.000643455	rs1405655	rs1405655-NAPSA	4.5542
HGI_B2	ENSG00000169242	EFNA1	0.000739309	9	1	2.88035e-05	Heart_Left_Ventricle	0.362422	Esophagus_Muscularis	6.01503	0.075283	6.01503	-4.18273	1.04928	-2.49491	1.69329	1	0	0.000739309	rs41264915	rs41264915-EFNA1	4.54055
HGI_B2	ENSG00000177628	GBA	0.000819164	12	1	3.53305e-05	Adrenal_Gland	0.0900311	Testis	8.19962	0.012779	8.19962	-4.13607	2.31451	-2.41576	1.6889	1	0	0.000819164	rs41264915	rs41264915-GBA	4.45185
HGI_B1	ENSG00000267673	FDX1L	0.000505483	7	1	4.54008e-05	Thyroid	0.60398	Nerve_Tibial	2.08533	0.34297	2.08533	-4.07812	-0.518685	-1.92849	1.12005	1	0	0.000505483	rs34536443	rs34536443-FDX1L	4.34294
HGI_B1	ENSG00000211456	SACM1L	0.0620751	10	1	5.27513e-05	Brain_Hippocampus	0.669697	Uterus	4.8966	0.0339392	4.8966	-1.33746	4.04309	1.02858	1.71215	1	0	0.0620751	rs17078348	rs17078348-SACM1L	4.27777
HGI_B2	ENSG00000143537	ADAM15	0.064102	15	1	6.19744e-05	Cells_Transformed_fibroblasts	0.948611	Colon_Transverse	6.85328	0.0430987	6.85328	-4.00516	3.47067	1.10722	1.9489	1	0	0.064102	rs41264915	rs41264915-ADAM15	4.20779
HGI_B2_vs_B1	ENSG00000142002	DPP9	0.0452382	14	1	6.24628e-05	Adipose_Visceral_Omentum	0.902391	Breast_Mammary_Tissue	8.60145	0.0551205	8.60145	0.122641	4.00331	1.52869	1.02437	1	0	0.0452382	rs7251000	rs7251000-DPP9	4.20438
HGI_B1	ENSG00000181195	PENK	0.000254716	17	1	7.09662e-05	Brain_Nucleus_accumbens_basal_ganglia	0.918062	Adrenal_Gland	7.42236	0.0150051	7.42236	-1.08396	3.97302	2.08265	1.69064	1	0	0.000254716	rs4737438	rs4737438-PENK	4.14895
HGI_B2	ENSG00000163818	LZTFL1	7.39629e-05	1	1	7.39629e-05	Adipose_Subcutaneous	7.39629e-05	Adipose_Subcutaneous	1	1	1	3.96316	3.96316	3.96316	.	1	0	7.39629e-05	rs17078348	rs17078348-LZTFL1	4.13099
HGI_B1	ENSG00000220201	ZGLP1	0.000240442	5	1	9.80996e-05	Thyroid	0.294153	Testis	2.78466	0.118754	2.78466	-3.89524	-1.04906	-2.61437	1.3998	1	0	0.000240442	rs34536443	rs34536443-ZGLP1	4.00833
HGI_B2	ENSG00000169241	SLC50A1	0.000304188	3	1	0.000108898	Esophagus_Mucosa	0.867427	Brain_Anterior_cingulate_cortex_BA24	1.96409	0.0407876	1.96409	0.166927	3.86986	2.44378	1.99268	1	0	0.000304188	rs41264915	rs41264915-SLC50A1	3.96298
HGI_B1	ENSG00000170786	SDR16C5	0.00610262	3	1	0.0001354	Nerve_Tibial	0.125021	Vagina	1.38377	0.6479	1.38377	-3.81642	1.5781	-0.234761	3.10189	1	0	0.00610262	rs4737438	rs4737438-SDR16C5	3.86838
HGI_B2	ENSG00000142002	DPP9	0.0152505	14	1	0.000148677	Skin_Sun_Exposed_Lower_leg	0.824466	Colon_Transverse	8.60154	0.0551303	8.60154	-3.79327	0.41261	-1.85353	1.34725	1	0	0.0152505	rs7251000	rs7251000-DPP9	3.82776
HGI_B1	ENSG00000158966	CACHD1	0.141242	4	1	0.000193157	Muscle_Skeletal	0.612824	Nerve_Tibial	1.99079	0.379207	1.99079	-0.968834	3.7278	1.10663	1.96145	1	0	0.141242	rs11208552	rs11208552-CACHD1	3.71409
HGI_C2	ENSG00000204516	MICB	0.00157359	41	1	0.000201095	Skin_Not_Sun_Exposed_Suprapubic	0.971864	Cells_EBV-transformed_lymphocytes	26.368	0.00748433	26.368	-3.71764	0.661241	-2.39531	1.03547	1	0	0.00157359	rs1634761	rs1634761-MICB	3.6966
HGI_B1	ENSG00000259803	SLC22A31	0.00020279	36	1	0.000223229	Brain_Cortex	0.892107	Skin_Not_Sun_Exposed_Suprapubic	20.8321	0.0106291	20.8321	0.135638	3.69117	2.76576	0.871971	1	0	0.00020279	rs117169628	rs117169628-SLC22A31	3.65125
HGI_C2	ENSG00000163820	FYCO1	0.0115934	21	1	0.000255299	Adipose_Visceral_Omentum	0.952813	Adrenal_Gland	12.9157	0.0138771	12.9157	-0.585472	3.65689	1.91903	1.27627	1	0	0.0115934	rs17078348	rs17078348-FYCO1	3.59295
HGI_B2_vs_B1	ENSG00000158966	CACHD1	0.157385	4	1	0.000373832	Muscle_Skeletal	0.765816	Nerve_Tibial	1.99079	0.379207	1.99079	-0.53054	3.5579	1.07123	1.76633	1	0	0.157385	rs11208552	rs11208552-CACHD1	3.42732
HGI_B2	ENSG00000204520	MICA	0.00914953	48	1	0.000378997	Muscle_Skeletal	0.542628	Brain_Cerebellar_Hemisphere	40.8368	0.00029183	40.8368	-3.55429	1.53472	-2.29789	0.890887	1	0	0.00914953	rs1634761	rs1634761-MICA	3.42136
HGI_B2	ENSG00000137218	FRS3	0.0909721	20	1	0.000399747	Adipose_Visceral_Omentum	0.859634	Spleen	12.4041	0.0135131	12.4041	-3.54025	0.603086	-1.35428	0.941666	1	0	0.0909721	rs12660421	rs12660421-FRS3	3.39821
HGI_B2	ENSG00000142233	NTN5	0.00443691	19	1	0.000421965	Testis	0.718147	Brain_Caudate_basal_ganglia	12.0329	0.00877585	12.0329	-3.52595	0.59558	-2.11626	1.11903	1	0	0.00443691	rs492602	rs492602-NTN5	3.37472
HGI_B2	ENSG00000163348	PYGO2	0.0539452	2	1	0.000422366	Skin_Not_Sun_Exposed_Suprapubic	0.540567	Brain_Anterior_cingulate_cortex_BA24	1.14284	0.857162	1.14284	-3.5257	-0.611956	-2.06883	2.06033	1	0	0.0539452	rs41264915	rs41264915-PYGO2	3.37431
HGI_B2	ENSG00000176920	FUT2	0.00730588	18	1	0.00044552	Skin_Not_Sun_Exposed_Suprapubic	0.789145	Heart_Atrial_Appendage	11.7978	0.0074059	11.7978	-2.52356	3.51154	0.916216	2.12358	1	0	0.00730588	rs492602	rs492602-FUT2	3.35113
HGI_C2	ENSG00000105523	FAM83E	0.00360035	9	1	0.000453174	Nerve_Tibial	0.50784	Lung	5.06564	0.08683	5.06564	-3.50701	1.56843	-1.41758	1.90519	1	0	0.00360035	rs492602	rs492602-FAM83E	3.34373
HGI_B2	ENSG00000163354	DCST2	0.0998159	22	1	0.000494641	Nerve_Tibial	0.956082	Liver	15.2424	0.0132341	15.2424	-3.48364	0.276421	-1.38035	0.908971	1	0	0.0998159	rs41264915	rs41264915-DCST2	3.30571
HGI_B2_vs_B1	ENSG00000162437	RAVER2	0.00263468	6	2	0.000514967	Artery_Tibial	0.910433	Brain_Amygdala	1.94648	0.182851	1.32631	-0.325723	3.47285	1.26363	1.49164	2	0	0.00263468	rs11208552	rs11208552-RAVER2	3.28822
HGI_B2	ENSG00000160753	RUSC1	5.865e-05	2	1	0.000553074	Esophagus_Gastroesophageal_Junction	0.00842955	Nerve_Tibial	1.14779	0.852212	1.14779	-3.45364	-2.63436	-3.044	0.579317	1	0	5.865e-05	rs41264915	rs41264915-RUSC1	3.25722
HGI_B2	ENSG00000144791	LIMD1	0.0163093	42	1	0.000579223	Ovary	0.890673	Pancreas	35.1155	3.3343e-05	35.1155	-3.44116	0.137453	-2.1892	0.847071	1	0	0.0163093	rs17078348	rs17078348-LIMD1	3.23715
HGI_C2	ENSG00000124772	CPNE5	0.00601307	12	1	0.000635312	Esophagus_Muscularis	0.941791	Heart_Left_Ventricle	4.41744	0.0673839	4.41744	-3.41607	0.229124	-1.37883	1.27761	1	0	0.00601307	rs147171940	rs147171940-CPNE5	3.19701
HGI_C2	ENSG00000106404	CLDN15	0.00331958	35	1	0.000639455	Skin_Not_Sun_Exposed_Suprapubic	0.969414	Breast_Mammary_Tissue	26.9063	0.000862089	26.9063	-3.4143	0.0383439	-2.48777	0.798972	1	0	0.00331958	rs11766643	rs11766643-CLDN15	3.19419
HGI_C2	ENSG00000183625	CCR3	0.248611	3	1	0.00067971	Muscle_Skeletal	0.392412	Whole_Blood	1.8528	0.434463	1.8528	-3.39764	1.42635	-0.942178	2.41317	1	0	0.248611	rs17078348	rs17078348-CCR3	3.16768
HGI_B2	ENSG00000160752	FDPS	0.0183892	7	1	0.000739886	Spleen	0.251637	Adipose_Visceral_Omentum	4.41946	0.0683137	4.41946	-1.23763	3.37436	1.6774	1.56046	1	0	0.0183892	rs41264915	rs41264915-FDPS	3.13083
HGI_B1	ENSG00000129910	CDH15	0.0026508	15	1	0.000752621	Heart_Atrial_Appendage	0.789664	Small_Intestine_Terminal_Ileum	6.22278	0.100685	6.22278	-1.50532	3.36966	1.44343	1.64916	1	0	0.0026508	rs117169628	rs117169628-CDH15	3.12342
HGI_B1	ENSG00000188352	FOCAD	0.0922996	14	2	0.000798021	Muscle_Skeletal	0.925043	Vagina	4.028	0.0665126	1.84039	-3.35348	1.08526	-1.08102	1.09551	2	0	0.0922996	rs149533170	rs149533170-FOCAD	3.09799
HGI_C2	ENSG00000104870	FCGRT	0.0193885	17	1	0.000856765	Skin_Sun_Exposed_Lower_leg	0.727259	Adipose_Visceral_Omentum	12.4992	0.010684	12.4992	-3.33377	-0.348774	-1.969	0.860263	1	0	0.0193885	rs1405655	rs1405655-FCGRT	3.06714
HGI_C2	ENSG00000214253	FIS1	0.00206423	24	1	0.000870172	Ovary	0.119848	Vagina	22.3046	5.54486e-05	22.3046	1.55541	3.32945	2.95792	0.350606	1	0	0.00206423	rs11766643	rs11766643-FIS1	3.06039
HGI_B2_vs_B1	ENSG00000188352	FOCAD	0.0762468	14	2	0.00089877	Muscle_Skeletal	0.857737	Small_Intestine_Terminal_Ileum	4.028	0.0665126	1.84039	-3.32044	0.854135	-0.982096	1.01868	2	0	0.0762468	rs149533170	rs149533170-FOCAD	3.04635
HGI_B2	ENSG00000163352	LENEP	0.000920808	1	1	0.000920808	Skin_Sun_Exposed_Lower_leg	0.000920808	Skin_Sun_Exposed_Lower_leg	1	1	1	3.31367	3.31367	3.31367	.	1	0	0.000920808	rs41264915	rs41264915-LENEP	3.03583
HGI_B1	ENSG00000221882	OR3A2	0.00241525	14	1	0.000942655	Pituitary	0.82822	Esophagus_Gastroesophageal_Junction	6.76171	0.00208597	6.76171	-3.30711	-0.216985	-1.88426	1.05754	1	0	0.00241525	rs115744301	rs115744301-OR3A2	3.02565
HGI_C2	ENSG00000142552	RCN3	0.0164649	10	1	0.00100361	Nerve_Tibial	0.930095	Lung	6.86528	0.00150645	6.86528	-2.54922	3.28951	0.267002	2.21571	1	0	0.0164649	rs1405655	rs1405655-RCN3	2.99844
HGI_B2_vs_B1	ENSG00000170786	SDR16C5	0.0198602	3	1	0.0010371	Nerve_Tibial	0.189669	Brain_Cortex	1.38377	0.6479	1.38377	-3.28026	1.31397	-0.218244	2.65179	1	0	0.0198602	rs4737438	rs4737438-SDR16C5	2.98418
HGI_B2	ENSG00000211456	SACM1L	0.216052	10	1	0.00121828	Adipose_Visceral_Omentum	0.703042	Heart_Left_Ventricle	4.8966	0.0339392	4.8966	-1.4913	3.23456	0.658932	1.38325	1	0	0.216052	rs17078348	rs17078348-SACM1L	2.91425
HGI_C2	ENSG00000204536	CCHCR1	0.0099009	40	1	0.00121835	Breast_Mammary_Tissue	0.86596	Brain_Cerebellar_Hemisphere	25.3605	0.00374964	25.3605	-0.664436	3.23455	1.92775	0.977234	1	0	0.0099009	rs1634761	rs1634761-CCHCR1	2.91423
HGI_B2	ENSG00000143630	HCN3	0.0186396	9	2	0.0012248	Ovary	0.788089	Artery_Coronary	3.346	0.124108	1.18592	-3.23304	1.61742	-1.12748	1.70942	2	0	0.0186396	rs41264915	rs41264915-HCN3	2.91193
HGI_B1	ENSG00000163462	TRIM46	0.000791282	3	1	0.00124898	Esophagus_Muscularis	0.712989	Skin_Not_Sun_Exposed_Suprapubic	1.36567	0.657713	1.36567	0.367845	3.22745	1.99061	1.46835	1	0	0.000791282	rs41264915	rs41264915-TRIM46	2.90344
HGI_B2_vs_B1	ENSG00000204539	CDSN	0.00316508	2	1	0.00135241	Skin_Sun_Exposed_Lower_leg	0.0121482	Skin_Not_Sun_Exposed_Suprapubic	1.87329	0.126711	1.87329	2.50781	3.20462	2.85621	0.492719	1	0	0.00316508	rs1634761	rs1634761-CDSN	2.86889
HGI_B2_vs_B1	ENSG00000119041	GTF3C3	0.0110933	4	1	0.00136046	Brain_Spinal_cord_cervical_c-1	0.845956	Artery_Aorta	1.77044	0.377096	1.77044	-0.993567	3.20291	1.07069	1.84655	1	0	0.0110933	rs150345524	rs150345524-GTF3C3	2.86632
HGI_B2	ENSG00000204525	HLA-C	0.0495309	46	1	0.0013825	Lung	0.715465	Brain_Substantia_nigra	38.0706	0.00158756	38.0706	0.364527	3.19828	1.78147	0.641951	1	0	0.0495309	rs1634761	rs1634761-HLA-C	2.85933
HGI_C2	ENSG00000231389	HLA-DPA1	0.0197489	22	1	0.00156778	Artery_Aorta	0.818009	Uterus	13.9683	0.00173683	13.9683	-3.16184	0.230106	-1.75984	0.801358	1	0	0.0197489	rs17219281	rs17219281-HLA-DPA1	2.80471
HGI_C2	ENSG00000176920	FUT2	0.00772591	18	1	0.0016711	Pituitary	0.405088	Brain_Anterior_cingulate_cortex_BA24	11.7978	0.0074059	11.7978	-3.07849	3.1432	0.802963	2.16513	1	0	0.00772591	rs492602	rs492602-FUT2	2.777
HGI_B2	ENSG00000173171	MTX1	0.291166	3	1	0.00172603	Breast_Mammary_Tissue	0.640066	Skin_Sun_Exposed_Lower_leg	1.25127	0.78439	1.25127	-0.467606	3.13372	1.28588	1.80252	1	0	0.291166	rs41264915	rs41264915-MTX1	2.76295
HGI_B1	ENSG00000131398	KCNC3	0.0255217	16	1	0.00178041	Nerve_Tibial	0.563056	Uterus	9.82156	0.00370631	9.82156	-1.27995	3.12461	1.52376	1.2109	1	0	0.0255217	rs1405655	rs1405655-KCNC3	2.74948
HGI_B2	ENSG00000068650	ATP11A	0.000279862	12	2	0.00185372	Esophagus_Mucosa	0.786292	Thyroid	4.12962	0.086916	2.98166	-3.11272	2.28511	-1.21519	1.84368	2	0	0.000279862	rs12585036	rs12585036-ATP11A	2.73196
HGI_B1	ENSG00000113396	SLC27A6	0.632086	26	1	0.00189576	Adrenal_Gland	0.940474	Brain_Putamen_basal_ganglia	12.5316	0.00868915	12.5316	-2.44383	3.10609	0.0117906	1.34838	1	0	0.632086	rs201484359	rs201484359-SLC27A6	2.72222
HGI_B2_vs_B1	ENSG00000204542	C6orf15	0.839629	4	1	0.00191222	Minor_Salivary_Gland	0.874194	Skin_Not_Sun_Exposed_Suprapubic	2.02267	0.176018	2.02267	-0.970353	3.10354	0.675848	1.72638	1	0	0.839629	rs1634761	rs1634761-C6orf15	2.71846
HGI_C2	ENSG00000140950	TLDC1	0.0218404	18	1	0.00192732	Cells_Transformed_fibroblasts	0.723596	Brain_Cerebellar_Hemisphere	6.41501	0.0526021	6.41501	-3.10121	0.691801	-1.14362	1.07737	1	0	0.0218404	rs113067468	rs113067468-TLDC1	2.71505
HGI_C2	ENSG00000105246	EBI3	0.00195624	1	1	0.00195624	Brain_Cerebellum	0.00195624	Brain_Cerebellum	1	1	1	3.0968	3.0968	3.0968	.	1	0	0.00195624	rs7251000	rs7251000-EBI3	2.70858
HGI_B1	ENSG00000066583	ISOC1	0.626053	9	1	0.00195912	Adrenal_Gland	0.999135	Artery_Aorta	2.95267	0.045047	2.95267	-1.38202	3.09636	0.132525	1.40111	1	0	0.626053	rs201484359	rs201484359-ISOC1	2.70794
HGI_B2_vs_B1	ENSG00000176920	FUT2	0.0461171	18	1	0.00196123	Brain_Putamen_basal_ganglia	0.711611	Testis	11.8027	0.00740192	11.8027	-2.03957	3.09604	-0.156677	1.76751	1	0	0.0461171	rs492602	rs492602-FUT2	2.70747
HGI_B2_vs_B1	ENSG00000181195	PENK	0.00350845	17	1	0.00200191	Esophagus_Muscularis	0.970406	Adrenal_Gland	7.42236	0.0150051	7.42236	-1.12613	3.08995	1.70635	1.33887	1	0	0.00350845	rs4737438	rs4737438-PENK	2.69855
HGI_B1	ENSG00000169760	NLGN1	0.0312503	6	2	0.00209682	Artery_Aorta	0.996243	Heart_Left_Ventricle	1.67255	0.494212	1.2885	-3.07616	1.71565	-0.687339	1.74451	2	0	0.0312503	rs9799354	rs9799354-NLGN1	2.67844
HGI_C2	ENSG00000139116	KIF21A	0.016779	13	1	0.00213163	Adipose_Subcutaneous	0.580376	Nerve_Tibial	6.9963	0.034498	6.9963	0.552836	3.07125	1.77111	0.842304	1	0	0.016779	rs61939166	rs61939166-KIF21A	2.67129
HGI_C2	ENSG00000204655	MOG	0.202455	9	2	0.00214234	Whole_Blood	0.948608	Esophagus_Muscularis	4.07254	0.147274	1.28669	-1.70587	3.06976	0.682281	1.48129	2	0	0.202455	rs9260038	rs9260038-MOG	2.66911
HGI_B2_vs_B1	ENSG00000170703	TTLL6	0.0439791	24	1	0.00218669	Esophagus_Gastroesophageal_Junction	0.895918	Brain_Cerebellum	13.7295	0.00726749	13.7295	0.130819	3.06363	1.49974	0.653082	1	0	0.0439791	rs1378358	rs1378358-TTLL6	2.66021
HGI_C2	ENSG00000204644	ZFP57	0.00561441	34	1	0.00220931	Lung	0.13481	Testis	31.4068	4.90556e-05	31.4068	-1.4954	3.06055	2.56654	0.797264	1	0	0.00561441	rs9260038	rs9260038-ZFP57	2.65574
HGI_C2	ENSG00000105516	DBP	0.103764	4	1	0.00232502	Uterus	0.487016	Colon_Sigmoid	1.28158	0.818361	1.28158	-3.04523	0.937885	-0.545287	1.82921	1	0	0.103764	rs492602	rs492602-DBP	2.63357
HGI_C2	ENSG00000038210	PI4K2B	0.919777	20	2	0.00238211	Skin_Sun_Exposed_Lower_leg	0.975616	Muscle_Skeletal	8.06692	0.020015	2.48737	-1.34072	3.03793	0.0451678	1.05636	2	0	0.919777	rs7684660	rs7684660-PI4K2B	2.62304
HGI_B2_vs_B1	ENSG00000166997	CNPY4	0.0258302	19	1	0.00238947	Thyroid	0.415345	Artery_Coronary	10.406	0.0852015	10.406	0.814524	3.037	1.65701	0.530533	1	0	0.0258302	rs2897075	rs2897075-CNPY4	2.6217
HGI_B1	ENSG00000051596	THOC3	0.0116366	41	1	0.00239986	Brain_Cortex	0.84073	Brain_Hypothalamus	32.9493	7.31305e-05	32.9493	0.200959	3.03569	2.2132	0.673589	1	0	0.0116366	rs112842080	rs112842080-THOC3	2.61981
HGI_C2	ENSG00000106400	ZNHIT1	0.0145786	23	1	0.0024421	Colon_Transverse	0.799295	Esophagus_Mucosa	16.1877	0.000712389	16.1877	0.254259	3.03043	1.99407	0.812398	1	0	0.0145786	rs11766643	rs11766643-ZNHIT1	2.61224
HGI_B1	ENSG00000170100	ZNF778	0.102337	11	1	0.00254999	Liver	0.944537	Spleen	3.7976	0.148953	3.7976	0.0695684	3.01735	1.4286	1.00626	1	0	0.102337	rs117169628	rs117169628-ZNF778	2.59346
HGI_B2_vs_B1	ENSG00000204538	PSORS1C2	0.00663716	32	1	0.00262727	Artery_Aorta	0.919658	Brain_Amygdala	23.582	0.00168587	23.582	0.100865	3.00828	2.21259	0.797499	1	0	0.00663716	rs1634761	rs1634761-PSORS1C2	2.5805
HGI_C2	ENSG00000142233	NTN5	0.0117955	19	1	0.00263821	Skin_Sun_Exposed_Lower_leg	0.975021	Breast_Mammary_Tissue	12.0329	0.00877585	12.0329	-3.00702	0.0313119	-1.85671	0.918497	1	0	0.0117955	rs492602	rs492602-NTN5	2.57869
HGI_C2	ENSG00000142534	RPS11	0.0177274	10	1	0.00266067	Muscle_Skeletal	0.250416	Adipose_Subcutaneous	7.86273	0.0125657	7.86273	-3.00444	-1.14934	-2.09887	0.641764	1	0	0.0177274	rs1405655	rs1405655-RPS11	2.57501
HGI_B1	ENSG00000197417	SHPK	0.0318601	40	1	0.00271406	Pancreas	0.625818	Brain_Spinal_cord_cervical_c-1	28.6257	0.00131893	28.6257	-2.99839	-0.487622	-1.80326	0.604038	1	0	0.0318601	rs115744301	rs115744301-SHPK	2.56638
HGI_B2	ENSG00000156299	TIAM1	0.0799928	9	2	0.00275956	Esophagus_Mucosa	0.822154	Brain_Cerebellum	2.04596	0.139274	1.7208	-2.99332	1.56574	-0.271294	1.48885	2	0	0.0799928	rs2834164	rs2834164-TIAM1	2.55916
HGI_C2	ENSG00000204228	HSD17B8	0.0514209	27	1	0.00280012	Nerve_Tibial	0.918531	Ovary	18.3339	0.00389604	18.3339	-2.98887	-0.102284	-1.56876	0.642442	1	0	0.0514209	rs17219281	rs17219281-HSD17B8	2.55282
HGI_B2_vs_B1	ENSG00000130811	EIF3G	0.0166482	3	1	0.00285889	Whole_Blood	0.530532	Skin_Sun_Exposed_Lower_leg	2.23827	0.360518	2.23827	-2.98252	2.57092	-0.346263	2.78736	1	0	0.0166482	rs34536443	rs34536443-EIF3G	2.5438
HGI_B2_vs_B1	ENSG00000221882	OR3A2	0.00428212	14	1	0.0028752	Nerve_Tibial	0.759259	Esophagus_Gastroesophageal_Junction	6.76171	0.00208597	6.76171	-2.98077	-0.306454	-1.83041	0.848992	1	0	0.00428212	rs115744301	rs115744301-OR3A2	2.54133
HGI_B2_vs_B1	ENSG00000161640	SIGLEC11	0.0741032	30	1	0.00291364	Esophagus_Muscularis	0.975173	Brain_Caudate_basal_ganglia	19.0709	0.00169071	19.0709	-2.97671	-0.0311206	-1.39146	0.84152	1	0	0.0741032	rs1405655	rs1405655-SIGLEC11	2.53556
HGI_C2	ENSG00000204525	HLA-C	0.0506334	46	1	0.00297831	Cells_EBV-transformed_lymphocytes	0.978896	Brain_Amygdala	38.0706	0.00158756	38.0706	-0.0994321	2.96997	1.7641	0.788082	1	0	0.0506334	rs1634761	rs1634761-HLA-C	2.52603
HGI_C2	ENSG00000024422	EHD2	0.0524853	2	1	0.00298162	Brain_Hypothalamus	0.862797	Brain_Substantia_nigra	1.04012	0.959884	1.04012	-2.96963	-0.172815	-1.57122	1.97764	1	0	0.0524853	rs492602	rs492602-EHD2	2.52555
HGI_B1	ENSG00000151320	AKAP6	0.0929529	14	2	0.00308021	Esophagus_Muscularis	0.837854	Artery_Tibial	4.65224	0.100289	2.74667	0.204639	2.95962	0.980784	0.83662	2	0	0.0929529	rs11454577	rs11454577-AKAP6	2.51142
HGI_B2_vs_B1	ENSG00000151320	AKAP6	0.221463	14	2	0.00310925	Esophagus_Muscularis	0.864197	Pancreas	4.65045	0.0996955	2.74844	-0.283225	2.95672	0.702282	1.00484	2	0	0.221463	rs11454577	rs11454577-AKAP6	2.50734
HGI_B2	ENSG00000220201	ZGLP1	0.0790282	5	1	0.00314779	Brain_Cerebellum	0.910998	Uterus	2.78466	0.118754	2.78466	-2.95292	0.11178	-1.18996	1.40772	1	0	0.0790282	rs34536443	rs34536443-ZGLP1	2.50199
HGI_C2	ENSG00000006695	COX10	0.00492876	7	1	0.0031794	Muscle_Skeletal	0.926958	Brain_Cerebellum	2.09059	0.319519	2.09059	-2.94984	0.781973	-1.08053	1.35231	1	0	0.00492876	rs11869231	rs11869231-COX10	2.49766
HGI_B1	ENSG00000142973	CYP4B1	0.00765639	21	1	0.00323027	Pituitary	0.340337	Stomach	17.7589	0.000534911	17.7589	0.9535	2.94493	2.4432	0.458811	1	0	0.00765639	rs10890422	rs10890422-CYP4B1	2.49076
HGI_B2	ENSG00000011260	UTP18	0.857049	23	1	0.00331169	Skin_Sun_Exposed_Lower_leg	0.954319	Brain_Caudate_basal_ganglia	11.8796	0.0286943	11.8796	-2.93722	1.11085	-0.149436	0.806104	1	0	0.857049	rs75432325	rs75432325-UTP18	2.47995
HGI_B2_vs_B1	ENSG00000157851	DPYSL5	0.0201951	8	1	0.00338336	Brain_Cerebellar_Hemisphere	0.98156	Stomach	5.1969	0.0805661	5.1969	-2.93057	0.0231132	-1.72598	0.905918	1	0	0.0201951	rs1275969	rs1275969-DPYSL5	2.47065
HGI_C2	ENSG00000241370	RPP21	0.0180303	9	1	0.00339034	Esophagus_Muscularis	0.787867	Thyroid	2.5423	0.259326	2.5423	-1.7983	2.92993	0.568175	1.54942	1	0	0.0180303	rs9260038	rs9260038-RPP21	2.46976
HGI_C2	ENSG00000143537	ADAM15	0.324979	15	1	0.00343303	Skin_Not_Sun_Exposed_Suprapubic	0.93565	Adipose_Visceral_Omentum	6.85328	0.0430987	6.85328	-1.3791	2.92604	0.635267	1.09509	1	0	0.324979	rs41264915	rs41264915-ADAM15	2.46432
HGI_B1	ENSG00000180730	SHISA2	0.188927	7	1	0.00357505	Nerve_Tibial	0.960513	Thyroid	1.96344	0.337997	1.96344	-2.91341	1.01655	-0.696679	1.23306	1	0	0.188927	rs56143829	rs56143829-SHISA2	2.44672
HGI_B1	ENSG00000197723	HSPB9	0.389119	7	1	0.0036232	Brain_Cerebellum	0.941054	Testis	3.5395	0.259114	3.5395	-1.21182	2.90923	0.0486171	1.4471	1	0	0.389119	rs9916158	rs9916158-HSPB9	2.44091
HGI_B2	ENSG00000105523	FAM83E	0.0357638	9	1	0.00367696	Skin_Sun_Exposed_Lower_leg	0.380893	Testis	5.06564	0.08683	5.06564	-2.90462	1.17736	-0.968599	1.55917	1	0	0.0357638	rs492602	rs492602-FAM83E	2.43451
HGI_B2	ENSG00000181195	PENK	0.116251	17	1	0.00375821	Cells_Transformed_fibroblasts	0.961249	Ovary	7.42236	0.0150051	7.42236	-1.26571	2.89777	0.756137	1.14745	1	0	0.116251	rs4737438	rs4737438-PENK	2.42502
HGI_C2	ENSG00000105464	GRIN2D	0.0428639	10	2	0.00377195	Minor_Salivary_Gland	0.979715	Adrenal_Gland	4.78133	0.0331493	1.13506	-2.89663	0.110213	-1.08486	1.02007	2	0	0.0428639	rs492602	rs492602-GRIN2D	2.42343
HGI_B1	ENSG00000105397	TYK2	0.0237591	15	1	0.00379618	Whole_Blood	0.997106	Brain_Amygdala	6.85368	0.106995	6.85368	-0.858266	2.89462	1.30787	1.05309	1	0	0.0237591	rs34536443	rs34536443-TYK2	2.42065
HGI_B2_vs_B1	ENSG00000106330	MOSPD3	0.531273	9	1	0.00403244	Heart_Atrial_Appendage	0.84452	Nerve_Tibial	4.99457	0.0102153	4.99457	-1.51761	2.87561	0.695808	1.15306	1	0	0.531273	rs2897075	rs2897075-MOSPD3	2.39443
HGI_C2	ENSG00000204580	DDR1	0.720509	13	2	0.00411347	Esophagus_Mucosa	0.906183	Heart_Left_Ventricle	3.96344	0.0724347	2.28721	-1.24973	2.86933	0.406791	1.04939	2	0	0.720509	rs1634761	rs1634761-DDR1	2.38579
HGI_B2	ENSG00000112559	MDFI	0.423367	5	1	0.00415519	Cells_Transformed_fibroblasts	0.732367	Brain_Anterior_cingulate_cortex_BA24	1.85802	0.579004	1.85802	-0.905756	2.86613	0.547176	1.44429	1	0	0.423367	rs12660421	rs12660421-MDFI	2.38141
HGI_B2	ENSG00000125459	MSTO1	0.0206956	3	1	0.00424838	Brain_Cerebellum	0.126287	Colon_Sigmoid	1.9291	0.0738103	1.9291	1.52891	2.85911	2.06813	0.699925	1	0	0.0206956	rs41264915	rs41264915-MSTO1	2.37178
HGI_B2_vs_B1	ENSG00000234745	HLA-B	0.055498	33	1	0.00433182	Pituitary	0.76346	Brain_Cerebellum	18.0311	0.0196425	18.0311	-1.04624	2.85293	1.33863	0.790829	1	0	0.055498	rs1634761	rs1634761-HLA-B	2.36333
HGI_B2	ENSG00000065413	ANKRD44	0.868054	22	1	0.00438196	Testis	0.994163	Pancreas	15.5957	0.0100093	15.5957	-2.84927	2.00046	-0.171172	0.96094	1	0	0.868054	rs150345524	rs150345524-ANKRD44	2.35833
HGI_B1	ENSG00000169231	THBS3	0.719606	26	1	0.00440628	Colon_Sigmoid	0.971315	Lung	16.9305	0.0101877	16.9305	-2.84751	1.10885	-0.283623	0.883292	1	0	0.719606	rs41264915	rs41264915-THBS3	2.35593
HGI_C2	ENSG00000163823	CCR1	0.0310671	9	1	0.00446677	Esophagus_Mucosa	0.661957	Whole_Blood	3.52182	0.0315578	3.52182	-2.12256	2.84317	0.535483	1.8392	1	0	0.0310671	rs17078348	rs17078348-CCR1	2.35001
HGI_B1	ENSG00000124641	MED20	0.252447	25	1	0.00446705	Pituitary	0.864067	Heart_Left_Ventricle	18.164	0.00354452	18.164	-1.46778	2.84315	0.951727	0.84427	1	0	0.252447	rs12660421	rs12660421-MED20	2.34998
HGI_B1	ENSG00000120254	MTHFD1L	0.0468501	8	2	0.00449672	Brain_Cerebellum	0.819129	Brain_Frontal_Cortex_BA9	2.18413	0.477294	1.21144	-2.84104	0.847349	-0.954512	1.04495	2	0	0.0468501	rs76392050	rs76392050-MTHFD1L	2.3471
HGI_B2	ENSG00000105483	CARD8	0.00803155	20	1	0.00451665	Esophagus_Mucosa	0.96514	Brain_Nucleus_accumbens_basal_ganglia	7.17701	0.0256707	7.17701	-1.51536	2.83963	1.08526	1.44412	1	0	0.00803155	rs492602	rs492602-CARD8	2.34518
HGI_B2_vs_B1	ENSG00000204257	HLA-DMA	0.037193	26	1	0.00455925	Muscle_Skeletal	0.992224	Uterus	19.646	0.00434831	19.646	-2.83663	0.258761	-1.72807	0.704158	1	0	0.037193	rs17219281	rs17219281-HLA-DMA	2.34111
HGI_B2_vs_B1	ENSG00000153786	ZDHHC7	0.0271025	23	1	0.00467163	Adipose_Visceral_Omentum	0.670668	Muscle_Skeletal	14.1729	0.00699879	14.1729	-0.517348	2.82885	1.65903	0.747903	1	0	0.0271025	rs113067468	rs113067468-ZDHHC7	2.33053
HGI_B2	ENSG00000105088	OLFM2	0.0170212	12	1	0.00469722	Adipose_Visceral_Omentum	0.727335	Skin_Not_Sun_Exposed_Suprapubic	5.56101	0.0926952	5.56101	-1.29399	2.8271	1.27236	1.34108	1	0	0.0170212	rs34536443	rs34536443-OLFM2	2.32816
HGI_C2	ENSG00000144791	LIMD1	0.58078	42	1	0.00478387	Ovary	0.91932	Stomach	35.1155	3.3343e-05	35.1155	-2.82124	1.025	-0.543527	0.617467	1	0	0.58078	rs17078348	rs17078348-LIMD1	2.32022
HGI_C2	ENSG00000066379	ZNRD1	0.225884	28	1	0.0051686	Heart_Left_Ventricle	0.88114	Stomach	17.0537	0.0131929	17.0537	-2.79633	0.932309	-0.925539	0.677237	1	0	0.225884	rs9260038	rs9260038-ZNRD1	2.28663
HGI_B2	ENSG00000120262	CCDC170	0.117769	21	3	0.00519962	Brain_Caudate_basal_ganglia	0.999537	Thyroid	8.53745	0.0195293	1.45873	-2.7944	0.981318	-0.764622	1.0747	3	0	0.117769	rs76392050	rs76392050-CCDC170	2.28403
HGI_C2	ENSG00000103194	USP10	0.0109488	4	1	0.00520897	Testis	0.298413	Esophagus_Mucosa	1.72825	0.52453	1.72825	1.03984	2.79382	1.70985	0.778923	1	0	0.0109488	rs113067468	rs113067468-USP10	2.28325
HGI_C2	ENSG00000137218	FRS3	0.072088	20	1	0.0052307	Adipose_Visceral_Omentum	0.628192	Brain_Nucleus_accumbens_basal_ganglia	12.4041	0.0135131	12.4041	-2.79247	-0.484273	-1.41775	0.519172	1	0	0.072088	rs12660421	rs12660421-FRS3	2.28144
HGI_B2_vs_B1	ENSG00000204540	PSORS1C1	0.0228269	41	1	0.00525477	Cells_Transformed_fibroblasts	0.99054	Brain_Hypothalamus	29.9633	0.000172163	29.9633	-0.852014	2.79099	1.82207	0.915138	1	0	0.0228269	rs1634761	rs1634761-PSORS1C1	2.27945
HGI_B2	ENSG00000204580	DDR1	0.221849	13	2	0.00526356	Esophagus_Mucosa	0.936802	Artery_Tibial	3.96344	0.0724347	2.28721	-0.961739	2.79045	0.787572	1.11249	2	0	0.221849	rs1634761	rs1634761-DDR1	2.27872
HGI_B1	ENSG00000146476	C6orf211	0.0665736	10	2	0.00528331	Brain_Putamen_basal_ganglia	0.940137	Pituitary	4.4415	0.0492197	1.09319	-2.78923	0.934973	-1.11071	1.20475	2	0	0.0665736	rs76392050	rs76392050-C6orf211	2.27709
HGI_C2	ENSG00000108468	CBX1	0.718366	11	1	0.00534783	Brain_Cerebellum	0.899911	Brain_Substantia_nigra	5.55751	0.047317	5.55751	-2.7853	1.35969	-0.347669	1.15491	1	0	0.718366	rs3785884	rs3785884-CBX1	2.27182
HGI_B2_vs_B1	ENSG00000119402	FBXW2	0.166803	6	2	0.00549745	Artery_Tibial	0.836974	Liver	1.65945	0.28823	1.23999	-1.03886	2.77634	0.485083	1.32829	2	0	0.166803	rs10760104	rs10760104-FBXW2	2.25984
HGI_B2	ENSG00000204536	CCHCR1	0.0754153	40	1	0.00559395	Heart_Atrial_Appendage	0.978117	Cells_Transformed_fibroblasts	25.3605	0.00374964	25.3605	-0.433401	2.77068	1.35751	0.779108	1	0	0.0754153	rs1634761	rs1634761-CCHCR1	2.25228
HGI_B1	ENSG00000161558	TMEM143	0.690339	24	1	0.00560607	Adipose_Subcutaneous	0.97489	Cells_Transformed_fibroblasts	13.4514	0.0056757	13.4514	-1.51659	2.76997	-0.187714	0.93203	1	0	0.690339	rs492602	rs492602-TMEM143	2.25134
HGI_B2_vs_B1	ENSG00000231389	HLA-DPA1	0.012765	22	1	0.00578704	Esophagus_Gastroesophageal_Junction	0.717655	Breast_Mammary_Tissue	13.97	0.00173686	13.97	-0.361595	2.75961	1.99478	0.634755	1	0	0.012765	rs17219281	rs17219281-HLA-DPA1	2.23754
HGI_C2	ENSG00000234127	TRIM26	0.148686	15	1	0.00597716	Adipose_Subcutaneous	0.95267	Pancreas	7.22404	0.0493882	7.22404	-2.74903	0.900506	-0.838212	1.08975	1	0	0.148686	rs9260038	rs9260038-TRIM26	2.22351
HGI_B1	ENSG00000076662	ICAM3	0.0345477	23	1	0.00597784	Brain_Cerebellar_Hemisphere	0.859644	Spleen	13.79	0.00265851	13.79	-1.67309	2.74899	1.33181	1.29407	1	0	0.0345477	rs34536443	rs34536443-ICAM3	2.22346
HGI_B2_vs_B1	ENSG00000128581	RABL5	0.0185913	4	1	0.00623767	Ovary	0.801352	Skin_Sun_Exposed_Lower_leg	1.8978	0.0980999	1.8978	-0.394216	2.73502	1.12078	1.44329	1	0	0.0185913	rs11766643	rs11766643-RABL5	2.20498
HGI_B1	ENSG00000053900	ANAPC4	0.22519	44	1	0.00639086	Testis	0.707002	Brain_Nucleus_accumbens_basal_ganglia	37.9842	0.000605729	37.9842	0.375885	2.72702	1.12553	0.40065	1	0	0.22519	rs7684660	rs7684660-ANAPC4	2.19444
HGI_C2	ENSG00000167182	SP2	0.00571229	6	1	0.00641796	Skin_Not_Sun_Exposed_Suprapubic	0.7617	Adipose_Visceral_Omentum	1.48719	0.591471	1.48719	-2.72563	2.63984	-0.0208799	1.9868	1	0	0.00571229	rs3785884	rs3785884-SP2	2.1926
HGI_B2	ENSG00000117481	NSUN4	0.451278	18	1	0.00651003	Brain_Substantia_nigra	0.954258	Adipose_Subcutaneous	13.2083	0.00133242	13.2083	-2.72092	1.27238	-0.0214387	1.03865	1	0	0.451278	rs10890422	rs10890422-NSUN4	2.18642
HGI_B2	ENSG00000130803	ZNF317	0.170966	21	1	0.00667152	Colon_Transverse	0.867818	Pituitary	11.0069	0.0330687	11.0069	-2.71281	0.609668	-0.967072	0.717642	1	0	0.170966	rs12976386	rs12976386-ZNF317	2.17578
HGI_C2	ENSG00000105483	CARD8	0.833641	20	1	0.00668727	Artery_Tibial	0.977241	Cells_Transformed_fibroblasts	7.17701	0.0256707	7.17701	-0.930487	2.71203	0.401249	0.967454	1	0	0.833641	rs492602	rs492602-CARD8	2.17475
HGI_B2_vs_B1	ENSG00000177697	CD151	0.0370529	44	1	0.00679784	Adipose_Subcutaneous	0.332109	Pancreas	39.2893	7.95884e-06	39.2893	-2.70659	-0.969874	-1.96553	0.413176	1	0	0.0370529	rs35705950	rs35705950-CD151	2.16763
HGI_B2_vs_B1	ENSG00000204632	HLA-G	0.170387	37	1	0.00680246	Whole_Blood	0.975144	Brain_Nucleus_accumbens_basal_ganglia	23.3097	0.0129546	23.3097	-0.472373	2.70636	1.08403	0.744406	1	0	0.170387	rs9260038	rs9260038-HLA-G	2.16733
HGI_B1	ENSG00000168090	COPS6	0.316945	7	1	0.00684047	Adrenal_Gland	0.774464	Adipose_Subcutaneous	3.39242	0.100369	3.39242	-2.70451	1.36808	-0.643361	1.20003	1	0	0.316945	rs2897075	rs2897075-COPS6	2.16491
HGI_B2_vs_B1	ENSG00000063169	GLTSCR1	0.0876317	2	1	0.00702781	Skin_Not_Sun_Exposed_Suprapubic	0.909257	Brain_Cerebellum	1.1422	0.857801	1.1422	-2.69552	-0.113976	-1.40475	1.82543	1	0	0.0876317	rs492602	rs492602-GLTSCR1	2.15318
HGI_B1	ENSG00000157851	DPYSL5	0.062447	8	1	0.00703367	Brain_Cerebellar_Hemisphere	0.919412	Stomach	5.1969	0.0805661	5.1969	-2.69525	-0.101175	-1.4183	0.722728	1	0	0.062447	rs1275969	rs1275969-DPYSL5	2.15282
HGI_B2	ENSG00000130811	EIF3G	0.0118361	3	1	0.00717148	Muscle_Skeletal	0.113853	Skin_Sun_Exposed_Lower_leg	2.23827	0.360518	2.23827	-2.68877	2.24316	0.378498	2.67688	1	0	0.0118361	rs34536443	rs34536443-EIF3G	2.14439
HGI_B2	ENSG00000163374	YY1AP1	0.0239648	3	1	0.00718809	Testis	0.731341	Whole_Blood	1.7504	0.25786	1.7504	-2.688	-0.343342	-1.54845	1.1737	1	0	0.0239648	rs41264915	rs41264915-YY1AP1	2.14339
HGI_B1	ENSG00000131408	NR1H2	0.205135	5	2	0.00750324	Artery_Coronary	0.927022	Brain_Caudate_basal_ganglia	1.20347	0.793871	1.04629	-2.67364	0.5291	-0.820027	1.22735	2	0	0.205135	rs1405655	rs1405655-NR1H2	2.12475
HGI_B2_vs_B1	ENSG00000056558	TRAF1	0.372497	32	1	0.00750368	Cells_Transformed_fibroblasts	0.984364	Brain_Nucleus_accumbens_basal_ganglia	17.0081	0.00119107	17.0081	-2.67362	0.723357	-0.723053	0.684109	1	0	0.372497	rs10760104	rs10760104-TRAF1	2.12473
HGI_B2	ENSG00000197417	SHPK	0.0625555	40	1	0.00756415	Prostate	0.935416	Vagina	28.6257	0.00131893	28.6257	-0.0810331	2.67093	1.56056	0.557735	1	0	0.0625555	rs115744301	rs115744301-SHPK	2.12124
HGI_B2_vs_B1	ENSG00000087087	SRRT	0.0222498	17	1	0.00762179	Artery_Tibial	0.908272	Liver	9.4833	0.0193006	9.4833	-2.66838	1.00941	-1.55926	0.961947	1	0	0.0222498	rs2897075	rs2897075-SRRT	2.11794
HGI_B1	ENSG00000066379	ZNRD1	0.144718	28	1	0.00767523	Skin_Not_Sun_Exposed_Suprapubic	0.863406	Brain_Putamen_basal_ganglia	16.4119	0.0120643	16.4119	-2.66603	0.17204	-1.11973	0.565641	1	0	0.144718	rs9260038	rs9260038-ZNRD1	2.11491
HGI_B1	ENSG00000153786	ZDHHC7	0.101153	23	1	0.00783529	Adipose_Visceral_Omentum	0.881589	Liver	14.1729	0.00699879	14.1729	-0.148955	2.65909	1.24897	0.660714	1	0	0.101153	rs113067468	rs113067468-ZDHHC7	2.10594
HGI_B2	ENSG00000137166	FOXP4	0.018139	8	1	0.00792363	Heart_Atrial_Appendage	0.389534	Prostate	4.76853	0.0605174	4.76853	-2.48313	2.65531	-0.184613	2.09436	1	0	0.018139	rs12660421	rs12660421-FOXP4	2.10108
HGI_C2	ENSG00000204531	POU5F1	0.218353	41	1	0.00792632	Artery_Coronary	0.998075	Whole_Blood	23.0791	0.00973255	23.0791	-0.697397	2.65519	0.90877	0.80221	1	0	0.218353	rs1634761	rs1634761-POU5F1	2.10093
HGI_B1	ENSG00000176715	ACSF3	0.0274133	29	1	0.00802196	Cells_Transformed_fibroblasts	0.891337	Brain_Cerebellum	15.0912	0.0102568	15.0912	-1.12469	2.65114	1.4415	0.814771	1	0	0.0274133	rs117169628	rs117169628-ACSF3	2.09572
HGI_C2	ENSG00000223510	CDRT15	0.0628886	37	1	0.00805326	Adipose_Visceral_Omentum	0.661402	Uterus	31.985	0.000423717	31.985	-2.64983	-0.437979	-1.7156	0.571618	1	0	0.0628886	rs11869231	rs11869231-CDRT15	2.09403
HGI_B2	ENSG00000143603	KCNN3	0.343819	17	1	0.00807707	Artery_Tibial	0.913862	Brain_Cerebellum	9.38658	0.025387	9.38658	-2.64883	1.72234	-0.332452	1.21983	1	0	0.343819	rs41264915	rs41264915-KCNN3	2.09275
HGI_C2	ENSG00000137310	TCF19	0.268212	36	1	0.00819273	Nerve_Tibial	0.893093	Brain_Hippocampus	18.9782	0.00662373	18.9782	-1.76115	2.64402	0.685436	0.914702	1	0	0.268212	rs1634761	rs1634761-TCF19	2.08657
HGI_B2_vs_B1	ENSG00000168228	ZCCHC4	0.0882076	15	1	0.00819925	Nerve_Tibial	0.935636	Vagina	7.54541	0.0359745	7.54541	-2.64375	0.755334	-1.11468	0.819774	1	0	0.0882076	rs7684660	rs7684660-ZCCHC4	2.08623
HGI_C2	ENSG00000073861	TBX21	0.024404	2	1	0.00825309	Brain_Anterior_cingulate_cortex_BA24	0.437374	Lung	1.15324	0.846761	1.15324	-0.776636	2.64154	0.93245	2.41701	1	0	0.024404	rs3785884	rs3785884-TBX21	2.08338
HGI_B2	ENSG00000160688	FLAD1	0.169103	3	1	0.00829464	Liver	0.485525	Thyroid	1.17545	0.808394	1.17545	0.697443	2.63983	1.39722	1.07899	1	0	0.169103	rs41264915	rs41264915-FLAD1	2.0812
HGI_C2	ENSG00000197417	SHPK	0.14983	40	1	0.00834918	Whole_Blood	0.810434	Heart_Left_Ventricle	28.6257	0.00131893	28.6257	-2.63761	-0.239866	-1.20319	0.483015	1	0	0.14983	rs115744301	rs115744301-SHPK	2.07836
HGI_B2_vs_B1	ENSG00000204248	COL11A2	0.0445436	10	1	0.00842127	Brain_Cerebellum	0.888821	Thyroid	3.45458	0.0805221	3.45458	-0.139796	2.6347	1.41463	0.992377	1	0	0.0445436	rs17219281	rs17219281-COL11A2	2.07462
HGI_B2_vs_B1	ENSG00000113396	SLC27A6	0.444657	26	1	0.00845884	Stomach	0.976895	Brain_Frontal_Cortex_BA9	12.5316	0.00868915	12.5316	-2.43843	2.63318	0.164794	1.3361	1	0	0.444657	rs201484359	rs201484359-SLC27A6	2.07269
HGI_B2_vs_B1	ENSG00000105499	PLA2G4C	0.423251	40	1	0.00861204	Whole_Blood	0.970229	Pituitary	21.5177	0.00152339	21.5177	-2.62708	1.76236	-0.627808	1.05312	1	0	0.423251	rs492602	rs492602-PLA2G4C	2.06489
HGI_B1	ENSG00000108465	CDK5RAP3	0.120571	36	1	0.00861778	Pituitary	0.905728	Pancreas	25.4776	0.00338699	25.4776	-1.15208	2.62686	1.29466	0.64961	1	0	0.120571	rs3785884	rs3785884-CDK5RAP3	2.0646
HGI_B2_vs_B1	ENSG00000167680	SEMA6B	0.439407	3	1	0.00864084	Esophagus_Muscularis	0.779152	Heart_Atrial_Appendage	1.79366	0.207506	1.79366	-2.62595	-0.280424	-1.31589	1.19663	1	0	0.439407	rs7251000	rs7251000-SEMA6B	2.06344
HGI_C2	ENSG00000160752	FDPS	0.565632	7	1	0.00864697	Skin_Sun_Exposed_Lower_leg	0.862694	Adipose_Subcutaneous	4.41946	0.0683137	4.41946	-0.348048	2.6257	0.538745	1.07635	1	0	0.565632	rs41264915	rs41264915-FDPS	2.06314
HGI_C2	ENSG00000173660	UQCRH	0.0573747	22	1	0.00883506	Cells_Transformed_fibroblasts	0.981201	Brain_Spinal_cord_cervical_c-1	14.9358	0.00361821	14.9358	-2.61837	1.01383	-1.44688	0.900299	1	0	0.0573747	rs10890422	rs10890422-UQCRH	2.05379
HGI_C2	ENSG00000068650	ATP11A	0.00959304	12	2	0.00886249	Skin_Not_Sun_Exposed_Suprapubic	0.904335	Cells_Transformed_fibroblasts	4.12962	0.086916	2.98166	-2.61731	1.50361	-1.03364	1.34066	2	0	0.00959304	rs12585036	rs12585036-ATP11A	2.05244
HGI_C2	ENSG00000105499	PLA2G4C	0.0489018	40	1	0.00886521	Adipose_Visceral_Omentum	0.839223	Artery_Aorta	21.4574	0.00153121	21.4574	-0.43401	2.61721	1.39378	0.585873	1	0	0.0489018	rs492602	rs492602-PLA2G4C	2.05231
HGI_B1	ENSG00000198642	KLHL9	0.065539	7	1	0.00890908	Brain_Cerebellum	0.488271	Esophagus_Gastroesophageal_Junction	3.16688	0.22676	3.16688	-1.39544	2.61552	0.782831	1.38421	1	0	0.065539	rs149533170	rs149533170-KLHL9	2.05017
HGI_C2	ENSG00000155158	TTC39B	0.12236	14	1	0.00892143	Muscle_Skeletal	0.749337	Artery_Aorta	6.26528	0.051112	6.26528	0.319513	2.61505	1.20248	0.671895	1	0	0.12236	rs79611697	rs79611697-TTC39B	2.04957
HGI_B2_vs_B1	ENSG00000177830	CHID1	0.0480828	17	1	0.0089675	Artery_Tibial	0.805326	Heart_Left_Ventricle	9.20902	0.0121354	9.20902	-0.906632	2.61329	1.23889	1.00371	1	0	0.0480828	rs35705950	rs35705950-CHID1	2.04733
HGI_B2	ENSG00000155158	TTC39B	0.769736	14	1	0.00900242	Testis	0.987846	Muscle_Skeletal	6.26528	0.051112	6.26528	-1.34515	2.61196	-0.00703424	1.08714	1	0	0.769736	rs79611697	rs79611697-TTC39B	2.04564
HGI_C2	ENSG00000105364	MRPL4	0.125736	19	1	0.00905839	Lung	0.947893	Adipose_Visceral_Omentum	11.4873	0.0304022	11.4873	-0.751582	2.60984	1.08271	0.945967	1	0	0.125736	rs34536443	rs34536443-MRPL4	2.04295
HGI_B1	ENSG00000119041	GTF3C3	0.0303763	4	1	0.00906489	Brain_Spinal_cord_cervical_c-1	0.931149	Artery_Aorta	1.77044	0.377096	1.77044	-0.67294	2.6096	0.873585	1.51885	1	0	0.0303763	rs150345524	rs150345524-GTF3C3	2.04264
HGI_C2	ENSG00000178078	STAP2	0.642562	36	1	0.0090797	Colon_Transverse	0.955134	Ovary	26.503	0.00395342	26.503	-0.869264	2.60904	0.421975	0.590615	1	0	0.642562	rs7251000	rs7251000-STAP2	2.04193
HGI_C2	ENSG00000101463	SYNDIG1	0.0633003	6	2	0.00912065	Brain_Cerebellar_Hemisphere	0.752488	Thyroid	2.34875	0.113244	1.08183	-2.6075	2.28022	0.119956	1.7363	2	0	0.0633003	rs6049828	rs6049828-SYNDIG1	2.03997
HGI_B2	ENSG00000105364	MRPL4	0.251684	19	1	0.00915804	Adipose_Visceral_Omentum	0.918321	Lung	11.4873	0.0304022	11.4873	-0.552012	2.6061	0.879774	0.783348	1	0	0.251684	rs34536443	rs34536443-MRPL4	2.0382
HGI_C2	ENSG00000130803	ZNF317	0.0561529	21	1	0.00916201	Skin_Sun_Exposed_Lower_leg	0.73496	Breast_Mammary_Tissue	11.0069	0.0330687	11.0069	-2.60595	-0.338535	-1.33998	0.564537	1	0	0.0561529	rs12976386	rs12976386-ZNF317	2.03801
HGI_C2	ENSG00000204287	HLA-DRA	0.108747	7	2	0.00930386	Breast_Mammary_Tissue	0.820501	Adipose_Subcutaneous	2.74513	0.170607	1.3329	-2.60068	1.22751	-0.362633	1.26399	2	0	0.108747	rs17219281	rs17219281-HLA-DRA	2.03134
HGI_B2	ENSG00000127666	TICAM1	0.571782	9	1	0.00945615	Brain_Cerebellum	0.948114	Esophagus_Mucosa	4.61586	0.142628	4.61586	-0.516186	2.59511	0.526451	1.03809	1	0	0.571782	rs7251000	rs7251000-TICAM1	2.02429
HGI_C2	ENSG00000008382	MPND	0.100646	10	1	0.00956302	Cells_Transformed_fibroblasts	0.630207	Esophagus_Mucosa	4.66365	0.033206	4.66365	-2.59124	1.24682	-1.00754	1.03491	1	0	0.100646	rs7251000	rs7251000-MPND	2.0194
HGI_B2	ENSG00000163346	PBXIP1	0.0653463	7	1	0.00956732	Nerve_Tibial	0.874171	Brain_Amygdala	5.02621	0.107574	5.02621	-2.59109	-0.158363	-1.47529	0.861823	1	0	0.0653463	rs41264915	rs41264915-PBXIP1	2.01921
HGI_B1	ENSG00000141279	NPEPPS	0.175215	19	1	0.00958113	Brain_Cerebellum	0.964798	Artery_Aorta	13.2472	0.0212493	13.2472	-2.59059	0.0441333	-1.16182	0.609283	1	0	0.175215	rs3785884	rs3785884-NPEPPS	2.01858
HGI_B2_vs_B1	ENSG00000204536	CCHCR1	0.207163	40	1	0.00964612	Skin_Not_Sun_Exposed_Suprapubic	0.930882	Brain_Cerebellum	25.333	0.00350211	25.333	-2.58826	0.544787	-1.06165	0.734712	1	0	0.207163	rs1634761	rs1634761-CCHCR1	2.01565
HGI_B2_vs_B1	ENSG00000138829	FBN2	0.110688	28	1	0.00971757	Cells_Transformed_fibroblasts	0.993361	Prostate	17.2727	0.000741096	17.2727	-2.58572	0.228858	-1.24491	0.746167	1	0	0.110688	rs201484359	rs201484359-FBN2	2.01244
HGI_B2	ENSG00000204267	TAP2	0.82418	35	1	0.00974214	Liver	0.978113	Brain_Cerebellar_Hemisphere	19.3622	0.0071549	19.3622	-0.976549	2.58485	0.199204	0.648549	1	0	0.82418	rs17219281	rs17219281-TAP2	2.01135
HGI_C2	ENSG00000074370	ATP2A3	0.874161	12	1	0.00995697	Colon_Sigmoid	0.988132	Brain_Frontal_Cortex_BA9	3.98829	0.0330847	3.98829	-2.57732	0.589519	-0.294189	0.902554	1	0	0.874161	rs115744301	rs115744301-ATP2A3	2.00187
HGI_C2	ENSG00000129347	KRI1	0.970228	47	1	0.00996401	Skin_Not_Sun_Exposed_Suprapubic	0.995745	Stomach	37.3376	0.000141385	37.3376	-2.57708	0.926475	-0.0506127	0.673108	1	0	0.970228	rs34536443	rs34536443-KRI1	2.00157
HGI_B2	ENSG00000204438	GPANK1	0.664038	14	2	0.0100694	Esophagus_Mucosa	0.953869	Esophagus_Gastroesophageal_Junction	5.27734	0.130772	1.58112	-2.57344	0.922567	-0.507279	1.0661	2	0	0.664038	rs1634761	rs1634761-GPANK1	1.997
HGI_B2_vs_B1	ENSG00000240065	PSMB9	0.0519383	27	1	0.0102311	Nerve_Tibial	0.709457	Liver	21.0172	0.00411672	21.0172	-2.56792	0.372585	-1.6632	0.520237	1	0	0.0519383	rs17219281	rs17219281-PSMB9	1.99008
HGI_B2_vs_B1	ENSG00000141279	NPEPPS	0.13864	19	1	0.0102315	Brain_Cerebellum	0.848289	Artery_Aorta	13.2472	0.0212493	13.2472	-2.56791	-0.191302	-1.24942	0.61861	1	0	0.13864	rs3785884	rs3785884-NPEPPS	1.99006
HGI_C2	ENSG00000129910	CDH15	0.540437	15	1	0.0103845	Skin_Not_Sun_Exposed_Suprapubic	0.99215	Testis	6.22249	0.101382	6.22249	-0.457797	2.56276	0.605603	0.79247	1	0	0.540437	rs117169628	rs117169628-CDH15	1.98362
HGI_B1	ENSG00000129993	CBFA2T3	0.855494	10	1	0.0103994	Minor_Salivary_Gland	0.981298	Esophagus_Gastroesophageal_Junction	3.7551	0.112394	3.7551	-1.59932	2.56226	0.27807	1.14064	1	0	0.855494	rs117169628	rs117169628-CBFA2T3	1.98299
HGI_C2	ENSG00000083454	P2RX5	0.0171284	6	1	0.0105576	Heart_Atrial_Appendage	0.925992	Brain_Cortex	3.23799	0.203999	3.23799	-2.55701	2.28359	-0.23104	1.99159	1	0	0.0171284	rs115744301	rs115744301-P2RX5	1.97644
HGI_C2	ENSG00000126460	PRRG2	0.145186	6	1	0.0107214	Esophagus_Mucosa	0.418614	Vagina	3.38558	0.0101077	3.38558	-0.859309	2.55165	1.0103	1.09915	1	0	0.145186	rs1405655	rs1405655-PRRG2	1.96975
HGI_B1	ENSG00000144791	LIMD1	0.142452	42	1	0.0109877	Adrenal_Gland	0.876828	Artery_Coronary	35.1155	3.3343e-05	35.1155	-2.54309	0.214893	-1.32334	0.458215	1	0	0.142452	rs17078348	rs17078348-LIMD1	1.95909
HGI_C2	ENSG00000214063	TSPAN4	0.24154	21	1	0.011211	Heart_Left_Ventricle	0.971546	Esophagus_Mucosa	10.0972	0.0268774	10.0972	-2.53605	1.2309	-0.783461	0.94596	1	0	0.24154	rs35705950	rs35705950-TSPAN4	1.95036
HGI_B2	ENSG00000188921	PTPLAD2	0.724189	23	3	0.0112186	Vagina	0.958996	Cells_Transformed_fibroblasts	9.32585	0.0138877	1.86094	-2.53582	1.83823	-0.207145	0.913925	3	0	0.724189	rs149533170	rs149533170-PTPLAD2	1.95006
HGI_C2	ENSG00000169894	MUC3A	0.746902	4	1	0.0113589	Thyroid	0.85733	Adipose_Visceral_Omentum	1.22211	0.881973	1.22211	-2.53146	1.16625	-0.398646	1.56338	1	0	0.746902	rs11766643	rs11766643-MUC3A	1.94467
HGI_B2_vs_B1	ENSG00000108465	CDK5RAP3	0.0627604	36	1	0.0113616	Pituitary	0.651227	Artery_Coronary	25.4776	0.00338699	25.4776	0.452058	2.53137	1.56578	0.521691	1	0	0.0627604	rs3785884	rs3785884-CDK5RAP3	1.94456
HGI_B2_vs_B1	ENSG00000242574	HLA-DMB	0.0290516	8	1	0.0114331	Cells_Transformed_fibroblasts	0.434794	Artery_Tibial	4.12964	0.117514	4.12964	-2.52918	2.04465	-0.773483	1.71982	1	0	0.0290516	rs17219281	rs17219281-HLA-DMB	1.94184
HGI_B2_vs_B1	ENSG00000105426	PTPRS	0.0399808	8	1	0.0115848	Thyroid	0.948481	Brain_Anterior_cingulate_cortex_BA24	2.04951	0.205325	2.04951	-2.52454	1.69135	-0.298744	1.40872	1	0	0.0399808	rs7251000	rs7251000-PTPRS	1.93611
HGI_C2	ENSG00000126467	TSKS	0.116529	25	1	0.0116529	Colon_Transverse	0.663577	Small_Intestine_Terminal_Ileum	18.7332	2.57588e-18	18.7332	-2.52249	-0.434979	-1.39002	0.440378	1	0	0.116529	rs1405655	rs1405655-TSKS	1.93357
HGI_B2_vs_B1	ENSG00000143537	ADAM15	0.39534	15	1	0.0116759	Skin_Sun_Exposed_Lower_leg	0.994083	Brain_Hippocampus	6.85328	0.0430987	6.85328	-2.52179	0.949494	-0.582622	1.04738	1	0	0.39534	rs41264915	rs41264915-ADAM15	1.93271
HGI_B1	ENSG00000038210	PI4K2B	0.446141	20	2	0.0117343	Artery_Coronary	0.956688	Colon_Transverse	8.06692	0.020015	2.48737	-0.765621	2.52004	0.592303	0.79961	2	0	0.446141	rs7684660	rs7684660-PI4K2B	1.93054
HGI_C2	ENSG00000169231	THBS3	0.172742	26	1	0.0121468	Nerve_Tibial	0.743476	Lung	16.9305	0.0101877	16.9305	-0.638727	2.50785	1.04431	0.672447	1	0	0.172742	rs41264915	rs41264915-THBS3	1.91554
HGI_B1	ENSG00000105376	ICAM5	0.116242	13	1	0.0123106	Heart_Left_Ventricle	0.676882	Spleen	7.24669	0.00572554	7.24669	-2.50311	0.798432	-1.13508	0.856271	1	0	0.116242	rs34536443	rs34536443-ICAM5	1.90972
HGI_C2	ENSG00000141756	FKBP10	0.32669	7	1	0.0123975	Brain_Spinal_cord_cervical_c-1	0.848143	Testis	1.87927	0.268324	1.87927	-0.307295	2.50062	0.753393	0.995534	1	0	0.32669	rs9916158	rs9916158-FKBP10	1.90666
HGI_C2	ENSG00000105373	GLTSCR2	0.158057	13	1	0.0124791	Nerve_Tibial	0.996827	Whole_Blood	7.87069	0.004384	7.87069	0.00397695	2.4983	1.11538	0.833849	1	0	0.158057	rs492602	rs492602-GLTSCR2	1.90382
HGI_B1	ENSG00000171357	LURAP1	0.041334	24	1	0.0124802	Artery_Aorta	0.86239	Cells_EBV-transformed_lymphocytes	12.8538	0.00552878	12.8538	-2.49827	0.689106	-1.25707	0.969092	1	0	0.041334	rs10890422	rs10890422-LURAP1	1.90378
HGI_C2	ENSG00000089169	RPH3A	0.682565	6	1	0.0125571	Muscle_Skeletal	0.979361	Whole_Blood	3.64445	0.066909	3.64445	-1.3459	2.49609	-0.106792	1.41953	1	0	0.682565	rs10774679	rs10774679-RPH3A	1.90111
HGI_B2	ENSG00000104960	PTOV1	0.962862	7	1	0.0125597	Brain_Spinal_cord_cervical_c-1	0.861236	Skin_Not_Sun_Exposed_Suprapubic	4.54429	0.0487008	4.54429	-2.49602	0.658519	-0.133966	1.08261	1	0	0.962862	rs1405655	rs1405655-PTOV1	1.90102
HGI_C2	ENSG00000204632	HLA-G	0.311213	37	1	0.0126018	Skin_Not_Sun_Exposed_Suprapubic	0.957481	Stomach	23.2294	0.0122742	23.2294	-1.28985	2.49483	0.783238	0.924037	1	0	0.311213	rs9260038	rs9260038-HLA-G	1.89957
HGI_B2	ENSG00000196126	HLA-DRB1	0.177304	43	1	0.0126904	Brain_Cerebellar_Hemisphere	0.957575	Colon_Sigmoid	26.9481	0.00200583	26.9481	-0.355002	2.49234	1.00096	0.628755	1	0	0.177304	rs17219281	rs17219281-HLA-DRB1	1.89652
HGI_C2	ENSG00000146476	C6orf211	0.202809	10	2	0.0127477	Esophagus_Mucosa	0.835413	Pituitary	4.4415	0.0492197	1.09319	-2.49074	0.207765	-0.997943	0.847847	2	0	0.202809	rs76392050	rs76392050-C6orf211	1.89457
HGI_B2_vs_B1	ENSG00000213024	NUP62	0.543361	21	1	0.0127859	Brain_Cerebellum	0.827504	Stomach	12.604	0.00531589	12.604	-2.09178	2.48968	0.439179	0.930712	1	0	0.543361	rs1405655	rs1405655-NUP62	1.89327
HGI_B2_vs_B1	ENSG00000213722	DDAH2	0.175453	13	1	0.0128216	Muscle_Skeletal	0.708719	Adrenal_Gland	7.3468	0.0397589	7.3468	-0.520014	2.48869	0.98773	0.833672	1	0	0.175453	rs1634761	rs1634761-DDAH2	1.89206
HGI_B1	ENSG00000127663	KDM4B	0.670191	10	3	0.0128258	Pancreas	0.821854	Skin_Not_Sun_Exposed_Suprapubic	2.35795	0.417802	1.1605	-2.48857	1.01077	-0.057558	1.1481	3	0	0.670191	rs7251000	rs7251000-KDM4B	1.89192
HGI_B1	ENSG00000128581	RABL5	0.0430548	4	1	0.0129316	Ovary	0.755627	Skin_Sun_Exposed_Lower_leg	1.8978	0.0980999	1.8978	-0.311229	2.48565	0.989778	1.2375	1	0	0.0430548	rs11766643	rs11766643-RABL5	1.88835
HGI_B2_vs_B1	ENSG00000142233	NTN5	0.0603184	19	1	0.012998	Ovary	0.857091	Nerve_Tibial	12.0495	0.00871541	12.0495	-0.557262	2.48383	1.42908	0.807663	1	0	0.0603184	rs492602	rs492602-NTN5	1.88612
HGI_B1	ENSG00000170703	TTLL6	0.0418481	24	1	0.0131054	Esophagus_Gastroesophageal_Junction	0.654501	Brain_Hippocampus	13.7295	0.00726749	13.7295	0.447518	2.48089	1.56088	0.545726	1	0	0.0418481	rs1378358	rs1378358-TTLL6	1.88255
HGI_B1	ENSG00000198563	DDX39B	0.0121257	8	2	0.0132257	Skin_Sun_Exposed_Lower_leg	0.813944	Testis	3.48538	0.0230207	1.27733	-2.18056	2.47763	0.382486	1.69862	2	0	0.0121257	rs1634761	rs1634761-DDX39B	1.87858
HGI_C2	ENSG00000143630	HCN3	0.237867	9	2	0.013436	Ovary	0.88805	Prostate	3.346	0.124108	1.18592	-2.472	1.2057	-0.315136	1.12768	2	0	0.237867	rs41264915	rs41264915-HCN3	1.87173
HGI_B2_vs_B1	ENSG00000091490	SEL1L3	0.202564	22	1	0.0134615	Brain_Cortex	0.95439	Adipose_Subcutaneous	11.9733	0.0132712	11.9733	-1.65183	2.47132	0.847867	0.94496	1	0	0.202564	rs7684660	rs7684660-SEL1L3	1.87091
HGI_B1	ENSG00000011376	LARS2	0.249967	41	1	0.0134836	Brain_Nucleus_accumbens_basal_ganglia	0.968205	Brain_Cerebellum	34.6282	0.00044197	34.6282	-2.47073	0.127972	-1.05843	0.501025	1	0	0.249967	rs17078348	rs17078348-LARS2	1.87019
HGI_C2	ENSG00000163346	PBXIP1	0.0760537	7	1	0.0135052	Adipose_Visceral_Omentum	0.377471	Brain_Amygdala	5.02621	0.107574	5.02621	-2.47016	0.882566	-1.25619	1.05076	1	0	0.0760537	rs41264915	rs41264915-PBXIP1	1.8695
HGI_B2	ENSG00000086015	MAST2	0.0762618	23	1	0.013561	Colon_Sigmoid	0.884672	Testis	14.9201	0.0039545	14.9201	-1.8711	2.46869	1.27912	0.981157	1	0	0.0762618	rs10890422	rs10890422-MAST2	1.86771
HGI_B2_vs_B1	ENSG00000204435	CSNK2B	0.666286	9	1	0.013573	Stomach	0.964972	Esophagus_Mucosa	4.93129	0.0758383	4.93129	-2.46837	0.286372	-0.553585	0.869091	1	0	0.666286	rs1634761	rs1634761-CSNK2B	1.86732
HGI_B1	ENSG00000135374	ELF5	0.0400426	5	2	0.0135791	Lung	0.870757	Testis	1.59059	0.429341	1.39729	-1.16396	2.46821	0.833383	1.46609	2	0	0.0400426	rs2924480	rs2924480-ELF5	1.86713
HGI_C2	ENSG00000142546	NOSIP	0.920174	5	1	0.0136816	Cells_Transformed_fibroblasts	0.935266	Skin_Not_Sun_Exposed_Suprapubic	2.19965	0.200879	2.19965	-2.46552	0.939066	-0.816414	1.33376	1	0	0.920174	rs1405655	rs1405655-NOSIP	1.86386
HGI_C2	ENSG00000053108	FSTL4	0.434608	14	1	0.0137042	Esophagus_Mucosa	0.752408	Adrenal_Gland	5.76381	0.0373996	5.76381	-1.60933	2.46493	0.139445	1.55781	1	0	0.434608	rs10066378	rs10066378-FSTL4	1.86315
HGI_B2	ENSG00000228727	SAPCD1	0.174716	4	1	0.0138831	Esophagus_Muscularis	0.97205	Skin_Sun_Exposed_Lower_leg	1.72808	0.42946	1.72808	-2.46027	-0.0350369	-1.04752	1.02625	1	0	0.174716	rs1634761	rs1634761-SAPCD1	1.85751
HGI_B2_vs_B1	ENSG00000144815	NXPE3	0.0722174	26	1	0.0140025	Esophagus_Gastroesophageal_Junction	0.934531	Brain_Hypothalamus	14.2216	0.00768802	14.2216	-2.4572	2.26031	0.862318	1.35724	1	0	0.0722174	rs2290859	rs2290859-NXPE3	1.8538
HGI_B1	ENSG00000100852	ARHGAP5	0.0126725	3	1	0.0140474	Skin_Sun_Exposed_Lower_leg	0.532003	Heart_Left_Ventricle	1.27274	0.741071	1.27274	-0.624951	2.45605	1.21976	1.62812	1	0	0.0126725	rs11454577	rs11454577-ARHGAP5	1.8524
HGI_C2	ENSG00000204231	RXRB	0.243387	5	1	0.0141179	Brain_Cerebellum	0.898425	Minor_Salivary_Gland	1.85837	0.390289	1.85837	-2.45425	0.338535	-0.68649	1.25976	1	0	0.243387	rs17219281	rs17219281-RXRB	1.85023
HGI_B1	ENSG00000086015	MAST2	0.0653367	23	1	0.014213	Heart_Left_Ventricle	0.834877	Muscle_Skeletal	14.9201	0.0039545	14.9201	-0.20845	2.45183	1.42976	0.579907	1	0	0.0653367	rs10890422	rs10890422-MAST2	1.84731
HGI_B1	ENSG00000078902	TOLLIP	0.0982038	9	2	0.0144082	Skin_Not_Sun_Exposed_Suprapubic	0.930827	Stomach	2.18016	0.223128	1.63921	-2.44692	1.92193	-0.304618	1.26206	2	0	0.0982038	rs35705950	rs35705950-TOLLIP	1.84139
HGI_B2_vs_B1	ENSG00000197417	SHPK	0.0830326	40	1	0.0145254	Adipose_Visceral_Omentum	0.780633	Vagina	28.6256	0.00131604	28.6256	-2.444	-0.278494	-1.4519	0.578107	1	0	0.0830326	rs115744301	rs115744301-SHPK	1.83787
HGI_C2	ENSG00000137409	MTCH1	0.105831	10	3	0.0145785	Muscle_Skeletal	0.934391	Brain_Amygdala	2.52029	0.178983	1.19611	-2.23501	2.44268	-0.0435712	1.44396	3	0	0.105831	rs147171940	rs147171940-MTCH1	1.83629
HGI_B2_vs_B1	ENSG00000066583	ISOC1	0.391526	9	1	0.0146027	Adrenal_Gland	0.452296	Artery_Aorta	2.95267	0.045047	2.95267	-1.33892	2.44209	-0.00758165	1.49495	1	0	0.391526	rs201484359	rs201484359-ISOC1	1.83557
HGI_B1	ENSG00000164663	USP49	0.0444663	12	1	0.0146305	Whole_Blood	0.868574	Cells_Transformed_fibroblasts	5.49793	0.0262196	5.49793	-2.4414	0.613976	-1.11978	0.936927	1	0	0.0444663	rs12660421	rs12660421-USP49	1.83474
HGI_B2_vs_B1	ENSG00000112576	CCND3	0.735151	4	1	0.014755	Spleen	0.777338	Nerve_Tibial	1.90825	0.299315	1.90825	-2.43834	0.8994	-0.188489	1.52145	1	0	0.735151	rs12660421	rs12660421-CCND3	1.83106
HGI_B2	ENSG00000213722	DDAH2	0.236205	13	1	0.0147661	Brain_Frontal_Cortex_BA9	0.635564	Whole_Blood	7.35835	0.0397167	7.35835	-0.591493	2.43806	0.812664	0.889922	1	0	0.236205	rs1634761	rs1634761-DDAH2	1.83073
HGI_B2	ENSG00000213760	ATP6V1G2	0.756899	32	1	0.0148624	Brain_Caudate_basal_ganglia	0.989654	Vagina	22.5401	0.00249107	22.5401	-1.15774	2.43572	-0.138319	0.685224	1	0	0.756899	rs1634761	rs1634761-ATP6V1G2	1.82791
HGI_C2	ENSG00000106780	MEGF9	0.365089	16	1	0.0149648	Esophagus_Gastroesophageal_Junction	0.976726	Brain_Amygdala	9.74064	0.017676	9.74064	-2.43323	0.961641	-0.191806	0.980919	1	0	0.365089	rs10760104	rs10760104-MEGF9	1.82493
HGI_B2_vs_B1	ENSG00000223865	HLA-DPB1	0.229005	19	2	0.0152353	Brain_Cerebellum	0.974073	Spleen	4.89786	0.0741936	2.94852	-1.4279	2.42674	0.320655	1.11565	2	0	0.229005	rs17219281	rs17219281-HLA-DPB1	1.81715
HGI_C2	ENSG00000173578	XCR1	0.178976	7	1	0.0152479	Vagina	0.994447	Whole_Blood	3.50254	0.0262943	3.50254	-2.42644	2.21042	-0.653998	1.51514	1	0	0.178976	rs17078348	rs17078348-XCR1	1.81679
HGI_B2_vs_B1	ENSG00000108381	ASPA	0.205183	16	2	0.0153456	Brain_Substantia_nigra	0.719322	Skin_Not_Sun_Exposed_Suprapubic	5.50014	0.0574481	3.01988	-2.42412	1.22223	-1.13515	0.873572	2	0	0.205183	rs115744301	rs115744301-ASPA	1.81402
HGI_B2_vs_B1	ENSG00000108468	CBX1	0.127473	11	1	0.0155013	Cells_Transformed_fibroblasts	0.854756	Brain_Hippocampus	5.55751	0.047317	5.55751	-0.564781	2.42045	0.884159	0.990879	1	0	0.127473	rs3785884	rs3785884-CBX1	1.80963
HGI_B2_vs_B1	ENSG00000177666	PNPLA2	0.890245	12	1	0.0156032	Brain_Nucleus_accumbens_basal_ganglia	0.995551	Brain_Amygdala	5.86233	0.0316078	5.86233	-2.41807	1.29187	-0.049866	1.03506	1	0	0.890245	rs35705950	rs35705950-PNPLA2	1.80679
HGI_B2_vs_B1	ENSG00000170100	ZNF778	0.527538	11	1	0.015785	Liver	0.965574	Testis	3.7976	0.148953	3.7976	-0.104053	2.41385	0.562276	0.709794	1	0	0.527538	rs117169628	rs117169628-ZNF778	1.80175
HGI_C2	ENSG00000141698	NT5C3B	0.835174	46	1	0.015852	Brain_Putamen_basal_ganglia	0.994364	Esophagus_Gastroesophageal_Junction	41.3158	4.29685e-05	41.3158	-0.244019	2.4123	0.219922	0.440811	1	0	0.835174	rs9916158	rs9916158-NT5C3B	1.79991
HGI_B2	ENSG00000099785	2024-03-02	0.441899	46	1	0.0158615	Brain_Cerebellar_Hemisphere	0.881405	Muscle_Skeletal	40.3957	0.000256636	40.3957	-2.41209	-0.149188	-0.727125	0.42843	1	0	0.441899	rs12976386	rs12976386-MARCH2	1.79965
HGI_B1	ENSG00000154027	AK5	0.733706	12	2	0.0159565	Brain_Anterior_cingulate_cortex_BA24	0.959642	Skin_Not_Sun_Exposed_Suprapubic	3.35219	0.0383164	2.16056	-2.40991	2.16134	-0.286655	1.08752	2	0	0.733706	rs7515509	rs7515509-AK5	1.79706
HGI_C2	ENSG00000260027	HOXB7	0.166698	6	1	0.0159953	Esophagus_Mucosa	0.656222	Skin_Not_Sun_Exposed_Suprapubic	2.6824	0.291879	2.6824	-2.40902	1.50089	0.409968	1.44484	1	0	0.166698	rs1378358	rs1378358-HOXB7	1.79601
HGI_C2	ENSG00000120278	PLEKHG1	0.194204	9	2	0.0160908	Cells_Transformed_fibroblasts	0.738809	Brain_Nucleus_accumbens_basal_ganglia	3.18264	0.0911999	1.17508	-2.40685	1.07461	-0.722486	1.02805	2	0	0.194204	rs76392050	rs76392050-PLEKHG1	1.79342
HGI_C2	ENSG00000204252	HLA-DOA	0.397757	14	3	0.0161678	Pancreas	0.937616	Skin_Sun_Exposed_Lower_leg	4.8927	0.146127	1.30861	-0.463506	2.40511	0.50653	0.793352	3	0	0.397757	rs17219281	rs17219281-HLA-DOA	1.79135
HGI_C2	ENSG00000204657	OR2H2	0.245395	9	1	0.0161837	Testis	0.88705	Nerve_Tibial	3.76419	0.131639	3.76419	-1.15167	2.40475	0.60242	1.06791	1	0	0.245395	rs9260038	rs9260038-OR2H2	1.79092
HGI_C2	ENSG00000175073	VCPIP1	0.0364719	2	1	0.0162075	Brain_Spinal_cord_cervical_c-1	0.520179	Small_Intestine_Terminal_Ileum	1.06127	0.938731	1.06127	0.643069	2.40421	1.52364	1.24531	1	0	0.0364719	rs148340257	rs148340257-VCPIP1	1.79028
HGI_C2	ENSG00000173805	HAP1	0.167382	11	3	0.0162211	Testis	0.963646	Lung	2.90833	0.120708	1.33217	-1.9063	2.4039	0.4377	1.19713	3	0	0.167382	rs9916158	rs9916158-HAP1	1.78992
HGI_B1	ENSG00000204516	MICB	0.398266	41	1	0.0162359	Cells_EBV-transformed_lymphocytes	0.955137	Brain_Hippocampus	26.3885	0.00752382	26.3885	-2.40357	0.612883	-0.718282	0.695918	1	0	0.398266	rs1634761	rs1634761-MICB	1.78952
HGI_B2	ENSG00000188352	FOCAD	0.0739746	14	2	0.0163042	Lung	0.905135	Skin_Sun_Exposed_Lower_leg	4.02005	0.0664819	1.84444	-0.663463	2.40203	0.872048	0.990123	2	0	0.0739746	rs149533170	rs149533170-FOCAD	1.7877
HGI_B2_vs_B1	ENSG00000131408	NR1H2	0.266035	5	2	0.0163378	Artery_Coronary	0.892727	Artery_Tibial	1.20347	0.793871	1.04629	-2.40128	0.768764	-0.551978	1.18266	2	0	0.266035	rs1405655	rs1405655-NR1H2	1.78681
HGI_C2	ENSG00000112561	TFEB	0.200156	11	2	0.0164255	Esophagus_Gastroesophageal_Junction	0.906872	Brain_Cerebellar_Hemisphere	4.18288	0.0651091	2.03595	-2.39932	1.92943	-0.352075	1.36432	2	0	0.200156	rs12660421	rs12660421-TFEB	1.78448
HGI_B2_vs_B1	ENSG00000153498	SPACA7	0.0164648	1	1	0.0164648	Testis	0.0164648	Testis	1	1	1	2.39845	2.39845	2.39845	.	1	0	0.0164648	rs12585036	rs12585036-SPACA7	1.78344
HGI_B2	ENSG00000112578	BYSL	0.0966321	4	1	0.0165132	Esophagus_Mucosa	0.97041	Colon_Transverse	1.66207	0.592763	1.66207	-2.39737	-0.0370939	-0.911132	1.09273	1	0	0.0966321	rs12660421	rs12660421-BYSL	1.78217
HGI_B2_vs_B1	ENSG00000163823	CCR1	0.0998983	9	1	0.016529	Cells_Transformed_fibroblasts	0.845912	Skin_Sun_Exposed_Lower_leg	3.52182	0.0315578	3.52182	-2.39702	1.16993	-0.667294	0.986631	1	0	0.0998983	rs17078348	rs17078348-CCR1	1.78175
HGI_B1	ENSG00000149089	APIP	0.0395459	47	1	0.016551	Brain_Nucleus_accumbens_basal_ganglia	0.953728	Cells_EBV-transformed_lymphocytes	41.6102	0.000403436	41.6102	-2.39653	-0.0580253	-1.91362	0.351962	1	0	0.0395459	rs2924480	rs2924480-APIP	1.78118
HGI_C2	ENSG00000063180	CA11	0.237929	8	2	0.0165962	Heart_Left_Ventricle	0.650987	Colon_Sigmoid	1.77089	0.522585	1.59207	-0.808224	2.39553	0.269787	1.1391	2	0	0.237929	rs492602	rs492602-CA11	1.77999
HGI_C2	ENSG00000188000	OR7D2	0.144895	43	1	0.0166245	Cells_Transformed_fibroblasts	0.890046	Brain_Cortex	32.977	8.36583e-05	32.977	-0.397174	2.39491	1.2548	0.559849	1	0	0.144895	rs12976386	rs12976386-OR7D2	1.77925
HGI_B2	ENSG00000234745	HLA-B	0.720249	33	1	0.0166335	Brain_Cerebellum	0.956217	Adipose_Subcutaneous	18.0202	0.0191487	18.0202	-2.39471	1.21421	-0.247829	0.860545	1	0	0.720249	rs1634761	rs1634761-HLA-B	1.77902
HGI_B1	ENSG00000204482	LST1	0.129018	10	2	0.016934	Nerve_Tibial	0.825558	Colon_Sigmoid	3.28921	0.273569	1.43327	-2.38814	1.25715	-0.74833	1.15711	2	0	0.129018	rs1634761	rs1634761-LST1	1.77124
HGI_B2	ENSG00000259803	SLC22A31	0.052605	36	1	0.0169738	Prostate	0.812664	Skin_Not_Sun_Exposed_Suprapubic	20.8321	0.0106291	20.8321	-0.439091	2.38727	1.40415	0.707956	1	0	0.052605	rs117169628	rs117169628-SLC22A31	1.77022
HGI_B2_vs_B1	ENSG00000197723	HSPB9	0.151673	7	1	0.017059	Cells_EBV-transformed_lymphocytes	0.436484	Testis	3.5395	0.259114	3.5395	-1.38987	2.38543	-0.136615	1.50241	1	0	0.151673	rs9916158	rs9916158-HSPB9	1.76805
HGI_B2_vs_B1	ENSG00000137310	TCF19	0.250272	36	1	0.017068	Brain_Cerebellar_Hemisphere	0.976665	Cells_Transformed_fibroblasts	19.0523	0.00659738	19.0523	-2.38524	1.23461	-0.670155	0.917813	1	0	0.250272	rs1634761	rs1634761-TCF19	1.76782
HGI_B2	ENSG00000204435	CSNK2B	0.500956	9	1	0.0170957	Colon_Sigmoid	0.900586	Heart_Left_Ventricle	4.92801	0.0758112	4.92801	-0.446899	2.38464	0.538628	0.845154	1	0	0.500956	rs1634761	rs1634761-CSNK2B	1.76711
HGI_B2_vs_B1	ENSG00000198598	MMP17	0.0623951	12	1	0.0171486	Esophagus_Gastroesophageal_Junction	0.547606	Muscle_Skeletal	7.39566	0.0453871	7.39566	-0.877946	2.38351	1.39533	0.871364	1	0	0.0623951	rs5023077	rs5023077-MMP17	1.76577
HGI_B2	ENSG00000169169	CPT1C	0.571078	21	1	0.0171573	Brain_Hypothalamus	0.908725	Artery_Tibial	11.9738	0.00762382	11.9738	-2.38332	1.6616	-0.361821	0.717899	1	0	0.571078	rs1405655	rs1405655-CPT1C	1.76555
HGI_B1	ENSG00000065989	PDE4A	0.0863448	5	2	0.0173451	Thyroid	0.800609	Skin_Not_Sun_Exposed_Suprapubic	1.48616	0.61993	1.09956	-2.37931	0.972345	-0.282243	1.2998	2	0	0.0863448	rs34536443	rs34536443-PDE4A	1.76082
HGI_C2	ENSG00000178538	CA8	0.34787	12	2	0.017371	Adipose_Visceral_Omentum	0.986977	Colon_Transverse	4.2665	0.108502	1.96723	-2.37876	1.24873	-0.670941	0.905639	2	0	0.34787	rs1120591	rs1120591-CA8	1.76017
HGI_B2	ENSG00000105499	PLA2G4C	0.157779	40	1	0.0174643	Ovary	0.984239	Whole_Blood	21.4574	0.00153121	21.4574	-0.829314	2.37678	0.977001	0.763361	1	0	0.157779	rs492602	rs492602-PLA2G4C	1.75785
HGI_C2	ENSG00000204520	MICA	0.129124	48	1	0.0177073	Vagina	0.895831	Brain_Cerebellar_Hemisphere	40.8368	0.00029183	40.8368	-2.37168	1.06494	-1.33088	0.680194	1	0	0.129124	rs1634761	rs1634761-MICA	1.75185
HGI_B2_vs_B1	ENSG00000105053	VRK3	0.191696	2	1	0.0178251	Testis	0.893837	Prostate	1.4663	0.533703	1.4663	-0.13345	2.36923	1.11789	1.76966	1	0	0.191696	rs1405655	rs1405655-VRK3	1.74897
HGI_C2	ENSG00000144815	NXPE3	0.145938	26	1	0.0178355	Skin_Not_Sun_Exposed_Suprapubic	0.968971	Colon_Sigmoid	14.2216	0.00768802	14.2216	-2.36901	2.24546	-0.711211	1.08077	1	0	0.145938	rs2290859	rs2290859-NXPE3	1.74871
HGI_C2	ENSG00000154027	AK5	0.595189	12	2	0.0178718	Testis	0.968177	Brain_Frontal_Cortex_BA9	3.35219	0.0383164	2.16056	-0.890006	2.36826	0.3926	0.91106	2	0	0.595189	rs7515509	rs7515509-AK5	1.74783
HGI_B2_vs_B1	ENSG00000213977	TAX1BP3	0.235623	10	1	0.017919	Esophagus_Muscularis	0.734776	Thyroid	3.97412	0.0606138	3.97412	-2.36729	1.26302	-0.715641	1.05995	1	0	0.235623	rs115744301	rs115744301-TAX1BP3	1.74669
HGI_B1	ENSG00000155906	RMND1	0.144707	22	1	0.018125	Thyroid	0.87309	Colon_Sigmoid	11.323	0.000580294	11.323	-2.36305	1.94832	-0.830244	1.17169	1	0	0.144707	rs76392050	rs76392050-RMND1	1.74172
HGI_B2	ENSG00000237541	HLA-DQA2	0.201716	47	1	0.0181358	Minor_Salivary_Gland	0.759475	Adrenal_Gland	42.7171	0.00110982	42.7171	-2.36283	-0.30617	-1.21046	0.450401	1	0	0.201716	rs17219281	rs17219281-HLA-DQA2	1.74146
HGI_B2_vs_B1	ENSG00000204673	AKT1S1	0.00161075	5	2	0.0181709	Muscle_Skeletal	0.266954	Vagina	1.53352	0.499227	1.13064	-2.36212	1.2595	-0.765574	1.79055	2	0	0.00161075	rs1405655	rs1405655-AKT1S1	1.74062
HGI_B1	ENSG00000105499	PLA2G4C	0.976492	40	1	0.0182019	Whole_Blood	0.981975	Adipose_Visceral_Omentum	21.5172	0.00152385	21.5172	-2.36148	1.76021	-0.0822628	0.967734	1	0	0.976492	rs492602	rs492602-PLA2G4C	1.73988
HGI_B2_vs_B1	ENSG00000129354	AP1M2	0.577115	12	1	0.0182264	Stomach	0.982772	Esophagus_Mucosa	4.22936	0.0650542	4.22936	-2.36099	0.685932	-0.462172	0.961077	1	0	0.577115	rs34536443	rs34536443-AP1M2	1.7393
HGI_C2	ENSG00000148357	HMCN2	0.116728	10	2	0.0183396	Skin_Sun_Exposed_Lower_leg	0.913933	Nerve_Tibial	3.02059	0.255113	2.28284	-2.35869	1.73445	-0.125695	1.37573	2	0	0.116728	rs505922	rs505922-HMCN2	1.73661
HGI_B2	ENSG00000132970	WASF3	0.172257	19	1	0.018411	Muscle_Skeletal	0.941776	Esophagus_Muscularis	7.31868	0.0299098	7.31868	-2.10477	2.35725	-0.451445	1.26537	1	0	0.172257	rs56143829	rs56143829-WASF3	1.73492
HGI_B2_vs_B1	ENSG00000090339	ICAM1	0.119682	2	1	0.0184287	Heart_Left_Ventricle	0.879264	Artery_Coronary	1.00392	0.996075	1.00392	-2.35689	0.151903	-1.10249	1.77398	1	0	0.119682	rs34536443	rs34536443-ICAM1	1.73451
HGI_C2	ENSG00000204610	TRIM15	0.0363761	5	1	0.0184477	Skin_Sun_Exposed_Lower_leg	0.139913	Lung	2.39483	0.315424	2.39483	-1.49664	2.35651	0.63753	1.94774	1	0	0.0363761	rs9260038	rs9260038-TRIM15	1.73406
HGI_B2_vs_B1	ENSG00000135709	KIAA0513	0.255836	14	1	0.0184692	Muscle_Skeletal	0.894421	Heart_Atrial_Appendage	5.04619	0.156404	5.04619	-1.27844	2.35607	0.67319	0.952129	1	0	0.255836	rs113067468	rs113067468-KIAA0513	1.73355
HGI_B2	ENSG00000127445	PIN1	0.893253	4	1	0.0185203	Heart_Atrial_Appendage	0.989644	Brain_Putamen_basal_ganglia	1.18559	0.810822	1.18559	-0.572764	2.35505	0.61432	1.26533	1	0	0.893253	rs34536443	rs34536443-PIN1	1.73235
HGI_C2	ENSG00000143603	KCNN3	0.189597	17	1	0.0185475	Skin_Sun_Exposed_Lower_leg	0.920814	Brain_Caudate_basal_ganglia	9.38658	0.025387	9.38658	-2.3545	0.994045	-0.857503	0.894396	1	0	0.189597	rs41264915	rs41264915-KCNN3	1.73171
HGI_C2	ENSG00000204427	ABHD16A	0.137729	9	2	0.0185526	Adipose_Subcutaneous	0.977567	Esophagus_Mucosa	3.67283	0.240922	1.36327	-0.214842	2.3544	1.17757	0.886114	2	0	0.137729	rs1634761	rs1634761-ABHD16A	1.73159
HGI_B2	ENSG00000105248	CCDC94	0.0447283	17	1	0.0185658	Brain_Frontal_Cortex_BA9	0.828157	Pancreas	12.727	0.00139802	12.727	-1.81786	2.35414	1.46137	1.03474	1	0	0.0447283	rs7251000	rs7251000-CCDC94	1.73129
HGI_B1	ENSG00000204657	OR2H2	0.720771	9	1	0.0187272	Artery_Aorta	0.911881	Skin_Not_Sun_Exposed_Suprapubic	3.77143	0.131637	3.77143	-1.58143	2.35092	0.135729	1.17082	1	0	0.720771	rs9260038	rs9260038-OR2H2	1.72753
HGI_B2	ENSG00000084731	KIF3C	0.164351	6	2	0.018751	Artery_Tibial	0.737462	Thyroid	1.79223	0.52098	1.14606	-2.17039	2.35044	0.0538532	1.56627	2	0	0.164351	rs1275969	rs1275969-KIF3C	1.72698
HGI_B1	ENSG00000146828	SLC12A9	0.962175	16	1	0.0187915	Whole_Blood	0.981297	Skin_Sun_Exposed_Lower_leg	10.8027	0.0103781	10.8027	-2.34964	0.499535	-0.202428	0.709246	1	0	0.962175	rs2897075	rs2897075-SLC12A9	1.72604
HGI_B2_vs_B1	ENSG00000141698	NT5C3B	0.080946	46	1	0.0188289	Brain_Putamen_basal_ganglia	0.268578	Brain_Cerebellum	41.3259	3.37131e-05	41.3259	-2.3489	1.97195	-1.57442	0.581155	1	0	0.080946	rs9916158	rs9916158-NT5C3B	1.72517
HGI_C2	ENSG00000244165	P2RY11	0.193143	25	1	0.0188438	Adipose_Visceral_Omentum	0.670841	Prostate	16.4626	0.015715	16.4626	-2.34861	0.790114	-0.999086	0.813606	1	0	0.193143	rs34536443	rs34536443-P2RY11	1.72483
HGI_B2_vs_B1	ENSG00000160685	ZBTB7B	0.0477883	11	1	0.0188471	Adipose_Subcutaneous	0.956622	Prostate	8.1499	0.00308914	8.1499	-2.34854	0.357705	-1.53032	0.930907	1	0	0.0477883	rs41264915	rs41264915-ZBTB7B	1.72475
HGI_B2	ENSG00000156304	SCAF4	0.0486147	4	1	0.0190038	Brain_Amygdala	0.906458	Testis	1.4172	0.601794	1.4172	-0.117507	2.34546	1.03533	1.04359	1	0	0.0486147	rs2834164	rs2834164-SCAF4	1.72116
HGI_B2	ENSG00000159658	EFCAB14	0.137662	13	1	0.0190269	Artery_Aorta	0.937361	Whole_Blood	6.80625	0.0121261	6.80625	-0.861362	2.345	0.961527	0.94324	1	0	0.137662	rs10890422	rs10890422-EFCAB14	1.72063
HGI_B2_vs_B1	ENSG00000105523	FAM83E	0.0426467	9	1	0.0190584	Testis	0.417121	Brain_Frontal_Cortex_BA9	5.06539	0.086145	5.06539	-2.34439	2.27163	1.15161	1.38634	1	0	0.0426467	rs492602	rs492602-FAM83E	1.71991
HGI_B2	ENSG00000136861	CDK5RAP2	0.0259612	9	1	0.0190715	Skin_Not_Sun_Exposed_Suprapubic	0.716014	Artery_Tibial	3.74102	0.181639	3.74102	-0.912408	2.34413	1.16036	1.03465	1	0	0.0259612	rs10760104	rs10760104-CDK5RAP2	1.71961
HGI_B1	ENSG00000078487	ZCWPW1	0.69459	21	1	0.0192367	Brain_Cerebellar_Hemisphere	0.952872	Brain_Nucleus_accumbens_basal_ganglia	15.2026	0.0012062	15.2026	-0.160367	2.34091	0.392421	0.601728	1	0	0.69459	rs2897075	rs2897075-ZCWPW1	1.71587
HGI_C2	ENSG00000196735	HLA-DQA1	0.741937	37	1	0.0193396	Brain_Substantia_nigra	0.998013	Pituitary	27.0656	0.00438311	27.0656	-1.53915	2.33892	-0.229834	0.60615	1	0	0.741937	rs17219281	rs17219281-HLA-DQA1	1.71355
HGI_B2	ENSG00000121691	CAT	0.256209	30	1	0.0193719	Brain_Spinal_cord_cervical_c-1	0.99731	Skin_Sun_Exposed_Lower_leg	22.5477	0.00263599	22.5477	-0.171773	2.3383	1.00582	0.571149	1	0	0.256209	rs2924480	rs2924480-CAT	1.71283
HGI_B1	ENSG00000163357	DCST1	0.205876	3	1	0.0194304	Testis	0.944472	Brain_Cerebellum	1.97659	0.246447	1.97659	-2.33717	1.00796	-0.466288	1.70747	1	0	0.205876	rs41264915	rs41264915-DCST1	1.71152
HGI_C2	ENSG00000204618	RNF39	0.0513972	27	1	0.0194468	Artery_Aorta	0.889826	Skin_Sun_Exposed_Lower_leg	12.0407	0.00894247	12.0407	-2.33685	1.70075	-0.993673	1.0334	1	0	0.0513972	rs9260038	rs9260038-RNF39	1.71115
HGI_B2	ENSG00000174177	CTU2	0.183516	31	1	0.0194977	Brain_Putamen_basal_ganglia	0.905211	Adipose_Visceral_Omentum	16.4031	0.0167743	16.4031	-2.33588	0.263529	-1.02109	0.562432	1	0	0.183516	rs117169628	rs117169628-CTU2	1.71002
HGI_B2_vs_B1	ENSG00000167182	SP2	0.943868	6	1	0.0195402	Adipose_Visceral_Omentum	0.856895	Brain_Substantia_nigra	1.48719	0.591471	1.48719	-1.20568	2.33506	0.0489356	1.32239	1	0	0.943868	rs3785884	rs3785884-SP2	1.70907
HGI_B1	ENSG00000204520	MICA	0.0963076	48	1	0.019649	Skin_Sun_Exposed_Lower_leg	0.551864	Brain_Cerebellum	40.8403	0.000290987	40.8403	-2.33298	0.594969	-1.50728	0.44987	1	0	0.0963076	rs1634761	rs1634761-MICA	1.70666
HGI_B2	ENSG00000116521	SCAMP3	0.0769385	2	1	0.0197281	Testis	0.656367	Pituitary	1.23201	0.767991	1.23201	0.444935	2.33148	1.38821	1.33399	1	0	0.0769385	rs41264915	rs41264915-SCAMP3	1.70491
HGI_B1	ENSG00000089127	OAS1	0.121239	9	1	0.0198063	Adipose_Subcutaneous	0.920211	Brain_Putamen_basal_ganglia	6.18963	0.00817835	6.18963	-2.33	1.74862	-0.779625	1.27346	1	0	0.121239	rs10774679	rs10774679-OAS1	1.7032
HGI_C2	ENSG00000167674	HDGFRP2	0.159443	11	1	0.0198153	Brain_Cortex	0.964016	Small_Intestine_Terminal_Ileum	6.1285	0.057625	6.1285	-2.32983	1.62002	0.829142	1.17761	1	0	0.159443	rs7251000	rs7251000-HDGFRP2	1.703
HGI_B1	ENSG00000087087	SRRT	0.112488	17	1	0.0198447	Artery_Tibial	0.932007	Liver	9.4833	0.0193006	9.4833	-2.32927	0.508964	-1.08703	0.877428	1	0	0.112488	rs2897075	rs2897075-SRRT	1.70236
HGI_C2	ENSG00000103196	CRISPLD2	0.45088	6	1	0.019971	Whole_Blood	0.781554	Nerve_Tibial	3.22369	0.172831	3.22369	-2.32689	1.0782	0.0708501	1.21308	1	0	0.45088	rs113067468	rs113067468-CRISPLD2	1.6996
HGI_B2	ENSG00000144815	NXPE3	0.0925364	26	1	0.0200102	Testis	0.870268	Colon_Sigmoid	14.2216	0.00768802	14.2216	-2.32616	1.52965	-1.00899	0.972241	1	0	0.0925364	rs2290859	rs2290859-NXPE3	1.69875
HGI_B2	ENSG00000008382	MPND	0.60554	10	1	0.020099	Cells_Transformed_fibroblasts	0.859929	Skin_Sun_Exposed_Lower_leg	4.66365	0.033206	4.66365	-2.32449	1.54128	0.223244	1.3026	1	0	0.60554	rs7251000	rs7251000-MPND	1.69682
HGI_C2	ENSG00000126456	IRF3	0.178208	16	1	0.0201618	Artery_Aorta	0.692486	Brain_Cerebellum	10.7373	0.0103815	10.7373	-0.527958	2.32332	1.15517	0.699571	1	0	0.178208	rs1405655	rs1405655-IRF3	1.69547
HGI_B1	ENSG00000204525	HLA-C	0.194725	46	1	0.0202602	Adipose_Visceral_Omentum	0.805711	Vagina	37.0466	0.00196227	37.0466	0.245963	2.32149	1.1665	0.417621	1	0	0.194725	rs1634761	rs1634761-HLA-C	1.69336
HGI_B1	ENSG00000240065	PSMB9	0.0852781	27	1	0.0203276	Artery_Tibial	0.834203	Liver	21.0172	0.00411672	21.0172	-2.32024	0.209315	-1.47075	0.568028	1	0	0.0852781	rs17219281	rs17219281-PSMB9	1.69191
HGI_B2_vs_B1	ENSG00000153012	LGI2	0.68366	13	3	0.0203641	Heart_Atrial_Appendage	0.914617	Esophagus_Muscularis	4.40323	0.0187157	1.42594	-0.526653	2.31957	0.612579	0.80046	3	0	0.68366	rs7684660	rs7684660-LGI2	1.69114
HGI_B1	ENSG00000180090	OR3A1	0.0203659	1	1	0.0203659	Testis	0.0203659	Testis	1	1	1	2.31954	2.31954	2.31954	.	1	0	0.0203659	rs115744301	rs115744301-OR3A1	1.6911
HGI_B2	ENSG00000126467	TSKS	0.127474	25	1	0.0204199	Muscle_Skeletal	0.943226	Testis	18.7332	2.57588e-18	18.7332	-2.31854	0.0712158	-1.28638	0.528574	1	0	0.127474	rs1405655	rs1405655-TSKS	1.68995
HGI_B1	ENSG00000137310	TCF19	0.147232	36	1	0.0204368	Brain_Cortex	0.984354	Pancreas	19.0523	0.00659738	19.0523	-0.658337	2.31823	0.963184	0.76039	1	0	0.147232	rs1634761	rs1634761-TCF19	1.68959
HGI_B1	ENSG00000125430	HS3ST3B1	0.193811	13	5	0.020516	Artery_Aorta	0.968022	Thyroid	2.03134	0.3372	1.12348	-2.31677	1.56692	-0.305386	1.05329	5	0	0.193811	rs11869231	rs11869231-HS3ST3B1	1.68791
HGI_C2	ENSG00000198270	TMEM116	0.675893	24	1	0.0205483	Lung	0.984677	Thyroid	19.9668	0.00212353	19.9668	-2.31618	0.526002	-0.411637	0.576696	1	0	0.675893	rs10774679	rs10774679-TMEM116	1.68722
HGI_B2_vs_B1	ENSG00000087077	TRIP6	0.998073	24	1	0.0206738	Liver	0.988506	Adipose_Visceral_Omentum	13.8723	0.00378737	13.8723	-1.41622	2.31389	-0.0415497	1.09005	1	0	0.998073	rs2897075	rs2897075-TRIP6	1.68458
HGI_B2	ENSG00000177202	SPACA4	0.0316746	5	2	0.0207014	Stomach	0.894994	Breast_Mammary_Tissue	1.24917	0.74607	1.17907	-2.31339	0.575432	-0.84773	1.28019	2	0	0.0316746	rs492602	rs492602-SPACA4	1.684
HGI_C2	ENSG00000106367	AP1S1	0.185127	13	1	0.0207106	Brain_Hypothalamus	0.773109	Esophagus_Gastroesophageal_Junction	8.54723	4.09587e-05	8.54723	-2.31322	0.288311	-1.01958	0.626756	1	0	0.185127	rs11766643	rs11766643-AP1S1	1.68381
HGI_B1	ENSG00000161640	SIGLEC11	0.193449	30	1	0.0207576	Esophagus_Muscularis	0.951707	Brain_Amygdala	19.0709	0.00169071	19.0709	-2.31236	0.266178	-1.00954	0.816951	1	0	0.193449	rs1405655	rs1405655-SIGLEC11	1.68282
HGI_B1	ENSG00000198598	MMP17	0.0962318	12	1	0.0208094	Esophagus_Gastroesophageal_Junction	0.739819	Muscle_Skeletal	7.39566	0.0453871	7.39566	-1.32402	2.31142	1.17759	0.988387	1	0	0.0962318	rs5023077	rs5023077-MMP17	1.68174
HGI_B2_vs_B1	ENSG00000164975	SNAPC3	0.337468	6	2	0.0208351	Pituitary	0.798882	Nerve_Tibial	1.96744	0.309155	1.13576	-2.31096	0.670919	-0.568277	1.12535	2	0	0.337468	rs79611697	rs79611697-SNAPC3	1.68121
HGI_B1	ENSG00000173757	STAT5B	0.238623	4	2	0.0211528	Brain_Cortex	0.996199	Breast_Mammary_Tissue	1.24836	0.744357	1.09119	-0.379987	2.30525	0.43675	1.25508	2	0	0.238623	rs9916158	rs9916158-STAT5B	1.67463
HGI_C2	ENSG00000132932	ATP8A2	0.0313511	13	1	0.0211986	Muscle_Skeletal	0.991025	Adrenal_Gland	6.29381	0.0278234	6.29381	-2.30443	0.400526	-1.15756	1.03246	1	0	0.0313511	rs56143829	rs56143829-ATP8A2	1.67369
HGI_B1	ENSG00000177666	PNPLA2	0.98345	12	2	0.0213438	Brain_Nucleus_accumbens_basal_ganglia	0.973152	Nerve_Tibial	5.86233	0.0316078	1.29498	-2.30185	0.948008	-0.235807	0.915251	2	0	0.98345	rs35705950	rs35705950-PNPLA2	1.67073
HGI_B2_vs_B1	ENSG00000105486	LIG1	0.398988	23	1	0.0215015	Artery_Aorta	0.85962	Skin_Not_Sun_Exposed_Suprapubic	14.5273	0.00225292	14.5273	-1.07144	2.29906	0.491635	0.908904	1	0	0.398988	rs492602	rs492602-LIG1	1.66753
HGI_B2	ENSG00000204619	PPP1R11	0.183702	8	1	0.0215309	Artery_Aorta	0.763964	Cells_Transformed_fibroblasts	3.73921	0.09791	3.73921	-2.29854	0.731253	-0.771957	1.09215	1	0	0.183702	rs9260038	rs9260038-PPP1R11	1.66694
HGI_B2	ENSG00000125430	HS3ST3B1	0.991525	13	4	0.0215574	Pancreas	0.975548	Breast_Mammary_Tissue	2.03021	0.337701	1.28571	-2.29808	1.67313	-0.296381	1.05723	4	0	0.991525	rs11869231	rs11869231-HS3ST3B1	1.6664
HGI_B1	ENSG00000105355	PLIN3	0.19225	10	1	0.0215704	Nerve_Tibial	0.496519	Artery_Tibial	4.1144	0.0625235	4.1144	-1.4059	2.29785	0.905703	0.972074	1	0	0.19225	rs7251000	rs7251000-PLIN3	1.66614
HGI_C2	ENSG00000204420	C6orf25	0.805314	5	1	0.0215967	Brain_Cerebellum	0.841574	Thyroid	1.6881	0.292001	1.6881	-2.29739	1.70612	-0.112925	1.64444	1	0	0.805314	rs1634761	rs1634761-C6orf25	1.66561
HGI_B2	ENSG00000132932	ATP8A2	0.0391516	13	1	0.021617	Spleen	0.94159	Brain_Cerebellar_Hemisphere	6.29381	0.0278234	6.29381	-2.29703	1.03021	-1.1286	1.06414	1	0	0.0391516	rs56143829	rs56143829-ATP8A2	1.66521
HGI_C2	ENSG00000177602	GSG2	0.0261588	5	1	0.0218842	Cells_EBV-transformed_lymphocytes	0.923905	Uterus	2.44739	0.136925	2.44739	-2.29237	2.16991	-0.225702	1.7803	1	0	0.0261588	rs115744301	rs115744301-GSG2	1.65987
HGI_B1	ENSG00000204673	AKT1S1	0.0023852	5	2	0.0219635	Muscle_Skeletal	0.262872	Cells_EBV-transformed_lymphocytes	1.53352	0.499227	1.13064	-2.291	1.31926	-0.700598	1.76668	2	0	0.0023852	rs1405655	rs1405655-AKT1S1	1.6583
HGI_B2	ENSG00000141293	SKAP1	0.0552452	8	3	0.0220916	Nerve_Tibial	0.896435	Testis	2.00032	0.312541	1.03682	-1.39902	2.28879	-0.0525759	1.27871	3	0	0.0552452	rs1378358	rs1378358-SKAP1	1.65577
HGI_C2	ENSG00000173171	MTX1	0.246773	3	1	0.022194	Nerve_Tibial	0.553253	Breast_Mammary_Tissue	1.25127	0.78439	1.25127	-0.651925	2.28703	0.742666	1.47519	1	0	0.246773	rs41264915	rs41264915-MTX1	1.65377
HGI_C2	ENSG00000105438	KDELR1	0.020951	2	1	0.0221994	Breast_Mammary_Tissue	0.240641	Ovary	1.12307	0.876931	1.12307	1.17339	2.28694	1.73016	0.787399	1	0	0.020951	rs492602	rs492602-KDELR1	1.65366
HGI_B1	ENSG00000141985	SH3GL1	0.278261	7	2	0.0222017	Cells_EBV-transformed_lymphocytes	0.882715	Muscle_Skeletal	2.66772	0.130261	1.09286	-2.2869	0.380183	-0.569449	0.951872	2	0	0.278261	rs7251000	rs7251000-SH3GL1	1.65361
HGI_B2_vs_B1	ENSG00000136436	CALCOCO2	0.871123	7	2	0.0223563	Artery_Tibial	0.920097	Testis	2.4123	0.146375	1.61072	-1.21434	2.28426	0.207546	1.15654	2	0	0.871123	rs1378358	rs1378358-CALCOCO2	1.6506
HGI_B2_vs_B1	ENSG00000204580	DDR1	0.38147	13	2	0.0223757	Thyroid	0.916229	Liver	3.97084	0.0724593	2.29457	-0.794541	2.28393	0.413988	0.978801	2	0	0.38147	rs1634761	rs1634761-DDR1	1.65022
HGI_B2_vs_B1	ENSG00000129993	CBFA2T3	0.618856	10	1	0.0225433	Minor_Salivary_Gland	0.925448	Artery_Aorta	3.7551	0.112394	3.7551	-1.3106	2.28109	-0.128263	0.975361	1	0	0.618856	rs117169628	rs117169628-CBFA2T3	1.64698
HGI_B2	ENSG00000160685	ZBTB7B	0.077735	11	1	0.0225597	Artery_Tibial	0.73635	Esophagus_Gastroesophageal_Junction	8.1499	0.00308914	8.1499	0.33669	2.28081	1.49508	0.566987	1	0	0.077735	rs41264915	rs41264915-ZBTB7B	1.64667
HGI_C2	ENSG00000176715	ACSF3	0.337366	29	1	0.0226112	Skin_Sun_Exposed_Lower_leg	0.981765	Heart_Left_Ventricle	15.0912	0.0102568	15.0912	-2.27994	0.71943	-0.712771	0.72757	1	0	0.337366	rs117169628	rs117169628-ACSF3	1.64568
HGI_B2	ENSG00000164663	USP49	0.154845	12	2	0.0227617	Lung	0.974608	Heart_Left_Ventricle	5.4931	0.0266306	1.36616	-2.27741	0.98797	-0.930826	1.0091	2	0	0.154845	rs12660421	rs12660421-USP49	1.64279
HGI_B1	ENSG00000213024	NUP62	0.629396	21	1	0.0229482	Brain_Cerebellum	0.925827	Nerve_Tibial	12.604	0.00531589	12.604	-1.91129	2.2743	0.350085	0.814382	1	0	0.629396	rs1405655	rs1405655-NUP62	1.63925
HGI_B1	ENSG00000204248	COL11A2	0.0909814	10	2	0.0229484	Breast_Mammary_Tissue	0.956211	Thyroid	3.47745	0.0804766	2.47148	-0.767641	2.27429	0.909437	0.928238	2	0	0.0909814	rs17219281	rs17219281-COL11A2	1.63925
HGI_B1	ENSG00000138829	FBN2	0.175866	28	1	0.0230668	Brain_Substantia_nigra	0.990724	Uterus	17.2727	0.000741096	17.2727	-2.27233	0.588854	-1.09654	0.751026	1	0	0.175866	rs201484359	rs201484359-FBN2	1.63701
HGI_C2	ENSG00000204482	LST1	0.0522943	10	3	0.0240811	Whole_Blood	0.881519	Colon_Transverse	3.32375	0.260569	1.23098	-2.25583	1.72975	-0.265334	1.42638	3	0	0.0522943	rs1634761	rs1634761-LST1	1.61832
HGI_B2	ENSG00000205929	C21orf62	0.0838075	5	1	0.0240831	Esophagus_Muscularis	0.860479	Colon_Transverse	2.67784	0.153948	2.67784	-2.2558	-0.175764	-1.21288	0.8441	1	0	0.0838075	rs76608815	rs76608815-C21orf62	1.61829
HGI_B2_vs_B1	ENSG00000204599	TRIM39	0.199017	2	1	0.0241526	Nerve_Tibial	0.678994	Uterus	1.02716	0.97284	1.02716	-0.413836	2.25469	0.920428	1.88693	1	0	0.199017	rs9260038	rs9260038-TRIM39	1.61704
HGI_B2	ENSG00000178150	ZNF114	0.783549	12	1	0.0241864	Brain_Frontal_Cortex_BA9	0.960858	Pancreas	6.57082	0.0736122	6.57082	-1.24554	2.25416	-0.0435448	0.869088	1	0	0.783549	rs492602	rs492602-ZNF114	1.61643
HGI_B2	ENSG00000240053	LY6G5B	0.359736	39	1	0.0243281	Brain_Hippocampus	0.992206	Brain_Cerebellum	30.643	0.00263311	30.643	0.00976869	2.25191	0.838366	0.459629	1	0	0.359736	rs1634761	rs1634761-LY6G5B	1.61389
HGI_B1	ENSG00000205307	SAP25	0.405825	34	1	0.0243514	Esophagus_Mucosa	0.974373	Testis	27.1012	1.20353e-14	27.1012	-0.229615	2.25154	0.740203	0.430526	1	0	0.405825	rs2897075	rs2897075-SAP25	1.61348
HGI_B2_vs_B1	ENSG00000168090	COPS6	0.650851	7	1	0.0243711	Adrenal_Gland	0.910927	Whole_Blood	3.39242	0.100369	3.39242	-2.25123	1.63812	0.0945981	1.29516	1	0	0.650851	rs2897075	rs2897075-COPS6	1.61313
HGI_C2	ENSG00000174672	BRSK2	0.0819149	11	2	0.0243805	Thyroid	0.99014	Nerve_Tibial	4.21123	0.0210443	1.47916	-0.464343	2.25108	0.813222	1.01955	2	0	0.0819149	rs35705950	rs35705950-BRSK2	1.61296
HGI_B2_vs_B1	ENSG00000214309	MBLAC1	0.159331	33	1	0.0243908	Whole_Blood	0.49304	Heart_Atrial_Appendage	27.6093	2.98062e-05	27.6093	0.685482	2.25092	1.28923	0.363691	1	0	0.159331	rs2897075	rs2897075-MBLAC1	1.61277
HGI_C2	ENSG00000127663	KDM4B	0.174774	10	3	0.024415	Muscle_Skeletal	0.994818	Pituitary	2.35795	0.417802	1.1605	-2.25053	1.95481	-0.189979	1.47286	3	0	0.174774	rs7251000	rs7251000-KDM4B	1.61234
HGI_B2_vs_B1	ENSG00000157833	GAREML	0.645392	18	1	0.0245945	Brain_Hypothalamus	0.978285	Testis	12.0564	0.0114413	12.0564	-1.02155	2.24771	-0.204566	0.731118	1	0	0.645392	rs1275969	rs1275969-GAREML	1.60916
HGI_B2_vs_B1	ENSG00000119397	CNTRL	0.600853	8	1	0.0246234	Brain_Cortex	0.909283	Adipose_Subcutaneous	2.22385	0.255738	2.22385	0.113943	2.24726	0.740505	0.644876	1	0	0.600853	rs10760104	rs10760104-CNTRL	1.60865
HGI_B2	ENSG00000163817	SLC6A20	0.0247158	1	1	0.0247158	Muscle_Skeletal	0.0247158	Muscle_Skeletal	1	1	1	2.24582	2.24582	2.24582	.	1	0	0.0247158	rs17078348	rs17078348-SLC6A20	1.60703
HGI_B2_vs_B1	ENSG00000177685	EFCAB4A	0.443286	19	2	0.0247805	Cells_Transformed_fibroblasts	0.998982	Pancreas	6.40216	0.120577	2.74046	-2.24481	2.03401	0.17998	0.988278	2	0	0.443286	rs35705950	rs35705950-EFCAB4A	1.60589
HGI_B2_vs_B1	ENSG00000178928	TPRX1	0.0249701	1	1	0.0249701	Testis	0.0249701	Testis	1	1	1	2.24186	2.24186	2.24186	.	1	0	0.0249701	rs492602	rs492602-TPRX1	1.60258
HGI_B2	ENSG00000104946	TBC1D17	0.855195	4	1	0.0249709	Colon_Transverse	0.259068	Esophagus_Mucosa	1.63785	0.460412	1.63785	-2.24185	1.30563	-0.393912	1.87168	1	0	0.855195	rs1405655	rs1405655-TBC1D17	1.60257
HGI_B1	ENSG00000156299	TIAM1	0.761467	9	2	0.024978	Esophagus_Gastroesophageal_Junction	0.993336	Whole_Blood	2.04596	0.139274	1.7208	-2.24174	1.00101	0.124249	0.968457	2	0	0.761467	rs2834164	rs2834164-TIAM1	1.60244
HGI_B1	ENSG00000138029	HADHB	0.0653627	13	1	0.0250082	Thyroid	0.968664	Brain_Putamen_basal_ganglia	8.21133	0.00787356	8.21133	-2.24128	-0.0392837	-1.40874	0.754776	1	0	0.0653627	rs1275969	rs1275969-HADHB	1.60192
HGI_B1	ENSG00000178928	TPRX1	0.0250181	1	1	0.0250181	Testis	0.0250181	Testis	1	1	1	2.24112	2.24112	2.24112	.	1	0	0.0250181	rs492602	rs492602-TPRX1	1.60175
HGI_B2_vs_B1	ENSG00000108759	KRT32	0.0594563	7	1	0.0255313	Testis	0.443596	Spleen	5.57867	0.024389	5.57867	-2.23327	1.81891	-1.18108	1.40568	1	0	0.0594563	rs9916158	rs9916158-KRT32	1.59293
HGI_C2	ENSG00000185361	TNFAIP8L1	0.167906	4	1	0.0256117	Adipose_Subcutaneous	0.7022	Cells_Transformed_fibroblasts	1.57731	0.397931	1.57731	-2.23205	-0.382352	-1.2591	0.757191	1	0	0.167906	rs7251000	rs7251000-TNFAIP8L1	1.59156
HGI_B2_vs_B1	ENSG00000204396	VWA7	0.203921	7	1	0.0257146	Artery_Aorta	0.531837	Muscle_Skeletal	4.23264	0.109378	4.23264	-2.2305	-0.625204	-1.27045	0.605154	1	0	0.203921	rs1634761	rs1634761-VWA7	1.58982
HGI_B1	ENSG00000132932	ATP8A2	0.103346	13	1	0.025755	Muscle_Skeletal	0.925013	Adrenal_Gland	6.30368	0.0275994	6.30368	-2.22989	0.355925	-1.10884	0.75854	1	0	0.103346	rs56143829	rs56143829-ATP8A2	1.58914
HGI_B2_vs_B1	ENSG00000138029	HADHB	0.11021	13	1	0.0257911	Thyroid	0.978519	Brain_Hypothalamus	8.21133	0.00787356	8.21133	-2.22934	0.161122	-1.20201	0.864219	1	0	0.11021	rs1275969	rs1275969-HADHB	1.58853
HGI_B2	ENSG00000106804	C5	0.461601	15	1	0.0259769	Esophagus_Mucosa	0.731596	Brain_Cerebellar_Hemisphere	6.54669	0.0120552	6.54669	-1.3876	2.22656	0.130315	1.11188	1	0	0.461601	rs10760104	rs10760104-C5	1.58541
HGI_B2	ENSG00000196689	TRPV1	0.11116	14	2	0.0259954	Brain_Cerebellum	0.804408	Pituitary	5.02249	0.0281235	1.95686	-2.22628	1.54138	-0.601545	1.25852	2	0	0.11116	rs115744301	rs115744301-TRPV1	1.5851
HGI_B2_vs_B1	ENSG00000180090	OR3A1	0.0260224	1	1	0.0260224	Testis	0.0260224	Testis	1	1	1	2.22588	2.22588	2.22588	.	1	0	0.0260224	rs115744301	rs115744301-OR3A1	1.58465
HGI_B2	ENSG00000204531	POU5F1	0.178244	41	1	0.0260463	Artery_Aorta	0.928311	Brain_Nucleus_accumbens_basal_ganglia	23.0791	0.00973255	23.0791	-0.329582	2.22552	1.00937	0.562555	1	0	0.178244	rs1634761	rs1634761-POU5F1	1.58425
HGI_B2	ENSG00000120068	HOXB8	0.0261025	1	1	0.0261025	Ovary	0.0261025	Ovary	1	1	1	-2.22468	-2.22468	-2.22468	.	1	0	0.0261025	rs1378358	rs1378358-HOXB8	1.58332
HGI_B2	ENSG00000160691	SHC1	0.388108	7	2	0.0261571	Artery_Tibial	0.738776	Whole_Blood	1.7665	0.440986	1.38321	-0.932292	2.22387	0.348477	1.21883	2	0	0.388108	rs41264915	rs41264915-SHC1	1.58241
HGI_C2	ENSG00000178852	EFCAB13	0.496939	44	1	0.0262428	Brain_Putamen_basal_ganglia	0.953781	Spleen	31.1586	0.000801866	31.1586	-2.2226	0.872043	-0.556499	0.64732	1	0	0.496939	rs3785884	rs3785884-EFCAB13	1.58099
HGI_B1	ENSG00000119397	CNTRL	0.629517	8	1	0.0264186	Brain_Cortex	0.989692	Brain_Spinal_cord_cervical_c-1	2.22385	0.255738	2.22385	-0.146	2.22	0.550046	0.744225	1	0	0.629517	rs10760104	rs10760104-CNTRL	1.57809
HGI_B1	ENSG00000188710	QRFP	0.216275	4	2	0.0264376	Skin_Not_Sun_Exposed_Suprapubic	0.728056	Pancreas	1.10251	0.923146	1.00337	-2.21972	0.814767	-0.107125	1.42142	2	0	0.216275	rs505922	rs505922-QRFP	1.57778
HGI_C2	ENSG00000151208	DLG5	0.484052	39	1	0.0265539	Brain_Cerebellar_Hemisphere	0.893661	Muscle_Skeletal	34.7981	0.000318642	34.7981	-0.83151	2.21801	0.644494	0.531464	1	0	0.484052	rs61860402	rs61860402-DLG5	1.57587
HGI_C2	ENSG00000167670	CHAF1A	0.253743	44	1	0.0265706	Pituitary	0.878032	Ovary	35.3691	0.00209623	35.3691	-1.09274	2.21777	0.986815	0.559148	1	0	0.253743	rs7251000	rs7251000-CHAF1A	1.5756
HGI_B1	ENSG00000204387	C6orf48	0.342089	17	1	0.0266685	Testis	0.841444	Spleen	9.11547	0.0155665	9.11547	-1.18283	2.21634	0.606925	0.938841	1	0	0.342089	rs1634761	rs1634761-C6orf48	1.574
HGI_C2	ENSG00000106366	SERPINE1	0.37853	5	2	0.0268099	Brain_Cerebellum	0.889626	Artery_Aorta	1.52349	0.623561	1.20715	-1.67794	2.21428	0.270537	1.57946	2	0	0.37853	rs11766643	rs11766643-SERPINE1	1.57171
HGI_B2	ENSG00000244165	P2RY11	0.741577	25	1	0.0269426	Esophagus_Muscularis	0.99812	Prostate	16.4626	0.015715	16.4626	-1.34809	2.21235	0.25024	0.80338	1	0	0.741577	rs34536443	rs34536443-P2RY11	1.56956
HGI_B2	ENSG00000120278	PLEKHG1	0.395357	9	2	0.0271451	Lung	0.738826	Heart_Left_Ventricle	3.18264	0.0911999	1.17508	-2.20942	-0.333408	-1.10242	0.565799	2	0	0.395357	rs76392050	rs76392050-PLEKHG1	1.56631
HGI_B1	ENSG00000165471	MBL2	0.059017	2	1	0.0273328	Nerve_Tibial	0.129871	Liver	1.94238	0.0576176	1.94238	-2.20673	-1.51461	-1.86067	0.489403	1	0	0.059017	rs55654117	rs55654117-MBL2	1.56332
HGI_C2	ENSG00000085998	POMGNT1	0.0277079	12	1	0.0273689	Pancreas	0.36069	Muscle_Skeletal	6.01441	0.0120078	6.01441	-2.20622	0.944881	-1.41464	0.847354	1	0	0.0277079	rs10890422	rs10890422-POMGNT1	1.56274
HGI_B2_vs_B1	ENSG00000146828	SLC12A9	0.411427	16	1	0.0273923	Brain_Cortex	0.93629	Skin_Not_Sun_Exposed_Suprapubic	10.8027	0.0103781	10.8027	-2.20588	0.130448	-0.833711	0.636402	1	0	0.411427	rs2897075	rs2897075-SLC12A9	1.56237
HGI_B2	ENSG00000124731	TREM1	0.841606	4	1	0.0274279	Pancreas	0.602798	Whole_Blood	1.65985	0.352938	1.65985	-0.545234	2.20537	0.573418	1.34759	1	0	0.841606	rs12660421	rs12660421-TREM1	1.56181
HGI_B2_vs_B1	ENSG00000154027	AK5	0.460497	12	2	0.0274763	Brain_Anterior_cingulate_cortex_BA24	0.982868	Whole_Blood	3.35219	0.0383164	2.16056	-2.20468	1.94941	-0.120161	1.03732	2	0	0.460497	rs7515509	rs7515509-AK5	1.56104
HGI_C2	ENSG00000105251	SHD	0.311951	7	1	0.0275252	Brain_Putamen_basal_ganglia	0.482199	Muscle_Skeletal	3.96519	0.0252788	3.96519	-0.70277	2.20399	1.13733	0.905636	1	0	0.311951	rs7251000	rs7251000-SHD	1.56027
HGI_B2	ENSG00000204618	RNF39	0.0456909	27	1	0.0275374	Nerve_Tibial	0.903376	Skin_Sun_Exposed_Lower_leg	12.0407	0.00894247	12.0407	-2.20381	0.443996	-1.19084	0.767551	1	0	0.0456909	rs9260038	rs9260038-RNF39	1.56008
HGI_B2_vs_B1	ENSG00000130813	C19orf66	0.227057	4	1	0.0276733	Whole_Blood	0.653696	Pancreas	1.48981	0.536034	1.48981	-2.20189	0.448633	-1.00133	1.0925	1	0	0.227057	rs34536443	rs34536443-C19orf66	1.55794
HGI_B2_vs_B1	ENSG00000204231	RXRB	0.0810569	5	1	0.0276871	Brain_Cerebellum	0.838595	Colon_Sigmoid	1.85837	0.390289	1.85837	-0.758945	2.20169	0.834049	1.15059	1	0	0.0810569	rs17219281	rs17219281-RXRB	1.55772
HGI_B2	ENSG00000196260	SFTA2	0.880899	7	1	0.027811	Muscle_Skeletal	0.81853	Skin_Not_Sun_Exposed_Suprapubic	3.22324	0.0527767	3.22324	-2.19994	2.05039	0.0211263	1.32059	1	0	0.880899	rs1634761	rs1634761-SFTA2	1.55578
HGI_B2	ENSG00000101463	SYNDIG1	0.985724	6	2	0.0278765	Brain_Cerebellar_Hemisphere	0.909147	Artery_Aorta	2.34875	0.113244	1.08183	-2.19902	0.663963	-0.231402	1.05636	2	0	0.985724	rs6049828	rs6049828-SYNDIG1	1.55476
HGI_B2	ENSG00000170100	ZNF778	0.0406164	11	2	0.0283007	Brain_Cerebellar_Hemisphere	0.670527	Testis	3.7976	0.148953	1.77683	0.425425	2.19309	1.3371	0.540092	2	0	0.0406164	rs117169628	rs117169628-ZNF778	1.5482
HGI_B1	ENSG00000106780	MEGF9	0.178224	16	1	0.0283138	Adrenal_Gland	0.996875	Prostate	9.73999	0.0176816	9.73999	-2.02295	2.19291	-0.246206	1.28917	1	0	0.178224	rs10760104	rs10760104-MEGF9	1.548
HGI_B1	ENSG00000167680	SEMA6B	0.04177	3	1	0.0283378	Heart_Left_Ventricle	0.242693	Esophagus_Muscularis	1.79328	0.20752	1.79328	-2.19258	-1.16828	-1.65759	0.513674	1	0	0.04177	rs7251000	rs7251000-SEMA6B	1.54763
HGI_B1	ENSG00000142207	URB1	0.118312	28	1	0.0284089	Artery_Aorta	0.952236	Brain_Caudate_basal_ganglia	16.9505	0.00878122	16.9505	-0.491097	2.19159	1.18153	0.640243	1	0	0.118312	rs2834164	rs2834164-URB1	1.54654
HGI_C2	ENSG00000167723	TRPV3	0.443321	29	1	0.028605	Heart_Atrial_Appendage	0.907962	Colon_Transverse	10.8768	0.00353833	10.8768	-2.18889	0.539271	-0.598308	0.560691	1	0	0.443321	rs115744301	rs115744301-TRPV3	1.54356
HGI_B1	ENSG00000169242	EFNA1	0.298543	9	1	0.0286747	Esophagus_Mucosa	0.799688	Brain_Substantia_nigra	6.01503	0.075283	6.01503	-0.436407	2.18793	0.787129	0.880835	1	0	0.298543	rs41264915	rs41264915-EFNA1	1.5425
HGI_B2_vs_B1	ENSG00000177700	POLR2L	0.05897	12	1	0.0287163	Muscle_Skeletal	0.74563	Brain_Amygdala	7.61104	0.0219657	7.61104	-1.80514	2.18736	0.718651	1.52704	1	0	0.05897	rs35705950	rs35705950-POLR2L	1.54187
HGI_B1	ENSG00000063169	GLTSCR1	0.242269	2	1	0.0288612	Skin_Not_Sun_Exposed_Suprapubic	0.675932	Brain_Cerebellum	1.1422	0.857801	1.1422	-2.18538	-0.418021	-1.3017	1.24971	1	0	0.242269	rs492602	rs492602-GLTSCR1	1.53969
HGI_B1	ENSG00000127452	FBXL12	0.0770243	3	1	0.0289137	Esophagus_Mucosa	0.916005	Whole_Blood	1.12263	0.896297	1.12263	0.105467	2.18466	1.11488	1.04091	1	0	0.0770243	rs34536443	rs34536443-FBXL12	1.5389
HGI_B1	ENSG00000164406	LEAP2	0.028989	1	1	0.028989	Pancreas	0.028989	Pancreas	1	1	1	-2.18364	-2.18364	-2.18364	.	1	0	0.028989	rs10066378	rs10066378-LEAP2	1.53777
HGI_B2_vs_B1	ENSG00000196689	TRPV1	0.134023	14	2	0.0290409	Esophagus_Mucosa	0.945348	Brain_Cerebellum	5.02309	0.0280892	1.96024	-2.0812	2.18293	0.573416	1.37168	2	0	0.134023	rs115744301	rs115744301-TRPV1	1.53699
HGI_B1	ENSG00000166508	MCM7	0.298543	10	1	0.0292897	Brain_Cerebellar_Hemisphere	0.962776	Colon_Transverse	6.93477	0.0400299	6.93477	0.0466698	2.17957	0.909028	0.647832	1	0	0.298543	rs2897075	rs2897075-MCM7	1.53329
HGI_B2_vs_B1	ENSG00000120254	MTHFD1L	0.0764191	8	2	0.0292947	Artery_Aorta	0.791438	Testis	2.18413	0.477294	1.21144	-2.1795	0.601921	-0.707976	1.06517	2	0	0.0764191	rs76392050	rs76392050-MTHFD1L	1.53321
HGI_B1	ENSG00000223865	HLA-DPB1	0.695094	19	2	0.029312	Uterus	0.997236	Heart_Left_Ventricle	4.89786	0.0741936	2.94852	-0.461333	2.17926	0.640027	0.654102	2	0	0.695094	rs17219281	rs17219281-HLA-DPB1	1.53295
HGI_B2_vs_B1	ENSG00000180730	SHISA2	0.191644	7	1	0.0294399	Nerve_Tibial	0.918939	Whole_Blood	1.96344	0.337997	1.96344	-2.17755	0.838237	-0.62785	0.982855	1	0	0.191644	rs56143829	rs56143829-SHISA2	1.53106
HGI_C2	ENSG00000168394	TAP1	0.624189	15	2	0.0294737	Skin_Not_Sun_Exposed_Suprapubic	0.972674	Esophagus_Mucosa	6.11076	0.0404712	2.14566	-2.17709	1.39358	-0.314346	0.773106	2	0	0.624189	rs17219281	rs17219281-TAP1	1.53056
HGI_B2_vs_B1	ENSG00000066923	STAG3	0.100362	22	1	0.0296642	Skin_Sun_Exposed_Lower_leg	0.547246	Brain_Nucleus_accumbens_basal_ganglia	13.084	0.0226367	13.084	-0.95674	2.17455	1.13937	0.798738	1	0	0.100362	rs2897075	rs2897075-STAG3	1.52777
HGI_B2	ENSG00000089847	ANKRD24	0.121088	31	1	0.0297891	Brain_Cerebellar_Hemisphere	0.957668	Testis	22.0152	0.00360986	22.0152	-1.23343	2.17288	1.24619	0.741127	1	0	0.121088	rs7251000	rs7251000-ANKRD24	1.52594
HGI_C2	ENSG00000063176	SPHK2	0.0428398	12	1	0.0297991	Cells_Transformed_fibroblasts	0.55078	Brain_Cortex	9.55076	0.00110259	9.55076	0.596592	2.17275	1.77923	0.431519	1	0	0.0428398	rs492602	rs492602-SPHK2	1.5258
HGI_B1	ENSG00000111331	OAS3	0.034222	4	1	0.0298259	Pancreas	0.710316	Lung	2.06716	0.0696992	2.06716	-2.17239	2.07786	0.210731	1.76234	1	0	0.034222	rs10774679	rs10774679-OAS3	1.52541
HGI_B1	ENSG00000108759	KRT32	0.0645975	7	1	0.0301167	Testis	0.514001	Spleen	5.57867	0.024389	5.57867	-2.16855	1.99388	-1.10993	1.4628	1	0	0.0645975	rs9916158	rs9916158-KRT32	1.52119
HGI_B2	ENSG00000204228	HSD17B8	0.452512	27	1	0.0301544	Whole_Blood	0.999348	Brain_Cerebellar_Hemisphere	18.3339	0.00389604	18.3339	-2.16806	0.366039	-0.655459	0.599299	1	0	0.452512	rs17219281	rs17219281-HSD17B8	1.52065
HGI_C2	ENSG00000156299	TIAM1	0.130487	9	2	0.0302034	Whole_Blood	0.992393	Brain_Frontal_Cortex_BA9	2.04596	0.139274	1.7208	-2.16741	1.64711	-0.0209713	1.08824	2	0	0.130487	rs2834164	rs2834164-TIAM1	1.51994
HGI_B2_vs_B1	ENSG00000204420	C6orf25	0.0596755	5	1	0.0303788	Skin_Sun_Exposed_Lower_leg	0.995173	Brain_Cerebellum	1.6881	0.292001	1.6881	-2.16512	0.0060497	-0.891575	0.837978	1	0	0.0596755	rs1634761	rs1634761-C6orf25	1.51743
HGI_B2_vs_B1	ENSG00000161594	KLHL10	0.101238	10	1	0.0305133	Brain_Cerebellar_Hemisphere	0.984945	Prostate	6.41096	0.00754489	6.41096	-1.73117	2.16336	-0.43871	1.41487	1	0	0.101238	rs9916158	rs9916158-KLHL10	1.51551
HGI_B2_vs_B1	ENSG00000162434	JAK1	0.745506	11	1	0.0305525	Thyroid	0.899907	Brain_Cerebellar_Hemisphere	4.75336	0.0241428	4.75336	-1.21165	2.16285	0.348193	1.20564	1	0	0.745506	rs11208552	rs11208552-JAK1	1.51495
HGI_C2	ENSG00000172354	GNB2	0.31189	11	2	0.0305589	Brain_Spinal_cord_cervical_c-1	0.972746	Esophagus_Gastroesophageal_Junction	4.78955	0.0822459	1.31215	-2.16277	0.318419	-0.84282	0.693153	2	0	0.31189	rs2897075	rs2897075-GNB2	1.51486
HGI_B1	ENSG00000172354	GNB2	0.699529	11	2	0.0306541	Ovary	0.918415	Brain_Spinal_cord_cervical_c-1	4.78143	0.0819955	1.31362	-2.16153	1.86814	-0.0938891	1.05458	2	0	0.699529	rs2897075	rs2897075-GNB2	1.51351
HGI_B2_vs_B1	ENSG00000124641	MED20	0.993977	25	1	0.0306763	Pituitary	0.972284	Stomach	18.164	0.00354452	18.164	-1.22723	2.16125	0.00813879	0.737252	1	0	0.993977	rs12660421	rs12660421-MED20	1.5132
HGI_C2	ENSG00000141293	SKAP1	0.332613	8	3	0.0307759	Nerve_Tibial	0.983946	Brain_Caudate_basal_ganglia	2.00032	0.312541	1.03682	-1.0314	2.15996	0.268411	1.08498	3	0	0.332613	rs1378358	rs1378358-SKAP1	1.51179
HGI_B1	ENSG00000056558	TRAF1	0.798366	32	1	0.0308418	Cells_Transformed_fibroblasts	0.988433	Brain_Cerebellar_Hemisphere	17.0081	0.00119107	17.0081	-2.15911	1.09199	-0.0108787	0.713237	1	0	0.798366	rs10760104	rs10760104-TRAF1	1.51086
HGI_B2_vs_B1	ENSG00000172215	CXCR6	0.387285	8	1	0.0308924	Uterus	0.992188	Nerve_Tibial	2.73967	0.113073	2.73967	-0.369251	2.15846	0.634275	0.906633	1	0	0.387285	rs17078348	rs17078348-CXCR6	1.51015
HGI_B2	ENSG00000204463	BAG6	0.115182	31	1	0.0309703	Brain_Cerebellar_Hemisphere	0.992151	Testis	19.8972	0.0146704	19.8972	-2.15745	0.194823	-1.21934	0.650308	1	0	0.115182	rs1634761	rs1634761-BAG6	1.50905
HGI_B2_vs_B1	ENSG00000135374	ELF5	0.0499682	5	2	0.0309931	Testis	0.782622	Spleen	1.59059	0.429341	1.39729	-1.67226	2.15716	0.249503	1.52011	2	0	0.0499682	rs2924480	rs2924480-ELF5	1.50873
HGI_B2_vs_B1	ENSG00000081320	STK17B	0.0196329	20	2	0.0310037	Muscle_Skeletal	0.876249	Artery_Coronary	9.54375	0.00905881	1.98863	-1.77339	2.15703	0.717995	1.19521	2	0	0.0196329	rs150345524	rs150345524-STK17B	1.50859
HGI_B2	ENSG00000084754	HADHA	0.117781	8	1	0.0310949	Skin_Not_Sun_Exposed_Suprapubic	0.55062	Pituitary	3.9739	0.000833088	3.9739	-2.15586	2.05286	0.252174	1.51312	1	0	0.117781	rs1275969	rs1275969-HADHA	1.50731
HGI_B1	ENSG00000113522	RAD50	0.212207	10	1	0.031312	Esophagus_Muscularis	0.986709	Skin_Sun_Exposed_Lower_leg	5.82247	0.0770689	5.82247	-0.572203	2.15309	0.907471	0.816839	1	0	0.212207	rs10066378	rs10066378-RAD50	1.50429
HGI_B2_vs_B1	ENSG00000105088	OLFM2	0.129259	12	1	0.031326	Thyroid	0.830659	Brain_Cerebellum	5.56101	0.0926952	5.56101	0.213857	2.15291	1.09261	0.637384	1	0	0.129259	rs34536443	rs34536443-OLFM2	1.5041
HGI_C2	ENSG00000106333	PCOLCE	0.0531934	4	1	0.0313599	Brain_Spinal_cord_cervical_c-1	0.923302	Brain_Putamen_basal_ganglia	2.01677	0.464272	2.01677	0.0962752	2.15248	1.45931	0.925981	1	0	0.0531934	rs2897075	rs2897075-PCOLCE	1.50363
HGI_B1	ENSG00000105426	PTPRS	0.143334	8	1	0.0313646	Thyroid	0.977286	Cells_Transformed_fibroblasts	2.05185	0.205122	2.05185	-2.15242	1.58542	-0.155838	1.17605	1	0	0.143334	rs7251000	rs7251000-PTPRS	1.50356
HGI_B1	ENSG00000106327	TFR2	0.205993	12	1	0.0313682	Skin_Sun_Exposed_Lower_leg	0.97356	Pancreas	6.49148	0.025252	6.49148	-1.99507	2.15237	0.669473	1.24893	1	0	0.205993	rs2897075	rs2897075-TFR2	1.50351
HGI_C2	ENSG00000169242	EFNA1	0.146752	9	1	0.0314863	Heart_Left_Ventricle	0.935774	Esophagus_Muscularis	6.01503	0.075283	6.01503	-2.15087	1.21964	-0.996145	1.12762	1	0	0.146752	rs41264915	rs41264915-EFNA1	1.50188
HGI_B2_vs_B1	ENSG00000104960	PTOV1	0.108688	7	1	0.0314944	Colon_Sigmoid	0.445983	Skin_Not_Sun_Exposed_Suprapubic	4.54429	0.0487008	4.54429	-1.62321	2.15077	-0.798116	1.33236	1	0	0.108688	rs1405655	rs1405655-PTOV1	1.50177
HGI_B2	ENSG00000076662	ICAM3	0.71647	23	1	0.0315548	Esophagus_Mucosa	0.994401	Pancreas	13.79	0.00265851	13.79	-0.629012	2.15	0.29545	0.54269	1	0	0.71647	rs34536443	rs34536443-ICAM3	1.50093
HGI_B2_vs_B1	ENSG00000105248	CCDC94	0.204852	17	1	0.0315626	Cells_Transformed_fibroblasts	0.910206	Ovary	12.7434	0.00140151	12.7434	-2.14991	0.731646	-0.92544	0.794246	1	0	0.204852	rs7251000	rs7251000-CCDC94	1.50083
HGI_B1	ENSG00000105248	CCDC94	0.177606	17	1	0.0317951	Skin_Sun_Exposed_Lower_leg	0.907044	Nerve_Tibial	12.7434	0.00140151	12.7434	-2.14698	1.07467	-0.970113	0.849288	1	0	0.177606	rs7251000	rs7251000-CCDC94	1.49764
HGI_B1	ENSG00000105246	EBI3	0.0319584	1	1	0.0319584	Brain_Cerebellum	0.0319584	Brain_Cerebellum	1	1	1	2.14493	2.14493	2.14493	.	1	0	0.0319584	rs7251000	rs7251000-EBI3	1.49542
HGI_B2	ENSG00000131408	NR1H2	0.137333	5	2	0.0321282	Artery_Coronary	0.671662	Brain_Hypothalamus	1.20347	0.793871	1.04629	-2.14281	0.757358	-0.664317	1.03678	2	0	0.137333	rs1405655	rs1405655-NR1H2	1.49311
HGI_B1	ENSG00000176125	UFSP1	0.264075	21	1	0.0322309	Lung	0.895452	Pituitary	15.6619	0.00365905	15.6619	-2.14154	0.162499	-0.964263	0.501379	1	0	0.264075	rs2897075	rs2897075-UFSP1	1.49173
HGI_B2_vs_B1	ENSG00000105376	ICAM5	0.465896	13	1	0.0322371	Thyroid	0.880508	Cells_EBV-transformed_lymphocytes	7.24633	0.00572454	7.24633	-0.442264	2.14146	0.592584	0.771966	1	0	0.465896	rs34536443	rs34536443-ICAM5	1.49164
HGI_B1	ENSG00000204632	HLA-G	0.413004	37	1	0.0322623	Whole_Blood	0.998709	Lung	23.3502	0.0123627	23.3502	-1.45033	2.14115	0.621122	0.70468	1	0	0.413004	rs9260038	rs9260038-HLA-G	1.4913
HGI_C2	ENSG00000269676	MUC8	0.23482	7	1	0.0323683	Spleen	0.879872	Esophagus_Gastroesophageal_Junction	3.34984	0.101256	3.34984	-2.13983	0.786634	-0.752068	1.1094	1	0	0.23482	rs5023077	rs5023077-MUC8	1.48988
HGI_B2	ENSG00000204421	LY6G6C	0.186855	4	1	0.032469	Esophagus_Muscularis	0.714507	Brain_Nucleus_accumbens_basal_ganglia	1.9636	0.342772	1.9636	-0.566448	2.13859	0.664919	1.33816	1	0	0.186855	rs1634761	rs1634761-LY6G6C	1.48853
HGI_B2_vs_B1	ENSG00000105357	MYH14	0.127698	7	2	0.0325822	Muscle_Skeletal	0.962335	Stomach	2.34187	0.0731103	1.66982	-2.13719	0.0472238	-0.94183	0.86826	2	0	0.127698	rs1405655	rs1405655-MYH14	1.48702
HGI_C2	ENSG00000169169	CPT1C	0.943053	21	1	0.0326785	Skin_Sun_Exposed_Lower_leg	0.966612	Cells_Transformed_fibroblasts	11.9738	0.00762382	11.9738	-1.5421	2.13601	0.124722	0.989721	1	0	0.943053	rs1405655	rs1405655-CPT1C	1.48574
HGI_B2	ENSG00000143627	PKLR	0.107919	2	1	0.0327627	Nerve_Tibial	0.723513	Brain_Nucleus_accumbens_basal_ganglia	1.1983	0.8017	1.1983	-2.13498	-0.353768	-1.24437	1.25951	1	0	0.107919	rs41264915	rs41264915-PKLR	1.48462
HGI_C2	ENSG00000211456	SACM1L	0.493358	10	1	0.0329033	Adipose_Visceral_Omentum	0.96563	Skin_Not_Sun_Exposed_Suprapubic	4.8966	0.0339392	4.8966	-0.656613	2.13326	0.525536	0.875043	1	0	0.493358	rs17078348	rs17078348-SACM1L	1.48276
HGI_B1	ENSG00000234745	HLA-B	0.650917	33	1	0.0329245	Lung	0.996506	Brain_Frontal_Cortex_BA9	18.0311	0.0196425	18.0311	-1.74836	2.133	0.351219	0.725071	1	0	0.650917	rs1634761	rs1634761-HLA-B	1.48248
HGI_B2_vs_B1	ENSG00000156299	TIAM1	0.278715	9	2	0.0330174	Esophagus_Gastroesophageal_Junction	0.975149	Testis	2.04596	0.139274	1.7208	-2.13187	1.95035	0.308893	1.19731	2	0	0.278715	rs2834164	rs2834164-TIAM1	1.48126
HGI_B2	ENSG00000232629	HLA-DQB2	0.321077	47	1	0.0330395	Minor_Salivary_Gland	0.970196	Brain_Spinal_cord_cervical_c-1	34.888	0.00141324	34.888	-2.1316	1.46737	-0.813342	0.566817	1	0	0.321077	rs17219281	rs17219281-HLA-DQB2	1.48097
HGI_B2_vs_B1	ENSG00000167674	HDGFRP2	0.351155	11	1	0.0333484	Skin_Not_Sun_Exposed_Suprapubic	0.91742	Esophagus_Mucosa	6.13428	0.0576005	6.13428	-2.12786	0.421365	-0.583097	0.789219	1	0	0.351155	rs7251000	rs7251000-HDGFRP2	1.47693
HGI_B2_vs_B1	ENSG00000185163	DDX51	0.269618	26	1	0.0334223	Thyroid	0.764	Esophagus_Mucosa	17.6815	0.00143315	17.6815	-2.12697	1.71452	0.563351	0.946266	1	0	0.269618	rs5023077	rs5023077-DDX51	1.47596
HGI_B2_vs_B1	ENSG00000105355	PLIN3	0.941829	10	1	0.033505	Nerve_Tibial	0.995369	Brain_Putamen_basal_ganglia	4.1526	0.0634203	4.1526	-0.473546	2.12598	0.255536	0.813787	1	0	0.941829	rs7251000	rs7251000-PLIN3	1.47489
HGI_B2	ENSG00000196961	AP2A1	0.223777	19	1	0.033632	Breast_Mammary_Tissue	0.881113	Pancreas	10.4816	0.00960689	10.4816	0.149558	2.12446	0.97589	0.599026	1	0	0.223777	rs1405655	rs1405655-AP2A1	1.47325
HGI_C2	ENSG00000184545	DUSP8	0.210841	5	1	0.0336462	Skin_Not_Sun_Exposed_Suprapubic	0.880086	Vagina	1.38537	0.69407	1.38537	-1.57833	2.12429	-0.0611282	1.44786	1	0	0.210841	rs35705950	rs35705950-DUSP8	1.47306
HGI_B2_vs_B1	ENSG00000169871	TRIM56	0.399686	5	2	0.0337339	Brain_Amygdala	0.676229	Brain_Hypothalamus	1.21923	0.731912	1.18795	-1.66967	2.12324	0.0186449	1.52546	2	0	0.399686	rs11766643	rs11766643-TRIM56	1.47193
HGI_C2	ENSG00000173917	HOXB2	0.356909	28	1	0.0340164	Artery_Coronary	0.998338	Colon_Transverse	21.8742	0.000134011	21.8742	-0.459621	2.11988	0.777962	0.508671	1	0	0.356909	rs1378358	rs1378358-HOXB2	1.46831
HGI_B1	ENSG00000141295	SCRN2	0.157758	46	1	0.034164	Brain_Putamen_basal_ganglia	0.994082	Brain_Spinal_cord_cervical_c-1	35.7146	0.000127636	35.7146	-2.11813	0.107791	-1.21475	0.487939	1	0	0.157758	rs3785884	rs3785884-SCRN2	1.46643
HGI_C2	ENSG00000086015	MAST2	0.538122	23	1	0.0342018	Brain_Cortex	0.884967	Esophagus_Mucosa	14.9201	0.0039545	14.9201	-0.616717	2.11768	0.498459	0.593163	1	0	0.538122	rs10890422	rs10890422-MAST2	1.46595
HGI_B1	ENSG00000141294	LRRC46	0.396429	30	1	0.0342229	Testis	0.885257	Adipose_Visceral_Omentum	21.3553	0.000639333	21.3553	-2.11744	1.12234	-0.730298	0.746393	1	0	0.396429	rs3785884	rs3785884-LRRC46	1.46568
HGI_B2	ENSG00000132676	DAP3	0.189482	5	1	0.0343611	Thyroid	0.914285	Spleen	1.73666	0.345007	1.73666	-2.11581	0.680436	-0.142672	1.14051	1	0	0.189482	rs41264915	rs41264915-DAP3	1.46393
HGI_C2	ENSG00000106351	AGFG2	0.566111	3	1	0.0345125	Brain_Cerebellum	0.677081	Breast_Mammary_Tissue	1.44156	0.635331	1.44156	-2.11403	0.719837	-0.325915	1.55597	1	0	0.566111	rs2897075	rs2897075-AGFG2	1.46202
HGI_C2	ENSG00000129353	SLC44A2	0.565091	11	1	0.0345554	Small_Intestine_Terminal_Ileum	0.96136	Cells_Transformed_fibroblasts	5.39469	0.0892254	5.39469	-2.11353	0.429262	-0.403898	0.740373	1	0	0.565091	rs34536443	rs34536443-SLC44A2	1.46148
HGI_B1	ENSG00000185361	TNFAIP8L1	0.0242034	4	1	0.0345875	Nerve_Tibial	0.984712	Adipose_Subcutaneous	1.57731	0.397931	1.57731	-2.11316	-0.0191619	-1.02751	1.15979	1	0	0.0242034	rs7251000	rs7251000-TNFAIP8L1	1.46108
HGI_B1	ENSG00000087077	TRIP6	0.706175	24	1	0.0346465	Esophagus_Mucosa	0.939701	Thyroid	13.8723	0.00378737	13.8723	-1.66036	2.11247	0.217788	1.04583	1	0	0.706175	rs2897075	rs2897075-TRIP6	1.46034
HGI_B2_vs_B1	ENSG00000183067	IGSF5	0.294489	13	2	0.0346475	Brain_Hippocampus	0.916623	Brain_Putamen_basal_ganglia	3.50196	0.0383399	2.12095	-2.11245	1.66511	-0.538292	1.13506	2	0	0.294489	rs12329760	rs12329760-IGSF5	1.46033
HGI_B1	ENSG00000177697	CD151	0.172592	44	1	0.0347262	Lung	0.743217	Brain_Spinal_cord_cervical_c-1	39.2893	7.95884e-06	39.2893	-2.11154	-0.327596	-1.28527	0.420697	1	0	0.172592	rs35705950	rs35705950-CD151	1.45934
HGI_B1	ENSG00000111335	OAS2	0.172812	2	1	0.0348278	Cells_Transformed_fibroblasts	0.932708	Brain_Putamen_basal_ganglia	1.10428	0.895723	1.10428	-0.0844382	2.11036	1.01296	1.55195	1	0	0.172812	rs10774679	rs10774679-OAS2	1.45807
HGI_B2	ENSG00000113396	SLC27A6	0.469606	26	1	0.034881	Colon_Sigmoid	0.985027	Brain_Caudate_basal_ganglia	12.5316	0.00868915	12.5316	-1.89246	2.10974	0.122304	1.1444	1	0	0.469606	rs201484359	rs201484359-SLC27A6	1.45741
HGI_B2	ENSG00000174672	BRSK2	0.145577	11	2	0.0350276	Nerve_Tibial	0.975958	Spleen	4.21123	0.0210443	1.47916	-2.10804	1.9705	0.424806	1.33993	2	0	0.145577	rs35705950	rs35705950-BRSK2	1.45559
HGI_C2	ENSG00000204256	BRD2	0.395331	9	1	0.0350472	Cells_Transformed_fibroblasts	0.961373	Lung	3.86346	0.0937117	3.86346	-2.10781	1.71964	0.190335	1.14387	1	0	0.395331	rs17219281	rs17219281-BRD2	1.45535
HGI_B2_vs_B1	ENSG00000204388	HSPA1B	0.657832	5	1	0.0351483	Brain_Amygdala	0.993316	Artery_Tibial	2.28924	0.424398	2.28924	0.00837786	2.10665	0.554462	0.894596	1	0	0.657832	rs1634761	rs1634761-HSPA1B	1.4541
HGI_C2	ENSG00000129993	CBFA2T3	0.208827	10	2	0.0351631	Brain_Anterior_cingulate_cortex_BA24	0.797561	Artery_Aorta	3.75474	0.112248	1.30287	-2.10647	1.90269	0.510495	1.32187	2	0	0.208827	rs117169628	rs117169628-CBFA2T3	1.45391
HGI_B2_vs_B1	ENSG00000198642	KLHL9	0.312409	7	1	0.0353159	Brain_Cerebellum	0.910006	Brain_Hippocampus	3.16688	0.22676	3.16688	-1.62706	2.10472	0.247888	1.28258	1	0	0.312409	rs149533170	rs149533170-KLHL9	1.45203
HGI_B2_vs_B1	ENSG00000182230	FAM153B	0.20947	23	1	0.0354238	Heart_Left_Ventricle	0.761641	Pituitary	16.1617	0.000542057	16.1617	-0.692834	2.10348	0.998996	0.663668	1	0	0.20947	rs112842080	rs112842080-FAM153B	1.4507
HGI_B1	ENSG00000153498	SPACA7	0.035784	1	1	0.035784	Testis	0.035784	Testis	1	1	1	2.09937	2.09937	2.09937	.	1	0	0.035784	rs12585036	rs12585036-SPACA7	1.44631
HGI_B1	ENSG00000204536	CCHCR1	0.236331	40	1	0.0359147	Heart_Atrial_Appendage	0.982037	Artery_Tibial	25.3709	0.00348658	25.3709	-1.33461	2.09789	0.815705	0.753944	1	0	0.236331	rs1634761	rs1634761-CCHCR1	1.44473
HGI_B1	ENSG00000130811	EIF3G	0.286302	3	1	0.0359604	Whole_Blood	0.61387	Skin_Sun_Exposed_Lower_leg	2.23827	0.360518	2.23827	-2.09738	1.14599	-0.148943	1.7176	1	0	0.286302	rs34536443	rs34536443-EIF3G	1.44418
HGI_C2	ENSG00000124641	MED20	0.426788	25	1	0.0359801	Adipose_Visceral_Omentum	0.934825	Brain_Hypothalamus	18.1353	0.00371862	18.1353	-2.09715	1.52232	-0.644689	0.840892	1	0	0.426788	rs12660421	rs12660421-MED20	1.44394
HGI_B2	ENSG00000079999	KEAP1	0.380943	11	2	0.0360593	Esophagus_Gastroesophageal_Junction	0.965352	Brain_Nucleus_accumbens_basal_ganglia	3.62912	0.189863	1.4253	-2.09626	1.25818	-0.357996	0.832231	2	0	0.380943	rs34536443	rs34536443-KEAP1	1.44298
HGI_B2	ENSG00000164975	SNAPC3	0.0575932	6	2	0.0360723	Testis	0.669174	Pituitary	1.96744	0.309155	1.13576	-2.09611	0.935587	-0.822114	1.04753	2	0	0.0575932	rs79611697	rs79611697-SNAPC3	1.44283
HGI_B1	ENSG00000153976	HS3ST3A1	0.04524	11	1	0.0361182	Esophagus_Muscularis	0.888989	Skin_Not_Sun_Exposed_Suprapubic	3.83232	0.220038	3.83232	-2.09559	1.47807	-0.866272	1.06066	1	0	0.04524	rs11869231	rs11869231-HS3ST3A1	1.44227
HGI_C2	ENSG00000248469	RP11-826N14.2	0.554282	8	1	0.036239	Lung	0.958966	Pituitary	4.64261	0.132072	4.64261	-0.313017	2.09424	0.415103	0.784543	1	0	0.554282	rs112842080	rs112842080-RP11-826N14.2	1.44082
HGI_B1	ENSG00000068650	ATP11A	0.0470616	12	2	0.0362687	Esophagus_Mucosa	0.998155	Cells_Transformed_fibroblasts	4.12962	0.086916	2.98166	-2.0939	1.15517	-0.865101	1.10322	2	0	0.0470616	rs12585036	rs12585036-ATP11A	1.44047
HGI_B2_vs_B1	ENSG00000127663	KDM4B	0.917956	10	3	0.0362739	Brain_Cerebellar_Hemisphere	0.8971	Skin_Not_Sun_Exposed_Suprapubic	2.35795	0.417802	1.1605	-2.05249	2.09384	-0.00682804	1.07956	3	0	0.917956	rs7251000	rs7251000-KDM4B	1.44041
HGI_C2	ENSG00000213722	DDAH2	0.900328	13	1	0.036446	Liver	0.925515	Cells_Transformed_fibroblasts	7.35835	0.0397167	7.35835	-1.33331	2.09192	0.145388	0.900841	1	0	0.900328	rs1634761	rs1634761-DDAH2	1.43835
HGI_B2	ENSG00000124596	OARD1	0.103042	2	1	0.0365214	Brain_Amygdala	0.828729	Skin_Sun_Exposed_Lower_leg	1.00159	0.998406	1.00159	-2.09107	-0.216332	-1.1537	1.32564	1	0	0.103042	rs12660421	rs12660421-OARD1	1.43745
HGI_C2	ENSG00000105248	CCDC94	0.121789	17	1	0.0365263	Cells_Transformed_fibroblasts	0.988927	Pancreas	12.727	0.00139802	12.727	-1.0656	2.09102	1.12871	0.916077	1	0	0.121789	rs7251000	rs7251000-CCDC94	1.43739
HGI_C2	ENSG00000064270	ATP2C2	0.352435	18	3	0.0365756	Esophagus_Mucosa	0.835463	Heart_Atrial_Appendage	3.79977	0.124861	1.74988	-1.48594	2.09047	0.031477	0.98455	3	0	0.352435	rs113067468	rs113067468-ATP2C2	1.43681
HGI_B1	ENSG00000164989	CCDC171	0.117927	30	1	0.0368167	Stomach	0.976906	Adipose_Visceral_Omentum	18.497	0.00914953	18.497	-2.08779	0.840843	-1.16304	0.609872	1	0	0.117927	rs79611697	rs79611697-CCDC171	1.43396
HGI_B2_vs_B1	ENSG00000112130	RNF8	0.464115	23	1	0.0368933	Pancreas	0.9629	Cells_Transformed_fibroblasts	12.7942	0.0142066	12.7942	-0.449388	2.08694	0.540185	0.548004	1	0	0.464115	rs147171940	rs147171940-RNF8	1.43305
HGI_B1	ENSG00000198502	HLA-DRB5	0.11491	47	1	0.0370716	Brain_Cerebellar_Hemisphere	0.875586	Brain_Substantia_nigra	42.3148	0.0017941	42.3148	0.156568	2.08497	1.48509	0.319433	1	0	0.11491	rs17219281	rs17219281-HLA-DRB5	1.43096
HGI_C2	ENSG00000011260	UTP18	0.966395	23	1	0.0372409	Whole_Blood	0.986335	Brain_Cortex	11.8796	0.0286943	11.8796	-2.08311	0.831357	-0.268034	0.622242	1	0	0.966395	rs75432325	rs75432325-UTP18	1.42898
HGI_B1	ENSG00000166016	ABTB2	0.663372	11	4	0.0373638	Skin_Sun_Exposed_Lower_leg	0.980264	Pancreas	1.84182	0.359658	1.26252	-2.08177	1.30583	-0.0456637	0.947223	4	0	0.663372	rs2924480	rs2924480-ABTB2	1.42755
HGI_C2	ENSG00000153976	HS3ST3A1	0.622457	11	2	0.0375684	Esophagus_Mucosa	0.940683	Nerve_Tibial	3.82982	0.219989	1.74473	-2.07953	1.06084	-0.277602	1.0031	2	0	0.622457	rs11869231	rs11869231-HS3ST3A1	1.42518
HGI_B1	ENSG00000168394	TAP1	0.474126	15	1	0.0377496	Brain_Cerebellum	0.945777	Adipose_Subcutaneous	6.11327	0.0405865	6.11327	-1.8004	2.07756	-0.170081	0.933504	1	0	0.474126	rs17219281	rs17219281-TAP1	1.42309
HGI_B1	ENSG00000160813	PPP1R35	0.143061	5	1	0.0377511	Testis	0.995863	Nerve_Tibial	1.29883	0.638767	1.29883	-0.803373	2.07755	0.205293	1.09356	1	0	0.143061	rs2897075	rs2897075-PPP1R35	1.42307
HGI_B1	ENSG00000120262	CCDC170	0.892122	21	2	0.0377811	Stomach	0.992101	Skin_Sun_Exposed_Lower_leg	8.53742	0.0195309	2.48739	-2.07722	1.3082	-0.282713	0.841601	2	0	0.892122	rs76392050	rs76392050-CCDC170	1.42273
HGI_B2	ENSG00000099783	HNRNPM	0.0629203	2	1	0.0378125	Colon_Sigmoid	0.521285	Pancreas	1.06816	0.931839	1.06816	-0.641366	2.07688	0.717758	1.92209	1	0	0.0629203	rs12976386	rs12976386-HNRNPM	1.42237
HGI_C2	ENSG00000080573	COL5A3	0.0540442	11	1	0.037978	Brain_Caudate_basal_ganglia	0.999173	Pancreas	4.50174	0.000124335	4.50174	-0.426756	2.07509	0.834697	1.04422	1	0	0.0540442	rs34536443	rs34536443-COL5A3	1.42047
HGI_B1	ENSG00000204396	VWA7	0.975277	7	1	0.0380715	Testis	0.991446	Muscle_Skeletal	4.23264	0.109378	4.23264	-2.07408	0.483614	-0.408452	0.869356	1	0	0.975277	rs1634761	rs1634761-VWA7	1.4194
HGI_C2	ENSG00000185499	MUC1	0.462557	13	1	0.0380984	Thyroid	0.999513	Artery_Tibial	6.39913	0.0425338	6.39913	-2.07379	1.22369	0.0227444	0.973863	1	0	0.462557	rs41264915	rs41264915-MUC1	1.41909
HGI_B1	ENSG00000154930	ACSS1	0.692348	10	2	0.0380997	Skin_Not_Sun_Exposed_Suprapubic	0.952575	Pancreas	3.921	0.094568	1.60706	-1.42183	2.07378	0.287232	0.928832	2	0	0.692348	rs6049828	rs6049828-ACSS1	1.41908
HGI_B1	ENSG00000105357	MYH14	0.173428	7	2	0.0383017	Muscle_Skeletal	0.89901	Pancreas	2.34187	0.0731103	1.66982	-2.07161	0.344664	-0.901297	0.819359	2	0	0.173428	rs1405655	rs1405655-MYH14	1.41678
HGI_B1	ENSG00000164975	SNAPC3	0.794871	6	2	0.0383571	Pituitary	0.938888	Testis	1.96744	0.309155	1.13576	-2.07102	1.11516	-0.488436	1.0749	2	0	0.794871	rs79611697	rs79611697-SNAPC3	1.41615
HGI_B1	ENSG00000145817	YIPF5	0.307239	14	1	0.0384452	Brain_Amygdala	0.995948	Adipose_Visceral_Omentum	7.6912	0.00981515	7.6912	0.00507839	2.07008	0.848067	0.564723	1	0	0.307239	rs62401842	rs62401842-YIPF5	1.41516
HGI_B2_vs_B1	ENSG00000126453	BCL2L12	0.0154458	2	1	0.0384934	Brain_Nucleus_accumbens_basal_ganglia	0.158706	Artery_Aorta	1.03185	0.968145	1.03185	-1.40944	2.06956	0.330062	2.46002	1	0	0.0154458	rs1405655	rs1405655-BCL2L12	1.41461
HGI_B1	ENSG00000166529	ZSCAN21	0.136522	34	1	0.0385017	Skin_Sun_Exposed_Lower_leg	0.397183	Liver	27.8578	0.000143203	27.8578	-2.06947	-0.846662	-1.35147	0.290573	1	0	0.136522	rs2897075	rs2897075-ZSCAN21	1.41452
HGI_B2_vs_B1	ENSG00000171303	KCNK3	0.183908	9	2	0.0388259	Brain_Cortex	0.951743	Esophagus_Muscularis	3.59849	0.20579	1.56117	-1.90448	2.06603	0.696206	1.14867	2	0	0.183908	rs1275969	rs1275969-KCNK3	1.41088
HGI_C2	ENSG00000097007	ABL1	0.0642698	5	1	0.0388393	Heart_Left_Ventricle	0.489035	Pancreas	2.52723	0.14934	2.52723	-2.06589	0.74734	-0.963974	1.1474	1	0	0.0642698	rs505922	rs505922-ABL1	1.41073
HGI_B2	ENSG00000223865	HLA-DPB1	0.572899	19	2	0.0388796	Uterus	0.954558	Esophagus_Mucosa	4.89731	0.0740454	2.94465	-0.332607	2.06546	0.625587	0.651513	2	0	0.572899	rs17219281	rs17219281-HLA-DPB1	1.41028
HGI_B2	ENSG00000133250	ZNF414	0.420124	11	1	0.039128	Spleen	0.792757	Esophagus_Muscularis	8.8451	0.000720693	8.8451	-2.06284	1.41054	0.518843	0.918247	1	0	0.420124	rs12976386	rs12976386-ZNF414	1.40751
HGI_B1	ENSG00000159210	SNF8	0.74732	22	1	0.0391477	Brain_Substantia_nigra	0.974364	Colon_Transverse	14.6836	0.0116114	14.6836	-2.06263	1.3216	-0.288767	0.74653	1	0	0.74732	rs1378358	rs1378358-SNF8	1.40729
HGI_C2	ENSG00000087087	SRRT	0.0938171	17	1	0.0391889	Thyroid	0.530566	Esophagus_Muscularis	9.4833	0.0193006	9.4833	-2.0622	1.26299	-1.10897	0.714915	1	0	0.0938171	rs2897075	rs2897075-SRRT	1.40684
HGI_B1	ENSG00000196605	ZNF846	0.37281	18	1	0.0392629	Brain_Caudate_basal_ganglia	0.850803	Testis	12.6769	0.00665415	12.6769	-0.55712	2.06142	0.767008	0.633987	1	0	0.37281	rs34536443	rs34536443-ZNF846	1.40602
HGI_C2	ENSG00000011376	LARS2	0.25806	41	1	0.039423	Brain_Caudate_basal_ganglia	0.796084	Stomach	34.6282	0.00044197	34.6282	-2.05974	0.784718	-1.03474	0.484787	1	0	0.25806	rs17078348	rs17078348-LARS2	1.40425
HGI_B2	ENSG00000204516	MICB	0.33463	41	1	0.0394585	Heart_Left_Ventricle	0.880873	Minor_Salivary_Gland	26.368	0.00748433	26.368	-2.05937	2.004	-0.749942	0.826643	1	0	0.33463	rs1634761	rs1634761-MICB	1.40386
HGI_B2_vs_B1	ENSG00000204469	PRRC2A	0.141135	8	2	0.0396614	Testis	0.948174	Brain_Cerebellum	3.13253	0.149231	1.41418	-0.500792	2.05726	0.768882	0.943287	2	0	0.141135	rs1634761	rs1634761-PRRC2A	1.40163
HGI_B2	ENSG00000066379	ZNRD1	0.315582	28	1	0.0397602	Colon_Sigmoid	0.98391	Pituitary	17.0537	0.0131929	17.0537	-2.05623	0.322608	-0.795544	0.629586	1	0	0.315582	rs9260038	rs9260038-ZNRD1	1.40055
HGI_B2	ENSG00000204390	HSPA1L	0.135624	4	1	0.0401407	Vagina	0.956687	Artery_Tibial	1.36346	0.607117	1.36346	0.0543109	2.0523	0.810722	0.863981	1	0	0.135624	rs1634761	rs1634761-HSPA1L	1.39642
HGI_B2_vs_B1	ENSG00000166016	ABTB2	0.529487	11	4	0.0402254	Skin_Sun_Exposed_Lower_leg	0.898202	Brain_Caudate_basal_ganglia	1.84182	0.359658	1.26252	-2.05143	1.55339	0.12507	1.10955	4	0	0.529487	rs2924480	rs2924480-ABTB2	1.3955
HGI_C2	ENSG00000142541	RPL13A	0.370607	2	1	0.040271	Heart_Left_Ventricle	0.449575	Liver	1.04574	0.954255	1.04574	-2.05096	-0.756123	-1.40354	0.915587	1	0	0.370607	rs1405655	rs1405655-RPL13A	1.39501
HGI_C2	ENSG00000153789	FAM92B	0.374313	7	1	0.0403538	Thyroid	0.939356	Artery_Aorta	2.67377	0.0185571	2.67377	-2.05011	0.0838508	-0.700457	0.746588	1	0	0.374313	rs113067468	rs113067468-FAM92B	1.39412
HGI_C2	ENSG00000119402	FBXW2	0.526562	6	2	0.0403585	Muscle_Skeletal	0.961713	Pituitary	1.65814	0.288868	1.23976	-0.413689	2.05006	0.455788	1.01207	2	0	0.526562	rs10760104	rs10760104-FBXW2	1.39406
HGI_C2	ENSG00000067798	NAV3	0.632391	8	1	0.0404467	Testis	0.976149	Skin_Not_Sun_Exposed_Suprapubic	2.31855	0.260293	2.31855	-2.04916	1.44529	-0.277954	1.12216	1	0	0.632391	rs367777	rs367777-NAV3	1.39312
HGI_B2_vs_B1	ENSG00000184524	CEND1	0.507323	10	1	0.0405763	Colon_Transverse	0.978893	Heart_Left_Ventricle	4.95987	0.0169781	4.95987	-2.04783	1.31626	0.12291	1.10602	1	0	0.507323	rs35705950	rs35705950-CEND1	1.39173
HGI_C2	ENSG00000154930	ACSS1	0.352318	10	2	0.040624	Skin_Not_Sun_Exposed_Suprapubic	0.906399	Muscle_Skeletal	3.921	0.094568	1.60706	-2.04735	1.66504	0.200728	1.08793	2	0	0.352318	rs6049828	rs6049828-ACSS1	1.39122
HGI_B2_vs_B1	ENSG00000126458	RRAS	0.443629	4	1	0.0407041	Brain_Hippocampus	0.760551	Thyroid	1.76126	0.243911	1.76126	0.304757	2.04653	1.20016	0.786346	1	0	0.443629	rs1405655	rs1405655-RRAS	1.39036
HGI_C2	ENSG00000118997	DNAH7	0.808726	23	1	0.0407278	Esophagus_Muscularis	0.977448	Adipose_Subcutaneous	15.7509	0.00215424	15.7509	-2.04629	0.73358	-0.127611	0.571674	1	0	0.808726	rs150345524	rs150345524-DNAH7	1.39011
HGI_B1	ENSG00000065413	ANKRD44	0.367599	22	1	0.0408128	Testis	0.954149	Skin_Not_Sun_Exposed_Suprapubic	15.5957	0.0100093	15.5957	-2.04543	1.54756	0.665661	0.744641	1	0	0.367599	rs150345524	rs150345524-ANKRD44	1.3892
HGI_B2	ENSG00000108771	DHX58	0.150128	32	1	0.0408805	Thyroid	0.436492	Spleen	27.4597	0.0016495	27.4597	0.77813	2.04474	1.33814	0.305025	1	0	0.150128	rs9916158	rs9916158-DHX58	1.38848
HGI_B2	ENSG00000105464	GRIN2D	0.215985	10	2	0.0409173	Adipose_Subcutaneous	0.846804	Nerve_Tibial	4.78133	0.0331493	1.13506	-2.04437	-0.193198	-1.15852	0.624979	2	0	0.215985	rs492602	rs492602-GRIN2D	1.38809
HGI_B2_vs_B1	ENSG00000001167	NFYA	0.251396	26	1	0.0410427	Prostate	0.961262	Whole_Blood	19.2233	0.00133974	19.2233	-0.133858	2.0431	0.986494	0.513873	1	0	0.251396	rs12660421	rs12660421-NFYA	1.38676
HGI_B2_vs_B1	ENSG00000205307	SAP25	0.504164	34	1	0.0410695	Esophagus_Mucosa	0.927294	Esophagus_Gastroesophageal_Junction	27.1012	1.20353e-14	27.1012	-0.426375	2.04283	0.593124	0.473163	1	0	0.504164	rs2897075	rs2897075-SAP25	1.38648
HGI_B2_vs_B1	ENSG00000204410	MSH5	0.230287	8	1	0.0411503	Liver	0.880185	Skin_Sun_Exposed_Lower_leg	3.38697	0.134486	3.38697	0.150735	2.04201	0.822406	0.676319	1	0	0.230287	rs1634761	rs1634761-MSH5	1.38563
HGI_B1	ENSG00000130813	C19orf66	0.247945	4	1	0.0412167	Whole_Blood	0.908926	Pancreas	1.48981	0.536034	1.48981	-2.04134	-0.114393	-1.15129	0.793001	1	0	0.247945	rs34536443	rs34536443-C19orf66	1.38493
HGI_B2	ENSG00000204644	ZFP57	0.152496	34	1	0.0412219	Whole_Blood	0.819687	Minor_Salivary_Gland	31.4068	4.90556e-05	31.4068	-0.331804	2.04129	1.33939	0.465966	1	0	0.152496	rs9260038	rs9260038-ZFP57	1.38487
HGI_C2	ENSG00000177628	GBA	0.210969	12	1	0.0412656	Artery_Coronary	0.853357	Esophagus_Muscularis	8.19962	0.012779	8.19962	-2.04085	1.1674	-0.869973	0.906573	1	0	0.210969	rs41264915	rs41264915-GBA	1.38441
HGI_B2_vs_B1	ENSG00000173757	STAT5B	0.204809	4	2	0.0413432	Brain_Cortex	0.637692	Breast_Mammary_Tissue	1.24836	0.744357	1.09119	-0.679066	2.04007	0.0876875	1.30447	2	0	0.204809	rs9916158	rs9916158-STAT5B	1.3836
HGI_B2	ENSG00000141985	SH3GL1	0.126182	7	2	0.0413741	Skin_Not_Sun_Exposed_Suprapubic	0.886193	Muscle_Skeletal	2.66744	0.130256	1.09313	-1.47887	2.03976	0.765656	1.22498	2	0	0.126182	rs7251000	rs7251000-SH3GL1	1.38327
HGI_B2_vs_B1	ENSG00000267534	S1PR2	0.840917	6	1	0.0414092	Artery_Coronary	0.74035	Cells_Transformed_fibroblasts	1.53223	0.641195	1.53223	-0.816143	2.03941	0.273129	1.05679	1	0	0.840917	rs34536443	rs34536443-S1PR2	1.3829
HGI_B2	ENSG00000204657	OR2H2	0.742221	9	1	0.0414946	Nerve_Tibial	0.941881	Skin_Sun_Exposed_Lower_leg	3.76419	0.131639	3.76419	-2.03855	1.75671	-0.0441307	1.08377	1	0	0.742221	rs9260038	rs9260038-OR2H2	1.38201
HGI_B1	ENSG00000177202	SPACA4	0.318622	5	1	0.0415329	Stomach	0.84716	Adipose_Visceral_Omentum	1.32141	0.727097	1.32141	-2.03817	0.192743	-0.820498	0.812296	1	0	0.318622	rs492602	rs492602-SPACA4	1.38161
HGI_B1	ENSG00000117472	TSPAN1	0.0717018	5	1	0.041766	Skin_Sun_Exposed_Lower_leg	0.988124	Adrenal_Gland	2.11859	0.247637	2.11859	-2.03584	0.714317	-0.77808	1.11687	1	0	0.0717018	rs10890422	rs10890422-TSPAN1	1.37918
HGI_B1	ENSG00000118997	DNAH7	0.264227	23	1	0.0418253	Stomach	0.913467	Skin_Not_Sun_Exposed_Suprapubic	15.7509	0.00215424	15.7509	-1.29883	2.03525	0.404995	1.02419	1	0	0.264227	rs150345524	rs150345524-DNAH7	1.37856
HGI_B2_vs_B1	ENSG00000169136	ATF5	0.555463	15	1	0.0418565	Pituitary	0.948535	Skin_Sun_Exposed_Lower_leg	7.50297	0.0571189	7.50297	-0.633971	2.03494	0.416959	0.788859	1	0	0.555463	rs1405655	rs1405655-ATF5	1.37824
HGI_B2_vs_B1	ENSG00000039650	PNKP	0.833583	31	1	0.0418666	Brain_Caudate_basal_ganglia	0.974716	Lung	18.9555	0.00040423	18.9555	-1.18857	2.03484	0.0962595	1.01602	1	0	0.833583	rs1405655	rs1405655-PNKP	1.37813
HGI_B1	ENSG00000126337	KRT36	0.10402	3	1	0.0418763	Skin_Not_Sun_Exposed_Suprapubic	0.431037	Spleen	2.31109	0.301728	2.31109	0.787418	2.03475	1.43115	0.624632	1	0	0.10402	rs9916158	rs9916158-KRT36	1.37803
HGI_B1	ENSG00000135709	KIAA0513	0.31853	14	2	0.0418915	Muscle_Skeletal	0.905462	Heart_Atrial_Appendage	5.04619	0.156404	2.30543	-0.63391	2.0346	0.645674	0.701318	2	0	0.31853	rs113067468	rs113067468-KIAA0513	1.37787
HGI_C2	ENSG00000087085	ACHE	0.084171	22	1	0.0418953	Esophagus_Gastroesophageal_Junction	0.860022	Uterus	14.6671	0.000859732	14.6671	-2.03456	0.570075	-1.32408	0.720159	1	0	0.084171	rs2897075	rs2897075-ACHE	1.37783
HGI_C2	ENSG00000089127	OAS1	0.188147	9	1	0.0419008	Brain_Putamen_basal_ganglia	0.613386	Lung	6.18963	0.00817835	6.18963	-1.6271	2.0345	-0.482467	1.28573	1	0	0.188147	rs10774679	rs10774679-OAS1	1.37778
HGI_B1	ENSG00000001167	NFYA	0.116106	26	1	0.041946	Adipose_Visceral_Omentum	0.645316	Esophagus_Mucosa	19.2169	0.00134114	19.2169	-0.626129	2.03406	1.3279	0.555522	1	0	0.116106	rs12660421	rs12660421-NFYA	1.37731
HGI_C2	ENSG00000177595	PIDD	0.234879	29	1	0.0420503	Brain_Cortex	0.70896	Heart_Left_Ventricle	23.9251	1.33909e-05	23.9251	-1.41445	2.03302	1.02698	0.598568	1	0	0.234879	rs35705950	rs35705950-PIDD	1.37623
HGI_C2	ENSG00000198937	CCDC167	0.309136	29	1	0.0420505	Brain_Putamen_basal_ganglia	0.923956	Artery_Aorta	21.0246	0.00123925	21.0246	-1.2633	2.03302	0.759786	0.775287	1	0	0.309136	rs147171940	rs147171940-CCDC167	1.37623
HGI_C2	ENSG00000164975	SNAPC3	0.216687	6	2	0.0420525	Pituitary	0.963223	Cells_Transformed_fibroblasts	1.96744	0.309155	1.13576	-2.033	0.867043	-0.579108	1.0088	2	0	0.216687	rs79611697	rs79611697-SNAPC3	1.37621
HGI_B1	ENSG00000188921	PTPLAD2	0.812998	23	3	0.0420591	Liver	0.997592	Cells_Transformed_fibroblasts	9.32955	0.0138408	1.86339	-2.03293	0.792786	-0.268878	0.663918	3	0	0.812998	rs149533170	rs149533170-PTPLAD2	1.37614
HGI_B2_vs_B1	ENSG00000159199	ATP5G1	0.146547	13	1	0.0422154	Muscle_Skeletal	0.961225	Thyroid	10.0837	0.0108953	10.0837	-2.03139	-0.0486158	-1.27213	0.511678	1	0	0.146547	rs1378358	rs1378358-ATP5G1	1.37453
HGI_C2	ENSG00000105486	LIG1	0.0933757	23	1	0.0423008	Brain_Nucleus_accumbens_basal_ganglia	0.893938	Colon_Transverse	14.4536	0.00302652	14.4536	-2.03055	1.55535	-1.17213	0.832734	1	0	0.0933757	rs492602	rs492602-LIG1	1.37365
HGI_B2	ENSG00000159111	MRPL10	0.233979	24	1	0.0423931	Brain_Caudate_basal_ganglia	0.969532	Whole_Blood	10.8885	0.00753495	10.8885	-2.02964	0.857274	-0.688446	0.890093	1	0	0.233979	rs3785884	rs3785884-MRPL10	1.37271
HGI_B2_vs_B1	ENSG00000180016	OR1E1	0.345645	6	1	0.0424261	Testis	0.969284	Adipose_Subcutaneous	2.76106	0.26784	2.76106	-0.0385061	2.02932	0.689538	0.704621	1	0	0.345645	rs115744301	rs115744301-OR1E1	1.37237
HGI_B1	ENSG00000205784	ARRDC5	0.463573	4	1	0.0425537	Esophagus_Gastroesophageal_Junction	0.882951	Esophagus_Muscularis	1.22612	0.783755	1.22612	-0.352133	2.02806	0.616556	1.09804	1	0	0.463573	rs7251000	rs7251000-ARRDC5	1.37106
HGI_B2	ENSG00000198642	KLHL9	0.252669	7	1	0.0426732	Cells_Transformed_fibroblasts	0.675524	Brain_Hippocampus	3.17824	0.226848	3.17824	-2.02689	1.48101	-0.289197	1.31304	1	0	0.252669	rs149533170	rs149533170-KLHL9	1.36985
HGI_C2	ENSG00000153012	LGI2	0.429179	13	3	0.0427324	Artery_Tibial	0.977691	Heart_Left_Ventricle	4.40323	0.0187157	1.42594	-2.02632	1.88289	-0.238646	1.14992	3	0	0.429179	rs7684660	rs7684660-LGI2	1.36924
HGI_B1	ENSG00000002919	SNX11	0.397129	26	1	0.0427381	Brain_Cerebellum	0.983156	Small_Intestine_Terminal_Ileum	20.3146	5.75312e-05	20.3146	-0.499134	2.02626	0.736412	0.579247	1	0	0.397129	rs3785884	rs3785884-SNX11	1.36918
HGI_B2_vs_B1	ENSG00000187595	ZNF385C	0.200867	19	1	0.0427799	Adipose_Subcutaneous	0.961285	Esophagus_Muscularis	12.1338	0.0203714	12.1338	-0.155902	2.02585	0.99739	0.645778	1	0	0.200867	rs9916158	rs9916158-ZNF385C	1.36876
HGI_C2	ENSG00000204463	BAG6	0.473563	31	1	0.0428017	Esophagus_Mucosa	0.966866	Brain_Caudate_basal_ganglia	19.8972	0.0146704	19.8972	-2.02564	1.14185	-0.554896	0.717285	1	0	0.473563	rs1634761	rs1634761-BAG6	1.36854
HGI_B2_vs_B1	ENSG00000066422	ZBTB11	0.360124	4	1	0.0428309	Colon_Sigmoid	0.906148	Breast_Mammary_Tissue	1.44001	0.673599	1.44001	-1.43462	2.02536	0.435163	1.53014	1	0	0.360124	rs2290859	rs2290859-ZBTB11	1.36824
HGI_B2_vs_B1	ENSG00000131400	NAPSA	0.63604	6	1	0.042859	Thyroid	0.790495	Skin_Sun_Exposed_Lower_leg	3.91141	0.0499125	3.91141	-0.571711	2.02508	0.339598	0.92389	1	0	0.63604	rs1405655	rs1405655-NAPSA	1.36796
HGI_C2	ENSG00000126461	SCAF1	0.0429521	1	1	0.0429521	Adipose_Subcutaneous	0.0429521	Adipose_Subcutaneous	1	1	1	2.02418	2.02418	2.02418	.	1	0	0.0429521	rs1405655	rs1405655-SCAF1	1.36702
HGI_B2_vs_B1	ENSG00000105443	CYTH2	0.718371	10	1	0.0429574	Whole_Blood	0.932821	Thyroid	5.01456	0.0676728	5.01456	-2.02412	0.792161	-0.133007	0.768978	1	0	0.718371	rs492602	rs492602-CYTH2	1.36696
HGI_B2_vs_B1	ENSG00000161558	TMEM143	0.646703	24	1	0.0430703	Adipose_Subcutaneous	0.923797	Spleen	13.4514	0.0056757	13.4514	-1.49732	2.02303	-0.269051	0.777446	1	0	0.646703	rs492602	rs492602-TMEM143	1.36582
HGI_B2	ENSG00000169894	MUC3A	0.900399	4	1	0.0431154	Thyroid	0.914655	Adipose_Visceral_Omentum	1.22211	0.881973	1.22211	-2.02259	1.1523	-0.310102	1.32581	1	0	0.900399	rs11766643	rs11766643-MUC3A	1.36537
HGI_B2_vs_B1	ENSG00000089847	ANKRD24	0.773663	31	1	0.0433515	Brain_Substantia_nigra	0.963148	Lung	22.0999	0.00346154	22.0999	-2.02031	0.610319	-0.336926	0.634982	1	0	0.773663	rs7251000	rs7251000-ANKRD24	1.363
HGI_C2	ENSG00000135374	ELF5	0.278756	5	2	0.043456	Testis	0.951873	Spleen	1.59059	0.429341	1.39729	-2.0193	1.36758	0.0782147	1.28851	2	0	0.278756	rs2924480	rs2924480-ELF5	1.36195
HGI_B1	ENSG00000105401	CDC37	0.0414984	4	1	0.0435816	Breast_Mammary_Tissue	0.744224	Muscle_Skeletal	1.50505	0.463345	1.50505	0.326265	2.01809	1.26885	0.736565	1	0	0.0414984	rs34536443	rs34536443-CDC37	1.3607
HGI_C2	ENSG00000163354	DCST2	0.151796	22	1	0.0435827	Nerve_Tibial	0.963595	Brain_Hippocampus	15.2424	0.0132341	15.2424	-2.01808	-0.0456427	-1.1942	0.543253	1	0	0.151796	rs41264915	rs41264915-DCST2	1.36069
HGI_B2	ENSG00000189120	SP6	0.403753	12	2	0.0436074	Artery_Aorta	0.831353	Small_Intestine_Terminal_Ileum	4.02262	0.110255	2.84486	-2.01785	0.747115	-0.504298	0.883385	2	0	0.403753	rs3785884	rs3785884-SP6	1.36044
HGI_B2	ENSG00000204049	AL391421.1	0.0436285	1	1	0.0436285	Skin_Not_Sun_Exposed_Suprapubic	0.0436285	Skin_Not_Sun_Exposed_Suprapubic	1	1	1	2.01764	2.01764	2.01764	.	1	0	0.0436285	rs61860402	rs61860402-AL391421.1	1.36023
HGI_B2_vs_B1	ENSG00000159202	UBE2Z	0.0604417	11	1	0.043731	Brain_Cortex	0.385817	Brain_Caudate_basal_ganglia	8.72318	0.00506723	8.72318	-2.01666	1.92188	0.148473	1.75913	1	0	0.0604417	rs1378358	rs1378358-UBE2Z	1.35921
HGI_C2	ENSG00000170689	HOXB9	0.287789	4	1	0.0438444	Colon_Transverse	0.901066	Testis	1.75947	0.427626	1.75947	-0.89063	2.01558	0.502472	1.21653	1	0	0.287789	rs1378358	rs1378358-HOXB9	1.35809
HGI_B2	ENSG00000269676	MUC8	0.410981	7	1	0.0438877	Spleen	0.966544	Esophagus_Gastroesophageal_Junction	3.34984	0.101256	3.34984	-2.01516	0.586249	-0.74878	0.878759	1	0	0.410981	rs5023077	rs5023077-MUC8	1.35766
HGI_C2	ENSG00000148358	GPR107	0.0754643	4	2	0.0440154	Artery_Tibial	0.936663	Pancreas	1.27211	0.762027	1.11299	-2.01394	1.20014	-0.672213	1.51869	2	0	0.0754643	rs505922	rs505922-GPR107	1.3564
HGI_B2	ENSG00000267673	FDX1L	0.0543604	7	1	0.0442263	Thyroid	0.998613	Heart_Atrial_Appendage	2.08533	0.34297	2.08533	-2.01194	0.34263	-0.974314	0.928084	1	0	0.0543604	rs34536443	rs34536443-FDX1L	1.35432
HGI_B1	ENSG00000204618	RNF39	0.15696	27	1	0.0443261	Brain_Cortex	0.807112	Skin_Sun_Exposed_Lower_leg	11.9208	0.00643064	11.9208	-2.01099	0.608246	-0.975765	0.691555	1	0	0.15696	rs9260038	rs9260038-RNF39	1.35334
HGI_B2_vs_B1	ENSG00000158717	RNF166	0.160583	34	1	0.0443458	Brain_Cortex	0.852892	Brain_Hypothalamus	22.8381	0.00970982	22.8381	-0.705224	2.01081	1.12069	0.509347	1	0	0.160583	rs117169628	rs117169628-RNF166	1.35315
HGI_B2	ENSG00000074370	ATP2A3	0.843517	12	1	0.0444798	Colon_Sigmoid	0.907124	Adipose_Subcutaneous	3.98829	0.0330847	3.98829	-2.00954	0.86767	-0.252569	1.00424	1	0	0.843517	rs115744301	rs115744301-ATP2A3	1.35184
HGI_C2	ENSG00000126457	PRMT1	0.654984	9	2	0.0445039	Colon_Sigmoid	0.767979	Brain_Frontal_Cortex_BA9	3.40235	0.0343626	1.14621	-2.00931	1.13395	-0.279981	0.882232	2	0	0.654984	rs1405655	rs1405655-PRMT1	1.3516
HGI_C2	ENSG00000205022	PABPN1L	0.816916	7	2	0.0445106	Esophagus_Mucosa	0.98543	Brain_Cerebellar_Hemisphere	1.70002	0.429614	1.26631	-2.00925	0.464545	-0.591484	0.82114	2	0	0.816916	rs117169628	rs117169628-PABPN1L	1.35154
HGI_B1	ENSG00000197121	PGAP1	0.132344	5	1	0.0445223	Lung	0.57208	Muscle_Skeletal	2.69275	0.173855	2.69275	0.564991	2.00914	1.11966	0.545178	1	0	0.132344	rs150345524	rs150345524-PGAP1	1.35142
HGI_B1	ENSG00000129354	AP1M2	0.365467	12	2	0.0445244	Brain_Cortex	0.789734	Lung	4.22818	0.0650741	2.36843	-1.60428	2.00912	-0.325793	1.13027	2	0	0.365467	rs34536443	rs34536443-AP1M2	1.3514
HGI_B2_vs_B1	ENSG00000100987	VSX1	0.296888	25	1	0.0445308	Brain_Putamen_basal_ganglia	0.988825	Brain_Frontal_Cortex_BA9	17.5032	0.00542114	17.5032	-2.00906	0.958969	-0.870429	0.760885	1	0	0.296888	rs6049828	rs6049828-VSX1	1.35134
HGI_B2_vs_B1	ENSG00000169760	NLGN1	0.138964	6	2	0.0445469	Artery_Aorta	0.72961	Heart_Left_Ventricle	1.67255	0.494212	1.2885	-2.00891	2.00216	-0.316365	1.42161	2	0	0.138964	rs9799354	rs9799354-NLGN1	1.35118
HGI_B2	ENSG00000198933	TBKBP1	0.400888	35	1	0.0447034	Heart_Left_Ventricle	0.986508	Minor_Salivary_Gland	28.6026	0.000142906	28.6026	-1.86411	2.00743	-0.719615	0.641128	1	0	0.400888	rs3785884	rs3785884-TBKBP1	1.34966
HGI_B1	ENSG00000108381	ASPA	0.186775	16	1	0.0447183	Uterus	0.937426	Adipose_Subcutaneous	5.4993	0.0573807	5.4993	-2.00729	1.32963	-0.875933	0.853685	1	0	0.186775	rs115744301	rs115744301-ASPA	1.34951
HGI_B1	ENSG00000205022	PABPN1L	0.313669	7	3	0.0448049	Pancreas	0.927525	Pituitary	1.70409	0.429437	1.07332	-0.822573	2.00648	0.489348	0.993668	3	0	0.313669	rs117169628	rs117169628-PABPN1L	1.34867
HGI_C2	ENSG00000182504	CEP97	0.0854832	9	3	0.0449447	Colon_Sigmoid	0.518311	Cells_Transformed_fibroblasts	2.69507	0.310323	1.15533	-2.00517	1.06211	-0.613985	1.16376	3	0	0.0854832	rs2290859	rs2290859-CEP97	1.34732
HGI_C2	ENSG00000177685	EFCAB4A	0.137836	19	3	0.0450621	Pancreas	0.954237	Testis	6.38519	0.121445	1.66747	-1.42705	2.00407	0.696679	0.985539	3	0	0.137836	rs35705950	rs35705950-EFCAB4A	1.34619
HGI_B2_vs_B1	ENSG00000106261	ZKSCAN1	0.0379469	10	1	0.0451171	Adipose_Subcutaneous	0.444309	Brain_Anterior_cingulate_cortex_BA24	5.67013	0.0382384	5.67013	-1.67769	2.00356	0.85006	1.40417	1	0	0.0379469	rs2897075	rs2897075-ZKSCAN1	1.34566
HGI_B2	ENSG00000129910	CDH15	0.341603	15	2	0.045141	Pancreas	0.968433	Brain_Cerebellum	6.22249	0.101382	2.20707	-1.37566	2.00334	0.496084	0.841188	2	0	0.341603	rs117169628	rs117169628-CDH15	1.34543
HGI_B1	ENSG00000240053	LY6G5B	0.344131	39	1	0.0452014	Brain_Hippocampus	0.955745	Brain_Putamen_basal_ganglia	30.6235	0.00265941	30.6235	-0.544046	2.00277	0.839986	0.522139	1	0	0.344131	rs1634761	rs1634761-LY6G5B	1.34485
HGI_B2_vs_B1	ENSG00000167080	B4GALNT2	0.169881	9	1	0.0454208	Small_Intestine_Terminal_Ileum	0.934144	Adrenal_Gland	4.48211	0.0407914	4.48211	-2.00074	0.082632	-0.948834	0.684113	1	0	0.169881	rs1378358	rs1378358-B4GALNT2	1.34275
HGI_B2	ENSG00000108468	CBX1	0.66345	11	1	0.0455256	Brain_Hippocampus	0.92847	Adipose_Subcutaneous	5.55751	0.047317	5.55751	-1.55698	1.99977	-0.276092	0.93237	1	0	0.66345	rs3785884	rs3785884-CBX1	1.34174
HGI_B2	ENSG00000124641	MED20	0.801442	25	1	0.0456299	Cells_Transformed_fibroblasts	0.980911	Artery_Aorta	18.1353	0.00371862	18.1353	-1.49001	1.9988	0.161117	0.875982	1	0	0.801442	rs12660421	rs12660421-MED20	1.34075
HGI_B2_vs_B1	ENSG00000104973	MED25	0.0986641	14	1	0.0457093	Adipose_Visceral_Omentum	0.860913	Small_Intestine_Terminal_Ileum	9.06176	0.0305013	9.06176	-0.175212	1.99807	1.32211	0.566307	1	0	0.0986641	rs1405655	rs1405655-MED25	1.33999
HGI_B1	ENSG00000008382	MPND	0.854226	10	1	0.045802	Stomach	0.916482	Cells_Transformed_fibroblasts	4.66463	0.0319757	4.66463	-1.99721	1.2298	-0.292218	0.819715	1	0	0.854226	rs7251000	rs7251000-MPND	1.33912
HGI_B2_vs_B1	ENSG00000197093	GAL3ST4	0.322137	11	2	0.0469431	Adipose_Visceral_Omentum	0.68039	Brain_Cerebellum	4.06895	0.03026	2.1207	-0.565277	1.98681	0.700541	0.748087	2	0	0.322137	rs2897075	rs2897075-GAL3ST4	1.32843
HGI_B2_vs_B1	ENSG00000132964	CDK8	0.381465	7	2	0.0470852	Nerve_Tibial	0.964092	Artery_Aorta	2.79227	0.239881	1.10658	-0.98118	1.98553	0.0401099	1.21988	2	0	0.381465	rs56143829	rs56143829-CDK8	1.32712
HGI_B2_vs_B1	ENSG00000138411	HECW2	0.673758	7	1	0.0471593	Whole_Blood	0.932931	Artery_Aorta	2.58433	0.132776	2.58433	-0.41019	1.98487	0.593686	0.780094	1	0	0.673758	rs150345524	rs150345524-HECW2	1.32643
HGI_B1	ENSG00000142233	NTN5	0.370541	19	1	0.0474061	Esophagus_Muscularis	0.929664	Muscle_Skeletal	12.0495	0.00871541	12.0495	-1.98265	1.21493	-0.636163	0.679149	1	0	0.370541	rs492602	rs492602-NTN5	1.32417
HGI_B2	ENSG00000204616	TRIM31	0.420743	12	1	0.0474194	Brain_Cerebellum	0.887864	Esophagus_Mucosa	4.83665	0.0291679	4.83665	-1.98254	1.97849	-0.505066	1.04853	1	0	0.420743	rs9260038	rs9260038-TRIM31	1.32404
HGI_B1	ENSG00000213420	GPC2	0.0688581	13	1	0.0474371	Skin_Not_Sun_Exposed_Suprapubic	0.78838	Brain_Frontal_Cortex_BA9	5.56867	0.0628963	5.56867	-1.98238	0.667337	-1.07888	0.772198	1	0	0.0688581	rs2897075	rs2897075-GPC2	1.32388
HGI_C2	ENSG00000135686	KLHL36	0.110077	32	1	0.047475	Artery_Tibial	0.982609	Esophagus_Muscularis	25.9458	2.51904e-06	25.9458	-1.98204	0.866241	-1.35257	0.680899	1	0	0.110077	rs113067468	rs113067468-KLHL36	1.32354
HGI_C2	ENSG00000170703	TTLL6	0.573962	24	1	0.0474841	Colon_Sigmoid	0.99689	Adipose_Subcutaneous	13.7295	0.00726749	13.7295	-0.526866	1.98196	0.468443	0.704128	1	0	0.573962	rs1378358	rs1378358-TTLL6	1.32345
HGI_B2	ENSG00000188000	OR7D2	0.273435	43	1	0.0475134	Muscle_Skeletal	0.837209	Brain_Frontal_Cortex_BA9	32.977	8.36583e-05	32.977	-0.259345	1.98169	0.963242	0.448162	1	0	0.273435	rs12976386	rs12976386-OR7D2	1.32318
HGI_C2	ENSG00000082641	NFE2L1	0.902869	7	2	0.0476175	Colon_Sigmoid	0.696888	Testis	1.69818	0.279413	1.46399	-1.98077	1.14447	-0.344985	1.2353	2	0	0.902869	rs3785884	rs3785884-NFE2L1	1.32223
HGI_B1	ENSG00000011260	UTP18	0.946192	23	1	0.0477174	Whole_Blood	0.997854	Muscle_Skeletal	11.8796	0.0286943	11.8796	-1.97988	0.744823	-0.1487	0.568361	1	0	0.946192	rs75432325	rs75432325-UTP18	1.32132
HGI_B1	ENSG00000198663	C6orf89	0.196055	12	2	0.0477555	Brain_Hypothalamus	0.92607	Heart_Left_Ventricle	5.91772	0.0551954	1.26258	-1.97954	1.45008	0.289674	0.89154	2	0	0.196055	rs147171940	rs147171940-C6orf89	1.32098
HGI_B1	ENSG00000108439	PNPO	0.589948	30	1	0.047768	Brain_Cortex	0.989539	Heart_Atrial_Appendage	20.05	0.00917511	20.05	-1.97943	1.05698	-0.419	0.727957	1	0	0.589948	rs3785884	rs3785884-PNPO	1.32086
HGI_B2_vs_B1	ENSG00000142892	PIGK	0.991702	15	1	0.0478446	Cells_Transformed_fibroblasts	0.979869	Lung	10.0302	3.39094e-08	10.0302	-1.97875	1.08532	-0.0693821	0.65626	1	0	0.991702	rs7515509	rs7515509-PIGK	1.32017
HGI_B2_vs_B1	ENSG00000149089	APIP	0.0882544	47	1	0.0479338	Brain_Nucleus_accumbens_basal_ganglia	0.861568	Cells_EBV-transformed_lymphocytes	41.6275	0.000402696	41.6275	-1.97795	0.174379	-1.58142	0.310718	1	0	0.0882544	rs2924480	rs2924480-APIP	1.31936
HGI_B1	ENSG00000174177	CTU2	0.812771	31	1	0.0479378	Brain_Putamen_basal_ganglia	0.995352	Whole_Blood	16.4054	0.0167463	16.4054	-1.97792	1.48266	0.124082	0.731659	1	0	0.812771	rs117169628	rs117169628-CTU2	1.31932
HGI_C2	ENSG00000168228	ZCCHC4	0.891311	15	1	0.047996	Uterus	0.982605	Testis	7.54541	0.0359745	7.54541	-1.33354	1.9774	0.241728	0.827146	1	0	0.891311	rs7684660	rs7684660-ZCCHC4	1.31879
HGI_B1	ENSG00000148606	POLR3A	0.74516	3	1	0.0482314	Lung	0.848882	Nerve_Tibial	1.05324	0.93363	1.05324	-1.97532	0.357947	-0.475611	1.30148	1	0	0.74516	rs61860402	rs61860402-POLR3A	1.31667
HGI_B1	ENSG00000204388	HSPA1B	0.393374	5	1	0.0482317	Artery_Tibial	0.876071	Stomach	2.28924	0.424398	2.28924	0.155951	1.97532	0.900506	0.73475	1	0	0.393374	rs1634761	rs1634761-HSPA1B	1.31667
HGI_B1	ENSG00000162437	RAVER2	0.036719	6	2	0.0482463	Artery_Tibial	0.987354	Thyroid	1.94648	0.182851	1.32631	0.0158496	1.97519	1.05096	0.84372	2	0	0.036719	rs11208552	rs11208552-RAVER2	1.31654
HGI_B2	ENSG00000173917	HOXB2	0.218672	28	1	0.0482614	Brain_Cerebellum	0.980215	Colon_Transverse	21.8742	0.000134011	21.8742	-1.59583	1.97506	0.991608	0.669352	1	0	0.218672	rs1378358	rs1378358-HOXB2	1.3164
HGI_C2	ENSG00000171401	KRT13	0.55343	5	2	0.0482614	Esophagus_Muscularis	0.787251	Brain_Anterior_cingulate_cortex_BA24	1.24762	0.725099	1.14977	-0.828918	1.97506	0.620645	1.03724	2	0	0.55343	rs9916158	rs9916158-KRT13	1.3164
HGI_B2_vs_B1	ENSG00000146830	GIGYF1	0.347627	38	1	0.0483838	Brain_Spinal_cord_cervical_c-1	0.970625	Minor_Salivary_Gland	28.5166	0.00416928	28.5166	-1.97398	0.64775	-0.82384	0.55567	1	0	0.347627	rs2897075	rs2897075-GIGYF1	1.3153
HGI_B2_vs_B1	ENSG00000141295	SCRN2	0.407841	46	1	0.0484162	Brain_Hypothalamus	0.88188	Brain_Substantia_nigra	35.7146	0.000127636	35.7146	-1.9737	0.317874	-0.728285	0.436021	1	0	0.407841	rs3785884	rs3785884-SCRN2	1.31501
HGI_B2_vs_B1	ENSG00000196260	SFTA2	0.151906	7	1	0.0484238	Thyroid	0.882289	Testis	3.23576	0.0479424	3.23576	-1.37084	1.97363	0.684574	1.11	1	0	0.151906	rs1634761	rs1634761-SFTA2	1.31494
HGI_B2_vs_B1	ENSG00000089127	OAS1	0.0602599	9	1	0.0485908	Esophagus_Mucosa	0.984639	Brain_Putamen_basal_ganglia	6.18963	0.00817835	6.18963	-1.97216	1.90517	1.02716	1.25884	1	0	0.0602599	rs10774679	rs10774679-OAS1	1.31345
HGI_C2	ENSG00000170085	SIMC1	0.415297	9	1	0.0486871	Skin_Sun_Exposed_Lower_leg	0.956313	Esophagus_Gastroesophageal_Junction	4.93199	0.0584664	4.93199	-1.97132	1.3916	-0.0108239	1.00984	1	0	0.415297	rs112842080	rs112842080-SIMC1	1.31259
HGI_C2	ENSG00000160688	FLAD1	0.247291	3	1	0.0487205	Brain_Hippocampus	0.98613	Thyroid	1.17545	0.808394	1.17545	-1.97103	1.1257	-0.28757	1.56595	1	0	0.247291	rs41264915	rs41264915-FLAD1	1.31229
HGI_B2_vs_B1	ENSG00000172354	GNB2	0.433422	11	2	0.0488908	Skin_Sun_Exposed_Lower_leg	0.788281	Muscle_Skeletal	4.78143	0.0819955	1.31362	-1.18453	1.96954	0.711413	0.90769	2	0	0.433422	rs2897075	rs2897075-GNB2	1.31077
HGI_B2_vs_B1	ENSG00000121691	CAT	0.350027	30	1	0.0489815	Artery_Aorta	0.975127	Thyroid	22.5484	0.00263568	22.5484	-1.96875	0.0311789	-0.842252	0.540956	1	0	0.350027	rs2924480	rs2924480-CAT	1.30997
HGI_B2	ENSG00000135374	ELF5	0.12379	5	2	0.049266	Lung	0.728651	Skin_Sun_Exposed_Lower_leg	1.59059	0.429341	1.39729	-1.92147	1.96628	0.362515	1.5721	2	0	0.12379	rs2924480	rs2924480-ELF5	1.30745
HGI_C2	ENSG00000250317	SMIM20	0.171122	23	1	0.0492858	Breast_Mammary_Tissue	0.673619	Brain_Cerebellum	17.2536	0.000419218	17.2536	-1.96611	1.63999	-0.988484	0.768144	1	0	0.171122	rs7684660	rs7684660-SMIM20	1.30728
HGI_C2	ENSG00000176125	UFSP1	0.646872	21	1	0.0493398	Colon_Sigmoid	0.960516	Artery_Aorta	15.6585	0.00365934	15.6585	-0.957177	1.96564	0.390394	0.668649	1	0	0.646872	rs2897075	rs2897075-UFSP1	1.3068
HGI_B1	ENSG00000106290	TAF6	0.0742508	15	1	0.0494108	Skin_Sun_Exposed_Lower_leg	0.38718	Cells_EBV-transformed_lymphocytes	11.6991	0.00681219	11.6991	-1.96503	-0.864742	-1.56016	0.357976	1	0	0.0742508	rs2897075	rs2897075-TAF6	1.30618
HGI_B2_vs_B1	ENSG00000142528	ZNF473	0.35552	3	1	0.0495243	Minor_Salivary_Gland	0.862165	Thyroid	1.09147	0.911474	1.09147	0.173619	1.96405	1.04001	0.896606	1	0	0.35552	rs1405655	rs1405655-ZNF473	1.30518
HGI_B2_vs_B1	ENSG00000104331	IMPAD1	0.726598	8	1	0.0495563	Esophagus_Mucosa	0.691685	Artery_Tibial	3.92304	0.0866736	3.92304	-0.666107	1.96377	0.528774	0.956813	1	0	0.726598	rs4737438	rs4737438-IMPAD1	1.3049
HGI_B1	ENSG00000104888	SLC17A7	0.88146	9	1	0.0496219	Spleen	0.992468	Skin_Not_Sun_Exposed_Suprapubic	4.93933	0.0249304	4.93933	-1.96321	0.546628	-0.326532	0.734086	1	0	0.88146	rs1405655	rs1405655-SLC17A7	1.30433
HGI_B1	ENSG00000196689	TRPV1	0.133113	14	1	0.0497436	Nerve_Tibial	0.8947	Brain_Cerebellum	5.02249	0.0281235	5.02249	-1.96216	1.94178	0.494808	1.34681	1	0	0.133113	rs115744301	rs115744301-TRPV1	1.30326
HGI_B1	ENSG00000177628	GBA	0.912733	12	1	0.0497724	Adipose_Subcutaneous	0.968407	Adipose_Visceral_Omentum	8.19962	0.012779	8.19962	-1.96191	0.958189	-0.204485	0.815979	1	0	0.912733	rs41264915	rs41264915-GBA	1.30301
